# Supplementary material for: What are the toxicity thresholds of chemical pollutants for tropical reef-building corals? A systematic review
Source: Environ Evid. 2023 Mar 19;12:4. doi: 10.1186/s13750-023-00298-y (PMC11378836; doi:10.1186/s13750-023-00298-y)
Supplement: Supplementary file 3 — Additional file 3. List of excluded articles and studies with reasons for exclusion. List of articles excluded at full text screening when updating cluster 4 of the systematic map; list of studies excluded from cluster 4 of the systematic map; list of studies excluded from further synthesis with reasons. [file 13750_2023_298_MOESM3_ESM.xlsx]

## Sheet: README
Additional file 3. List of excluded articles and studies with reasons for exclusion. List of articles excluded at full text screening when updating cluster 4 of the systematic map ("Excluded_articles" sheet); list of studies excluded from cluster 4 of the systematic map ("Excluded_studies_screening" sheet); list of studies excluded from further synthesis with reasons ("Excluded_studies_synthesis"…
Legend of the "Excluded_articles" sheet:
article_ID	Unique identifier given by the review team to each publication
source	Source of the publication (WOSCC=Web Of Science Core Collection; GS=Google Scholar; OATD=Open Access Theses and Dissertations; Ecotox=Ecotox knowledge base of the United States Environmental Protection Agency; IFRECOR=French Coral Reef Initiative)
author	Author(s) of the publication
title	Title of the publication
year	Year of publication
journal	Publication journal
doi	DOI of the publication
volume	Volume of the publication
issue	Issue of the publication
pages	Pages of the publication
abstract	Abstract
screener_full_text_name	Initials of the names of the people who screened on full text
language	Language of the publication
document_type	Publication type
content_type	Publication content
relevant_population	Is the population relevant according to eligibility criteria ?
relevant_exposure	Is the exposure relevant according to eligibility criteria ?
relevant_comparator	Is the comparator relevant according to eligibility criteria ?
relevant_outcome	Is the outcome relevant according to eligibility criteria ?
screening_full_text_comment	Comment on full text screening
reason_exclusion	Reason for exclusion or unclear status. Reviews or Metaanalyses eligible according to the Population-Exposure-Outcome criteria are highlighted with "(PEO ok)"
Legend of the "Excluded_studies_screening" sheet:
map_ID	Unique identifier given by the review team to each study of the map
article_ID	Unique identifier given by the review team to each publication
search_update	Is the article coming from the published systematic map or from the search update ?
source	Source of the publication (GS=Google Scholar; OATD=Open Access Theses and Dissertations)
author	Author(s) of the publication
title	Title of the publication
year	Year of publication
journal	Publication journal
doi	DOI of the publication
metacod_name	Initials of the names of the people who coded the studies
study_ID	Unique identifier given by the review team to each study within an article or a thesis chapter
study_type	Type of study
country	Name of the country or territory where the study was conducted for in situ study or where samples were collected for ex situ study
latitude	Latitude where the study was conducted for in situ study or where samples were collected for ex situ study
longitude	Longitude where the study was conducted for in situ study or where samples were collected for ex situ study
coord_unit	Units of latitude and longitude
location	Location where the study was conducted for in situ study or where samples were collected for ex situ study (should be recorded when latitude and longitude are unknown)
taxon_init	Name of the taxon studied as described by authors
taxon	Name of the taxon studied as updated by the review team. Taxon names were checked using the World Register of Marine Species (http://www.marinespecies.org/) and additional references. Please note that Dipsastraea* does not fully match Favia as some Favia species in the Indo-Pacific have been transferred to other genera such as for instance Goniastrea. Also, Pocillopora damicornis has been split i…
taxonlevel	Level of the taxon studied. When a study is about a community (several species or genera or families studied together as a group), the taxon level encoded is the closest common level (e.g. if several species of the same genus are studied together, the "Genus" level is indicated; if several species of the same family are studied together, the "Family" level is indicated; if several scleractinian s…
exposure_raw	Type(s) of exposure as described by authors
exposure	Type(s) of exposure as defined by the review team
combined	Is the exposure combined with other exposures (e.g. other chemicals, other pressures)?
outcome_raw	Type(s) of outcome as described by authors
outcome	Type(s) of outcome as defined by the review team
outcome_level	Level of organization concerned by the measured outcome
metacod_comment	Comments (e.g. description of other pressures)
linked_study	Is the study linked with another one in the database?
screener_studies_name	Initials of the names of the people who screened the studies
reason_exclusion	Reason for excluding the study
Legend of the "Excluded_studies_synthesis" sheet:
map_ID	Unique identifier given by the review team to each study of the map
article_ID	Unique identifier given by the review team to each publication
search_update	Is the article coming from the published systematic map or from the search update ?
source	Source of the publication (WOSCC=Web Of Science Core Collection; GS=Google Scholar; OATD=Open Access Theses and Dissertations; Ecotox=Ecotox knowledge base of the United States Environmental Protection Agency)
author	Author(s) of the publication
title	Title of the publication
year	Year of publication
journal	Publication journal
doi	DOI of the publication
metacod_name	Initials of the names of the people who coded the studies
study_ID	Unique identifier given by the review team to each study within an article or a thesis chapter
study_type	Type of study
country	Name of the country or territory where the study was conducted for in situ study or where samples were collected for ex situ study
latitude	Latitude where the study was conducted for in situ study or where samples were collected for ex situ study
longitude	Longitude where the study was conducted for in situ study or where samples were collected for ex situ study
coord_unit	Units of latitude and longitude
location	Location where the study was conducted for in situ study or where samples were collected for ex situ study (should be recorded when latitude and longitude are unknown)
taxon_init	Name of the taxon studied as described by authors
taxon	Name of the taxon studied as updated by the review team. Taxon names were checked using the World Register of Marine Species (http://www.marinespecies.org/) and additional references. Please note that Dipsastraea* does not fully match Favia as some Favia species in the Indo-Pacific have been transferred to other genera such as for instance Goniastrea. Also, Pocillopora damicornis has been split i…
taxonlevel	Level of the taxon studied. When a study is about a community (several species or genera or families studied together as a group), the taxon level encoded is the closest common level (e.g. if several species of the same genus are studied together, the "Genus" level is indicated; if several species of the same family are studied together, the "Family" level is indicated; if several scleractinian s…
exposure_raw	Type(s) of exposure as described by authors
exposure	Type(s) of exposure as defined by the review team
combined	Is the exposure combined with other exposures (e.g. other chemicals, other pressures)?
outcome_raw	Type(s) of outcome as described by authors
outcome	Type(s) of outcome as defined by the review team
outcome_level	Level of organization concerned by the measured outcome
metacod_comment	Comments (e.g. description of other pressures)
linked_study	Is the study linked with another one in the database?
reason_exclusion	Reason for excluding the study
Legend of acronyms:	NA: non available
	N/A: non applicable
	CFP: Christine FERRIER-PAGES
	DYO: Dakis-Yaoba OUEDRAOGO
	HM: Hugo MELL
	IDC: Isabelle DOMART-COULON
	KB: Karen BURGA
	LH: Laetitia HEDOUIN
	MD: Mathilde DELAUNAY
	MG: Mireille GUILLAUME
	RM: Romane MULTON

## Sheet: Excluded_articles
article_ID	source	author	title	year	journal	doi	volume	issue	pages	abstract	screener_full_text_name	language	document_type	content_type	relevant_population	relevant_exposure	relevant_comparator	relevant_outcome	screening_full_text_comment	reason_exclusion
ScreenTA_UP_134	Scopus	Adyasari, D. and Pratama, M.A. and Teguh, N.A. and Sabdaningsih, A. and Kusumaningtyas, M.A. and Dimova, N.	Anthropogenic impact on Indonesian coastal water and ecosystems: Current status and future opportunities	2021	Marine Pollution Bulletin	10.1016/j.marpolbul.2021.112689	171	NA	NA	Indonesia, the world's largest archipelagic country and the fourth most populated nation, has struggled with coastal water pollution in the last decades. With the increasing population in coastal urban cities, more land-based pollutants are transported to the coastal water and adversely affected the tropical ecosystems. This paper provides an overview of anthropogenic pollutant studies in Indones…	DYO	English	Journal_article	Review	Ok	Ok	! No	Ok	Review	Review/Metaanalysis (PEO ok)
ScreenTA_UP_28	Scopus	Ali, H. and Goswami, M.	A comparative study of the impact of thermal indices on Indian coral ecosystem	2021	AIP Conference Proceedings	10.1063/5.0066549	2396	NA	NA	Coral reefs have been the diversified ecosystem in the planet. Advantages are opportunities in tourism, coastal protection and fisheries production. Corals, as key ingredient is sourced got drug manufacturing. Its distribution is evident in locations of where sea water temperature ranges between 16Â°C to 30Â°C. Their presence is >0.2% of ocean area and supports >25% of marine species. India has f…	NO PDF	N/A	N/A	N/A	N/A	N/A	N/A	N/A	N/A	Missing full text
ScreenTA_UP_604	Scopus	Al-Jaberi, M.H.	Errata: Distribution of heavy metals in coral skeleton and ambient seawater: Southern Iraq [International Journal of Climate Change: Impacts & Responses. 2020, 12 2, 15-25]	2020	International Journal of Climate Change: Impacts and Responses	10.18848/1835-7156/CGP/v12i02/15-25	12	2	23-33	Coral reefs are of great importance in Iraqi marine environments but are potentially threatened by human activities. According to this study, the heavy metals in the hard skeletal elements of Octocoral Menella and Platygyra pini Chevalier coral reef species were measured at two stations, P-1 and P-2, respectively. In order to understand the pattern of distribution of heavy metals in these reefs, …	DYO	English	! Editorial_material	N/A	N/A	N/A	N/A	N/A	N/A	Irrelevant document type
ScreenTA_UP_499	GS	Al-Jaberi, MH	Distribution of Heavy Metals in Coral Skeleton and Ambient Seawater: Southern Iraq	2020	… Journal of Climate Change: Impacts & …	NA	NA	NA	NA	NA	DYO	English	Journal_article	Study	Ok	Ok	! No	N/A	Comparison between species, not between exposure	Irrelevant comparator
ScreenTA_UP_1392	WOSCC	Alsaffar, Z and Pearman, JK and Curdia, J and Ellis, J and Calleja, ML and Ruiz-Compean, P and Roth, F and Villalobos, R and Jones, BH and Moran, XAG and Carvalho, S	The role of seagrass vegetation and local environmental conditions in shaping benthic bacterial and macroinvertebrate communities in a tropical coastal lagoon	2020	SCIENTIFIC REPORTS	10.1038/s41598-020-70318-1	10	1	NA	We investigated the influence of seagrass canopies on the benthic biodiversity of bacteria and macroinvertebrates in a Red Sea tropical lagoon. Changes in abundance, number of taxa and assemblage structure were analyzed in response to seagrass densities (low, SLD; high, SHD; seagrasses with algae, SA), and compared with unvegetated sediments. Biological and environmental variables were examined i…	DYO	English	Journal_article	Study	! No	N/A	N/A	N/A	N/A	Irrelevant population
ScreenTA_UP_199	Scopus	Ansari, N. and Rokhbakhsh-Zamin, F. and Hassanshahian, M. and Hesni, M.A.	Biodegradation of crude oil using symbiont crude-oil degrading bacteria isolated from corals collected at the Persian Gulf	2021	Journal of Chemical Technology and Biotechnology	10.1002/jctb.6707	96	7	1882-1892	BACKGROUND: About 25,000 oil tankers are transported annually through the Persian Gulf in Iran. Therefore, oil pollution in this region is very high. Research on the use of marine bacteria to degrade crude oil has yielded good results in recent years. The present study investigates bacteria that are symbiotic with marine corals and their ability to degrade crude oil. Corals were collected from fi…	DYO	English	Journal_article	Study	! No	N/A	N/A	N/A	Isolated bacteria	Irrelevant population
ScreenTA_UP_9	GS	Arman, A and Putra, ADP and Shintianata, D and ...	… sp. Pulau Pari, Kepulauan Seribu: Perbandingan Sekarang dan Zaman Pertengahan Holosen Heavy Metals in Annual Band of Skeleton Coral Platygyra sp. in …	2020	Jurnal Ilmiah Aplikasi …	NA	NA	NA	NA	NA	DYO	! Other	N/A	N/A	N/A	N/A	N/A	N/A	N/A	Irrelevant language
ScreenTA_UP_1399	CORE	Arulananthan, Ashani and Herath, Venura and Kuganathan, Sivashanthini and Upasanta, Anura	The Status of the Coral Reefs of the Jaffna Peninsula (Northern Sri Lanka), with 36 Coral Species New to Sri Lanka Confirmed by DNA Bar-Coding	NA	NA	NA	NA	NA	NA	NA	DYO	English	Journal_article	Study	Ok	Unclear	Ok	Ok	Exposure to local anthropenic activities exists but not characterized by sites	No studies in cluster 4 of the systematic map
ScreenTA_UP_580	GS	Ballesteros, E and Cebrian, E and Tomàs, F and Aguilar, R and ...	Els fons circalitorals: coral· ligen i avellanó	2020	NA	NA	NA	NA	NA	NA	NO PDF	N/A	N/A	N/A	N/A	N/A	N/A	N/A	N/A	Missing full text
ScreenTA_UP_1192	WOSCC	Barbaud, A and Lafforgue, C	Risks associated with cosmetic ingredients	2021	ANNALES DE DERMATOLOGIE ET DE VENEREOLOGIE	10.1016/j.annder.2020.04.027	148	2	77-93	The media and social networks often echo fears about the potential toxicity of cosmetics and the dangers they pose to the environment. Dermatologists may be asked about these topics, but despite regulatory labelling constraints and the proliferation of specialized sites and applications, they do not always have access to reliable information. It is for this reason that we are providing the presen…	DYO	English	Journal_article	Review	Ok	Ok	! No	Ok	Review	Review/Metaanalysis (PEO ok)
ScreenTA_UP_1154	GS	Barnhill, KA and Brown, C and McGowan, AE and Bahr, KD	Reciprocal transplant coral growth rates for Porites compressa and Montipora capitata in Kane'ohe Bay, O'ahu, Hawai'i	2020	Pangaea	NA	NA	NA	NA	NA	DYO	English	! Dataset	N/A	N/A	N/A	N/A	N/A	N/A	Irrelevant document type
ScreenTA_UP_870	Scopus	Barron, M.G. and Vivian, D.N. and Heintz, R.A. and Yim, U.H.	Long-Term Ecological Impacts from Oil Spills: Comparison of Exxon Valdez, Hebei Spirit, and Deepwater Horizon	2020	Environmental Science and Technology	10.1021/acs.est.9b05020	54	11	6456-6467	The long-term ecological impacts of the Exxon Valdez oil spill (EVOS) are compared to two extensively studied and more recent large spills: Deepwater Horizon (DWH) and the Hebei Spirit oil spill (HSOS). Each of the three spills differed in magnitude and duration of oil released, environmental conditions, ecological communities, response and clean up measures, and ecological recovery. The EVOS beg…	DYO	English	Journal_article	Review	! No	N/A	N/A	N/A	N/A	Irrelevant population
ScreenTA_UP_1424	Scopus	Bayless, A.L. and Christopher, S.J. and Day, R.D. and Ness, J.M. and Bryan, C.E. and Toline, C.A. and Woodley, C.M.	Trace element proxies and stable isotopes used to identify water quality threats to elkhorn coral (Acropora palmata) at two national parks in St. Croix, USVI	2021	Marine Pollution Bulletin	10.1016/j.marpolbul.2021.112575	169	NA	NA	Biological impairments have been documented on reefs at two national parks in St. Croix, USVI. Although several water quality parameters have been out of compliance with USVI criteria, whether these parameters or other pollutants are responsible for coral health impacts is unknown. Trace elements quantified in sediment showed four sites at SARI, which is closer than BUIS to settlements and land-d…	DYO	English	Journal_article	Study	Ok	Ok	Ok	Ok	N/A	No studies in cluster 4 of the systematic map
ScreenTA_UP_1370	GS	Bednarz, V and Leal, M and Béraud, E and Marques, JF and ...	The invisible threat: How microplastics endanger corals	NA	researchgate.net	NA	NA	NA	NA	NA	DYO	English	Journal_article	Review	Ok	Ok	! No	Ok	Review for kids	Review/Metaanalysis (PEO ok)
ScreenTA_UP_493	WOSCC	Belal, AAM	Distinct acoustic survey as signatures of gas and oil seepage impacts on the coral reefs of Jubal area, Red Sea (vol 45, pg 219, 2019)	2020	EGYPTIAN JOURNAL OF AQUATIC RESEARCH	NA	46	4	415-415	NA	DYO	English	Journal_article	Study	Ok	! No	N/A	N/A	Natural oil leaks from vents	Irrelevant exposure
ScreenTA_UP_292	Scopus	Bhagooli, R. and Mattan-Moorgawa, S. and Kaullysing, D. and Louis, Y.D. and Gopeechund, A. and Ramah, S. and Soondur, M. and Pilly, S.S. and Beesoo, R. and Wijayanti, D.P. and Bachok, Z.B. and MonrÃ¡s, V.C. and Casareto, B.E. and Suzuki, Y. and Baker, A.C.	Chlorophyll fluorescence - A tool to assess photosynthetic performance and stress photophysiology in symbiotic marine invertebrates and seaplants	2021	Marine Pollution Bulletin	10.1016/j.marpolbul.2021.112059	165	NA	NA	Chlorophyll a fluorescence is increasingly being used as a rapid, non-invasive, sensitive and convenient indicator of photosynthetic performance in marine autotrophs. This review presents the methodology, applications and limitations of chlorophyll fluorescence in marine studies. The various chlorophyll fluorescence tools such as Pulse-Amplitude-Modulated (PAM) and Fast Repetition Rate (FRR) fluo…	DYO	English	Journal_article	Review	Ok	Ok	! No	! No	Review	Review/Metaanalysis
ScreenTA_UP_1427	Scopus	Bolouki Kourandeh, M. and Nabavi, S.M.B. and Shokri, M.R. and Ghanemi, K. and Feng, Y.	Trace metal content in annually banded scleractinian coral â€˜Porites lobata' across the northern Persian Gulf	2021	Environmental Science and Pollution Research	10.1007/s11356-021-14938-8	28	43	61008-61020	Concentrations of trace metals in skeleton growth bands of dominant scleractinian coral â€˜Porites lobata' in different years were investigated in Kharg and Hebourabi islands in the northern coast of the Persian Gulf. The highest average concentrations of metals respectively were Sr> Mg> Zn> Ba> Cu> U> Ni> Mn> Cr> Co> Pb> V> Cd in Kharg and Sr> Mg> Ba> Cu> U> Ni> Zn> Mn> Cr> Co> V> Pb> Cd in Hend…	DYO	English	Journal_article	Study	Ok	Ok	Ok	Ok	N/A	No studies in cluster 4 of the systematic map
ScreenTA_UP_530	WOSCC	Bravo, H and Cannicci, S and Huyghe, F and Leermakers, M and Sheikh, MA and Kochzius, M	Ecological health of coral reefs in Zanzibar	2021	REGIONAL STUDIES IN MARINE SCIENCE	10.1016/j.rsma.2021.102014	48	NA	NA	Coral reefs are important ecosystems in terms of their biodiversity and ecosystem functions. Particularly at local scales, coral reefs are vulnerable to natural and anthropogenic disturbances, leading to the degradation of reef health. Here, we employed two different methods to monitor reef health. First, we conducted line transect surveys to record the benthic community structure to infer ecolog…	DYO	English	Journal_article	Study	Ok	Ok	Ok	Ok	N/A	No studies in cluster 4 of the systematic map
ScreenTA_UP_68	Scopus	Brown, N.P. and Forsman, Z.H. and Tisthammer, K.T. and Richmond, R.H.	A resilient brooding coral in the broadcast spawning Porites lobata species complex: a new endemic, introduced species, mutant, or new adaptive potential?	2020	Coral Reefs	10.1007/s00338-020-01922-w	39	3	809-818	With increasing exposure to local and global stressors associated with a rapidly changing climate, corals adapted to thrive within stressful environments are of particular interest to researchers and managers. A bleaching resilient Porites coral with an unusual appearance was discovered dominating shallow waters (1-2Â m) within Honolulu Harbor, Hawaiâ€˜i, a heavily sedimented and polluted habitat…	DYO	English	Journal_article	Study	Ok	! No	N/A	N/A	N/A	Irrelevant exposure
ScreenTA_UP_368	Scopus	Burns, E.E. and Davies, I.A.	Coral Ecotoxicological Data Evaluation for the Environmental Safety Assessment of Ultraviolet Filters	2021	Environmental Toxicology and Chemistry	10.1002/etc.5229	40	12	3441-3464	There is growing interest in the environmental safety of ultraviolet (UV) filters found in cosmetic and personal care products (CPCPs). The CPCP industry is assessing appropriate environmental risk assessment (ERA) methods to conduct robust environmental safety assessments for these ingredients. Relevant and reliable data are needed for ERA, particularly when the assessment is supporting regulato…	DYO	English	Journal_article	Review	Ok	Ok	! No	Ok	Quality assessment of ecotoxicological studies (UV filters)	Review/Metaanalysis (PEO ok)
ScreenTA_UP_221	WOSCC	Byrnes, TA and Dunn, RJK	Boating- and Shipping-Related Environmental Impacts and Example Management Measures: A Review	2020	JOURNAL OF MARINE SCIENCE AND ENGINEERING	10.3390/jmse8110908	8	11	NA	Boating and shipping operations, their associated activities and supporting infrastructure present a potential for environmental impacts. Such impacts include physical changes to bottom substrate and habitats from sources such as anchoring and mooring and vessel groundings, alterations to the physico-chemical properties of the water column and aquatic biota through the application of antifouling …	DYO	English	Journal_article	Review	Ok	Ok	! No	Ok	Review not focused on corals	Review/Metaanalysis (PEO ok)
ScreenTA_UP_439	GS	Calafell, M	De miopies i jocs: una aproximació coral sobre jove poesia catalana i feminisme	2020	Revista de Catalunya	NA	NA	NA	NA	NA	NO PDF	N/A	N/A	N/A	N/A	N/A	N/A	N/A	N/A	Missing full text
ScreenTA_UP_1301	Scopus	Caloni, S. and Durazzano, T. and Franci, G. and Marsili, L.	Sunscreens' uv filters risk for coastal marine environment biodiversity: A review	2021	Diversity	10.3390/d13080374	13	8	NA	Considering the rapid growth of tourism in recent years and the acknowledgement that exposure to solar UV radiation may cause skin cancer, sunscreens have been widely used by beach-goers in recent decades. UV filters contained in sunscreens, however, were recently identified as emerging pollutants in coastal waters since they accumulate in the marine environment with different adverse effects. In…	DYO	English	Journal_article	Review	Ok	Ok	! No	Ok	Review UV filter	Review/Metaanalysis (PEO ok)
ScreenTA_UP_1032	Scopus	Campelo, R.P.D.S. and Lima, C.D.M.D. and de Santana, C.S. and Jonathan da Silva, A. and Neumann-LeitÃ£o, S. and Ferreira, B.P. and Soares, M.D.O. and Melo JÃºnior, M.D. and Melo, P.A.M.D.C.	Oil spills: The invisible impact on the base of tropical marine food webs	2021	Marine Pollution Bulletin	10.1016/j.marpolbul.2021.112281	167	NA	NA	The Brazilian oil spill, from August 2019 to January 2020, was considered the most extensive accident in tropical oceans. We estimated the concentration of oil droplets that may be available for ingestion by microzooplankton. The collection was carried out in three areas: estuarine plume, bay and reef (Tamandaré, Pernambuco coast). We highlight the contribution of coral larvae in the reef region,…	DYO	English	Journal_article	Study	Ok	Ok	Ok	Ok	N/A	No studies in cluster 4 of the systematic map
ScreenTA_UP_371	Scopus	Cardoso, G.O. and Falsarella, L.N. and Chiroque-Solano, P.M. and Porcher, C.C. and Leitzke, F.P. and Wegner, A.C. and Carelli, T. and Salomon, P.S. and Bastos, A.C. and SÃ¡, F. and Fallon, S. and Salgado, L.T. and Moura, R.L.	Coral growth bands recorded trace elements associated with the FundÃ£o dam collapse	2022	Science of the Total Environment	10.1016/j.scitotenv.2021.150880	807	NA	NA	In November 2015, the collapse of the FundÃ£o dam (Minas Gerais, Brazil) carried over 40 Ã— 106 m3 of iron ore tailings into the Doce river and caused massive environmental and socioeconomic impacts across the watershed. The downstream mudslide scavenged contaminants deposited in the riverbed, and several potentially toxic elements were further released through reduction and solubilization of Fe …	DYO	English	Journal_article	Study	Ok	Ok	Ok	Ok	N/A	No studies in cluster 4 of the systematic map
ScreenTA_UP_814	Scopus	Chen, C.-Y. and Lu, T.-H. and Liao, C.-M.	Integrated toxicokinetic/toxicodynamic assessment modeling reveals at-risk scleractinian corals under extensive microplastics impacts	2022	Science of the Total Environment	10.1016/j.scitotenv.2021.150964	806	NA	NA	Marine microplastics (MPs)-induced threats to shallow-water scleractinian corals are a growing global concern that needs interdisciplinary studies. However, it remains uncertain to what extent the ecotoxicological effects of MPs can explain the potential health impacts on corals at the species-specific scale. Using recent datasets of multiple MPs-induced impacts on coral species, we developed an …	DYO	English	Journal_article	Metaanalysis	Ok	Ok	Ok	Ok	Microplastic	Review/Metaanalysis (PEO ok)
ScreenTA_UP_1021	Scopus	Chen, H. and Xu, L. and Zhou, W. and Han, X. and Zeng, L.	Occurrence, distribution and seasonal variation of chlorinated paraffins in coral communities from South China Sea	2021	Journal of Hazardous Materials	10.1016/j.jhazmat.2020.123529	402	NA	NA	Our previous study revealed bioaccumulation and trophic magnification of chlorinated paraffins (CPs) in marine organisms. However, little is known about the occurrence and distribution of CPs in coral reef ecosystems. In this study, the levels of short-chain chlorinated paraffins (SCCPs) and medium-chain chlorinated paraffins (MCCPs) were determined in ten common coral species from the coastal re…	DYO	English	Journal_article	Study	Ok	Ok	Ok	Ok	N/A	No studies in cluster 4 of the systematic map
ScreenTA_UP_1460	WOSCC	Chen, TR and Li, S and Zhao, JX and Feng, YX	Uranium-thorium dating of coral mortality and community shift in a highly disturbed inshore reef (Weizhou Island, northern South China Sea)	2021	SCIENCE OF THE TOTAL ENVIRONMENT	10.1016/j.scitotenv.2020.141866	752	NA	NA	Inshore coral habitats are at high risk of loss due to a combination of climate warming and regional-scale human impacts. As a result, they have undergone significant declines. Direct evidence of acute and chronic disturbance on most inshore coral assemblages is limited. Long-term, periodical surveys and historical baseline data essential for effective management are lacking. Using high-precision…	DYO	English	Journal_article	Study	Ok	Ok	Ok	Ok	N/A	No studies in cluster 4 of the systematic map
ScreenTA_UP_1099	WOSCC	Chuan, OM and Ghazali, A and Amin, RM and Bhubalan, K and Nie, LJ and Omar, TMFT and Khalil, I and Assaw, S and Chuen, YJ and Yusoff, NM and Jaafar, I and Rasdi, WNNW and Mazlan, N and Husin, MJM and Mohamed, RMSR and Anual, ZF and Chen, ML and Ab Wahid, M	Positive and Negative Effects of COVID-19 Pandemic on Aquatic Environment: A Review	2021	SAINS MALAYSIANA	10.17576/jsm-2021-5004-28	50	4	1187-1198	In December 2019, a novel coronavirus called severe acute respiratory syndrome coronavirus 2 (SARS-CoV-2) outbreak was reported for the first time in Wuhan, Hubei province, China. This coronavirus has been referred as Coronavirus Disease 2019 or COVID-19 by World Health Organization (WHO). The spread of COVID-19 has become unstoppable, infecting around 93.5 million people worldwide, with the infe…	DYO	English	Journal_article	Review	Unclear	Ok	! No	! No	N/A	Review/Metaanalysis
ScreenTA_UP_748	WOSCC	Conti, LA and da Mota, GT and Barcellos, RL	High-resolution optical remote sensing for coastal benthic habitat mapping: A case study of the Suape Estuarine-Bay, Pernambuco, Brazil	2020	OCEAN & COASTAL MANAGEMENT	10.1016/j.ocecoaman.2020.105205	193	NA	NA	The benefits of high resolution remote sensing techniques and data for the mapping of coastal environments include their ability to capture the spatial variability of the rich and diverse sedimentary landforms and habitats of coastal systems as well as gather and manage different types of data and information using the same platform for multi-scale and multi-layer analysis. This work analyses the…	DYO	English	Journal_article	Study	! No	N/A	N/A	N/A	N/A	Irrelevant population
ScreenTA_UP_771	Scopus	Craveiro, N. and de Almeida Alves, R.V. and da Silva, J.M. and Vasconcelos, E. and de Almeida Alves-Junior, F. and Filho, J.S.R.	Immediate effects of the 2019 oil spill on the macrobenthic fauna associated with macroalgae on the tropical coast of Brazil	2021	Marine Pollution Bulletin	10.1016/j.marpolbul.2021.112107	165	NA	NA	The 2019-2020 Brazil oil spill disaster affected several ecosystems and species-rich areas. The shallow-water reefs of Paiva beach are among the best-preserved coastal environments in the State of Pernambuco (NE Brazil), but were severely affected by oil arrival at the end of 2019. The reefs are densely covered by macroalgae as important biogenic substrates for benthic fauna. Based on that, herei…	DYO	English	Journal_article	Study	! No	N/A	N/A	N/A	N/A	Irrelevant population
ScreenTA_UP_381	WOSCC	Cybulski, JD and Husa, SM and Duprey, NN and Mamo, BL and Tsang, TPN and Yasuhara, M and Xie, JY and Qiu, JW and Yokoyama, Y and Baker, DM	Coral reef diversity losses in China's Greater Bay Area were driven by regional stressors	2020	SCIENCE ADVANCES	10.1126/sciadv.abb1046	6	40	NA	Observations of coral reef losses to climate change far exceed our understanding of historical degradation before anthropogenic warming. This is a critical gap to fill as conservation efforts simultaneously work to reverse climate change while restoring coral reef diversity and function. Here, we focused on southern China's Greater Bay Area, where coral communities persist despite centuries of co…	DYO	English	Journal_article	Study	Ok	Ok	Ok	Ok	N/A	No studies in cluster 4 of the systematic map
ScreenTA_UP_420	Scopus	da Silva Fonseca, J. and Fernandes de Barros Marangoni, L. and Marques, J.A. and Bianchini, A.	Corrigendum to "Carbonic anhydrase activity as a potential biomarker for acute exposure to copper in corals"[Chemosphere 227 (2019) 598-605/CHEM59142] (Chemosphere (2019) 227 (598-605), (S0045653519307428), (10.1016/j.chemosphere.2019.04.089))	2021	Chemosphere	10.1016/j.chemosphere.2020.128846	268	NA	NA	The authors regret to inform that there was a scale error in the representation of the data from photochemical efficiency of the photosystem II (Fv/Fm) of symbiotic algae, which fortunately does not alter the final results of this article. The correct and final version follows. The authors would like to apologise for any inconvenience caused. Table 1 and Fig. 2 need to be modified to meet the app…	DYO	English	! Editorial_material	N/A	N/A	N/A	N/A	N/A	N/A	Irrelevant document type
ScreenTA_UP_610	Scopus	da Silva, A.C.P. and Santos, B.A.M.C. and Castro, H.C. and Rodrigues, C.R.	Ethylhexyl methoxycinnamate and butyl methoxydibenzoylmethane: Toxicological effects on marine biota and human concerns	2022	Journal of Applied Toxicology	10.1002/jat.4210	42	1	73-86	Ethylhexyl methoxycinnamate (EHMC) (CAS number: 5466-77-3) and butyl methoxydibenzoylmethane (BMDM) (CAS number: 70356-09-1) are important sunscreens. However, frequent application of large amounts of these compounds may reflect serious environmental impact, once it enters the environment through indirect release via wastewater treatment or immediate release during water activities. In this artic…	DYO	English	journal_article	Review	Ok	Ok	! No	Ok	Review UV filters EHMC & avobenzone	Review/Metaanalysis (PEO ok)
ScreenTA_UP_916	Scopus	Dal Pizzol, J.L. and Marques, J.A. and da Silva Fonseca, J. and Costa, P.G. and Bianchini, A.	Metal accumulation induces oxidative stress and alters carbonic anhydrase activity in corals and symbionts from the largest reef complex in the South Atlantic ocean	2022	Chemosphere	10.1016/j.chemosphere.2021.133216	290	NA	NA	We evaluated the influence of metal accumulation on the oxidative status [lipid peroxidation (LPO) and total antioxidant capacity (TAC)] and carbonic anhydrase (CA) activity in host and symbionts of the coral Mussismilia harttii and the hydrocoral Millepora alcicornis collected in Abrolhos Reef Banks (Northeast Brazil), potentially impacted by a major mine dam rupture. Considering metal levels me…	DYO	English	Journal_article	Study	Ok	Ok	Ok	Ok	N/A	No studies in cluster 4 of the systematic map
ScreenTA_UP_383	GS	Davis, H and Woodley, C and May, L and Burnett, A and ...	Coral Reef Organisms: Differential Sensitivities to an Agricultural Pesticide	2020	Ocean Sciences …	NA	NA	NA	NA	NA	DYO	English	! Conf_abstract	N/A	N/A	N/A	N/A	N/A	N/A	Irrelevant document type
ScreenTA_UP_977	WOSCC	Davranche, M and Lory, C and Le Juge, C and Blancho, F and Dia, A and Grassl, B and El Hadri, H and Pascal, PY and Gigault, J	Nanoplastics on the coast exposed to the North Atlantic Gyre: Evidence and traceability	2020	NANOIMPACT	10.1016/j.impact.2020.100262	20	NA	NA	The occurrence of nanoplastics in the environment is now known and presents new threats linked to plastic debris issues. New questions about the formation pathways and life cycle assessment of nanoplastics in continental and marine environments have been raised. In the present study, we focused on the Guadeloupe island coastal system. For the first time, we demonstrated the presence of nanoplasti…	DYO	English	Journal_article	Study	! No	N/A	N/A	N/A	N/A	Irrelevant population
ScreenTA_UP_1470	Scopus	de Miranda, L.L.R. and Harvey, K.E. and Ahmed, A. and Harvey, S.C.	UV-filter pollution: current concerns and future prospects	2021	Environmental Monitoring and Assessment	10.1007/s10661-021-09626-6	193	12	NA	UV-filters are widely used in cosmetics and personal care products to protect users' skin from redamage caused by ultraviolet (UV) radiation from the sun. Globally, an estimated 16,000 to 25,000 tonnes of products containing UV-filters were used in 2014 with modern consumption likely to be much higher. Beyond this use in cosmetics and personal care products, UV-filters are also widely used to pro…	DYO	English	Journal_article	Review	Ok	Ok	! No	Ok	General review UV filter	Review/Metaanalysis (PEO ok)
ScreenTA_UP_724	Scopus	de Smit, J.C. and Anton, A. and Martin, C. and Rossbach, S. and Bouma, T.J. and Duarte, C.M.	Habitat-forming species trap microplastics into coastal sediment sinks	2021	Science of the Total Environment	10.1016/j.scitotenv.2021.145520	772	NA	NA	Nearshore biogenic habitats are known to trap sediments, and may therefore also accumulate biofouled, non-buoyant microplastics. Using a current-generating field flume (TiDyFLOW), we experimentally assessed the mechanisms of microplastic trapping of two size classes, 0.5 mm and 2.5 mm particle size, by three contrasting types of biogenic habitats: 1) seagrasses, 2) macroalgae, and 3) scleractinia…	DYO	English	Journal_article	Study	Ok	Ok	! No	! No	Outcome = microplastics trapped	Irrelevant comparator
ScreenTA_UP_459	Scopus	Derouen, Z.C. and Peterson, M.R. and Wang, H.-H. and Grant, W.E.	Determinants of Tubastraea coccinea invasion and likelihood of further expansion in the northern Gulf of Mexico	2020	Marine Biodiversity	10.1007/s12526-020-01126-z	50	6	NA	Invasive species have large economic and ecological impacts and are the leading driver of extinction for both plants and animals worldwide. In the USA, coral reefs, which provide $3.4 billion per year in ecosystem services, are impacted by invasive marine species. One such species is Tubastraea coccinea, which was the first scleractinia to invade the western Atlantic and recently has spread to na…	DYO	English	Journal_article	Study	Ok	Ok	Ok	Ok	N/A	No studies in cluster 4 of the systematic map
ScreenTA_UP_192	Scopus	Ding, Y. and Han, M. and Wu, Z. and Zhang, R. and Li, A. and Yu, K. and Wang, Y. and Huang, W. and Zheng, X. and Mai, B.	Bioaccumulation and trophic transfer of organophosphate esters in tropical marine food web, South China Sea	2020	Environment International	10.1016/j.envint.2020.105919	143	NA	NA	Environmental exposure to organophosphate esters (OPEs) continues to be a concern. Little is known about their bioaccumulation and trophodynamics, especially in tropical food webs. This study collected seawater and fifteen types of organism from a tropical ecosystem, South China Sea, to investigate the species-specific compositional, bioaccumulation, and trophic transfer of OPEs. The total concen…	DYO	English	Journal_article	Study	Ok	Ok	! No	Ok	N/A	Irrelevant comparator
ScreenTA_UP_866	Scopus	Donovan, M.K. and Burkepile, D.E. and Kratochwill, C. and Shlesinger, T. and Sully, S. and Oliver, T.A. and Hodgson, G. and Freiwald, J. and van Woesik, R.	Local conditions magnify coral loss after marine heatwaves	2021	Science	10.1126/science.abd9464	372	6545	NA	Climate change threatens coral reefs by causing heat stress events that lead to widespread coral bleaching and mortality. Given the global nature of these mass coral mortality events, recent studies argue that mitigating climate change is the only path to conserve coral reefs. Using a global analysis of 223 sites, we show that local stressors act synergistically with climate change to kill corals…	DYO	English	Journal_article	Study	Ok	! No	N/A	N/A	E = macroalgal abundance (that can be correlated to nutrient levels but also to other factors)	Irrelevant exposure
ScreenTA_UP_1049	Scopus	Downs, C.A. and Bishop, E. and Diaz-Cruz, M.S. and Haghshenas, S.A. and Stien, D. and Rodrigues, A.M.S. and Woodley, C.M. and Sunyer-CaldÃº, A. and Doust, S.N. and Espero, W. and Ward, G. and Farhangmehr, A. and Tabatabaee Samimi, S.M. and Risk, M.J. and Lebaron, P. and DiNardo, J.C.	Oxybenzone contamination from sunscreen pollution and its ecological threat to Hanauma Bay, Oahu, Hawaii, U.S.A	2021	Chemosphere	10.1016/j.chemosphere.2021.132880	NA	NA	NA	Hanauma Bay is a 101-acre bay created by the partial collapse of a volcanic cone and once supported a vibrant coral reef system. It is the most popular swimming area in the Hawaiian Islands and has been reported to have averaged between 2.8 and 3.5 million visitors a year between the 1980s and the 2010s, with visitors averaging between 3000-4000 a day and peaking around 10,000-13,000 per day. Con…	DYO	English	Journal_article	Study	! No	N/A	N/A	N/A	Only water sampled, toxicity endpoints for corals from literature	Irrelevant population
ScreenTA_UP_1187	Scopus	Duis, K. and Junker, T. and Coors, A.	Review of the environmental fate and effects of two UV filter substances used in cosmetic products	2022	Science of the Total Environment	10.1016/j.scitotenv.2021.151931	808	NA	NA	Sunscreens containing UV filters, such as octocrylene (OCR) and butyl-methoxydibenzoylmethane (BMDBM), have been increasingly used to protect human skin against UV radiation. Both substances have been detected in monitoring studies in the freshwater and marine environment, and there has been concern about potential effects on aquatic organisms. In the present work, the environmental fate and occu…	DYO	English	Journal_article	Review	Ok	Ok	! No	Ok	Review UV filter	Review/Metaanalysis (PEO ok)
ScreenTA_UP_19	Scopus	Edullantes, B. and Maglangit, F. and Ortiz, A.M. and Casibo, J.M.R. and Vicentuan, L.L.C. and Bensigv, E.O.	A benchmark survey of plankton, fish and benthic composition in Poblacion and Kadurong Reefs in Liloan, Cebu, Philippines	2021	Biodiversity Data Journal	10.3897/BDJ.9.e72537	9	NA	2020-01-01	Background Coral reefs offer valuable ecosystem goods and services, such as coastal protection, erosion regulation, fishery, biodiversity, habitat and nursery grounds. However, they face threats from anthropogenic activities, including poor water quality, global warming, coastal development and unsustainable fisheries. Marine Protected Areas (MPAs) provide a structured and holistic approach in ad…	DYO	English	Journal_article	Study	Ok	Ok	Ok	Ok	Data paper	No studies in cluster 4 of the systematic map
ScreenTA_UP_1251	Scopus	Ellepola, G. and Harischandra, S. and Ranawana, K.B.	Spatial analysis of geophysical and environmental factors characterize distinct coral reef habitats around Sri Lanka; implications for management	2021	Ocean and Coastal Management	10.1016/j.ocecoaman.2021.105667	210	NA	NA	Spatial distribution patterns of coral reefs are maintained by a magnitude of chemical, physical and biological factors. Being a small continental island in the Indian Ocean, the extent of coral reef habitats around Sri Lanka has been limited and patchy showing unique, regional distribution patterns owing to these factors. However, the available data on these factors are sparse and outdated hinde…	DYO	English	Journal_article	Study	Ok	Ok	Ok	Ok	N/A	No studies in cluster 4 of the systematic map
ScreenTA_UP_430	Scopus	Farfan, G.A. and Apprill, A. and Cohen, A. and DeCarlo, T.M. and Post, J.E. and Waller, R.G. and Hansel, C.M.	Crystallographic and chemical signatures in coral skeletal aragonite	2021	Coral Reefs	10.1007/s00338-021-02198-4	NA	NA	NA	Corals nucleate and grow aragonite crystals, organizing them into intricate skeletal structures that ultimately build the world's coral reefs. Crystallography and chemistry have profound influence on the material properties of these skeletal building blocks, yet gaps remain in our knowledge about coral aragonite on the atomic scale. Across a broad diversity of shallow-water and deep-sea scleracti…	DYO	English	Journal_article	Study	Ok	! No	N/A	N/A	N/A	Irrelevant exposure
ScreenTA_UP_104	GS	Feng, Z and Wang, C and Zhang, C and Wang, W and ...	Air&#8208;Water Exchange and Gas&#8208;Particle Partitioning of Polycyclic Aromatic Hydrocarbons (PAHs) in Coral Reef Areas of the South China Sea	2021	Journal of …	NA	NA	NA	NA	NA	DYO	English	Journal_article	Study	! No	N/A	N/A	N/A	N/A	Irrelevant population
ScreenTA_UP_485	Scopus	Fischer, E. and Jones, G.	Dimethylsulphoniopropionate as a water quality indicator of coral bleaching: Implications for monitoring studies on the Great Barrier Reef	2021	Marine Pollution Bulletin	10.1016/j.marpolbul.2021.112081	164	NA	NA	Short term stress experiments with dissolved inorganic phosphorus (DIP) and tripolyphosphate (TPP) have been carried out on the staghorn coral Acropora intermedia, collected from Heron Island in the southern Great Barrier Reef, at low and elevated seawater temperatures. Zooxanthellae, chlorophyll a, intracellular and tissue dimethylsulfoniopropionate (DMSP), and extracellular DMSP production were…	DYO	English	Journal_article	Study	Ok	Ok	Ok	Ok	Nutrient enrichment experiment	No studies in cluster 4 of the systematic map
ScreenTA_UP_1302	Scopus	Fivenson, D. and Sabzevari, N. and Qiblawi, S. and Blitz, J. and Norton, B.B. and Norton, S.A.	Sunscreens: UV filters to protect us: Part 2-Increasing awareness of UV filters and their potential toxicities to us and our environment	2021	International Journal of Women's Dermatology	10.1016/j.ijwd.2020.08.008	7	1	45-69	Background: Sunscreens are topical preparations containing one or more compounds that filter, block, reflect, scatter, or absorb ultraviolet (UV) light. Part 2 of this review focuses on the environmental, ecological effects and human toxicities that have been attributed to UV filters. Methods: Literature review using NIH databases (eg, PubMed and Medline), FDA and EPA databases, Google Scholar, t…	DYO	English	Journal_article	Review	Ok	Ok	! No	Ok	Review UV filter	Review/Metaanalysis (PEO ok)
ScreenTA_UP_867	Scopus	Ford, A.K. and Jouffray, J.-B. and Norström, A.V. and Moore, B.R. and Nugues, M.M. and Williams, G.J. and Bejarano, S. and Magron, F. and Wild, C. and Ferse, S.C.A.	Local Human Impacts Disrupt Relationships Between Benthic Reef Assemblages and Environmental Predictors	2020	Frontiers in Marine Science	10.3389/fmars.2020.571115	7	NA	NA	Human activities are changing ecosystems at an unprecedented rate, yet large-scale studies into how local human impacts alter natural systems and interact with other aspects of global change are still lacking. Here we provide empirical evidence that local human impacts fundamentally alter relationships between ecological communities and environmental drivers. Using tropical coral reefs as a study…	DYO	English	Journal_article	Study	Ok	Ok	Ok	Ok	N/A	No studies in cluster 4 of the systematic map
ScreenTA_UP_1361	WOSCC	Ford, HV and Jones, NH and Davies, AJ and Godley, BJ and Jambeck, JR and Napper, IE and Suckling, CC and Williams, GJ and Woodall, LC and Koldewey, HJ	The fundamental links between climate change and marine plastic pollution	2022	SCIENCE OF THE TOTAL ENVIRONMENT	10.1016/j.scitotenv.2021.150392	806	NA	NA	Plastic pollution and climate change have commonly been treated as two separate issues and sometimes are even seen as competing. Here we present an alternative view that these two issues are fundamentally linked. Primarily, we explore how plastic contributes to greenhouse gas (GHG) emissions from the beginning to the end of its life cycle. Secondly, we show that more extreme weather and floods as…	DYO	English	Journal_article	Review	Ok	Ok	! No	Ok	N/A	Review/Metaanalysis (PEO ok)
ScreenTA_UP_483	Scopus	Fox, M.D. and Nelson, C.E. and Oliver, T.A. and Quinlan, Z.A. and Remple, K. and Glanz, J. and Smith, J.E. and Putnam, H.M.	Differential resistance and acclimation of two coral species to chronic nutrient enrichment reflect life-history traits	2021	Functional Ecology	10.1111/1365-2435.13780	35	5	1081-1093	The effects of nutrient pollution on coral reef ecosystems are multifaceted. Numerous experiments have sought to identify the physiological effects of nutrient enrichment on reef-building corals, but the results have been variable and sensitive to choices of nutrient quantity, chemical composition and exposure duration. To test the effects of chronic, ecologically relevant nutrient enrichment on …	DYO	English	Journal_article	Study	Ok	Ok	Ok	Ok	Nutrient enrichment experiment	No studies in cluster 4 of the systematic map
ScreenTA_UP_497	Scopus	Ghallab, A. and Mahdy, A. and Madkour, H. and Osman, A.	Distribution and diversity of living natural resources from the most Northern Red Sea Islands, Egypt: I-hard and soft corals	2020	Egyptian Journal of Aquatic Biology and Fisheries	10.21608/ejabf.2020.103627	24	5	125-145	The present study is a part of a monitoring program of the most important living natural resources, investigating the substrate cover distribution in the most northern islands of the Egyptian Red Sea. These resources include both hard and soft corals. This study was made during winter 2017 using Line Intercept Transact (LIT) to monitor the diversity and distribution of those resources. Eight isla…	DYO	English	Journal_article	Study	Ok	Ok	Ok	Ok	N/A	No studies in cluster 4 of the systematic map
ScreenTA_UP_625	Scopus	Gilbert, S.F.	Evolutionary developmental biology and sustainability: A biology of resilience	2021	Evolution and Development	10.1111/ede.12366	23	4	273-291	Evolutionary developmental biology, and especially ecological developmental biology, is essential for discussions of sustainability and the responses to global climate change. First, this paper explores examples of animals that have successfully altered their development to accommodate human-made changes to their environments. We next document the ability of global warming to disrupt the developm…	DYO	English	Journal_article	Review	Ok	Ok	! No	Ok	Few ref. on corals	Review/Metaanalysis (PEO ok)
ScreenTA_UP_873	CORE	Glynn, Peter and Fong, Peggy	Macroalgal and coral cover by species at 4x5 m plots, Panama, 1984-2010 (EPac Corals projects I-VII)	2020	NA	NA	NA	NA	NA	NA	DYO	English	! Dataset	N/A	N/A	N/A	N/A	N/A	N/A	Irrelevant document type
ScreenTA_UP_715	Scopus	Goh, T.Z.Y. and Bauman, A.G. and Januchowski-Hartley, F.A. and Morgan, K.M. and Seah, J.C.L. and Todd, P.A.	Growth and carbonate production of crustose coralline algae on a degraded turbid reef system	2021	Marine Pollution Bulletin	10.1016/j.marpolbul.2021.113135	173	NA	NA	Crustose coralline algae (CCA) and other encrusting calcifiers drive carbonate production on coral reefs. However, little is known about the rates of growth and calcification of these organisms within degraded turbid reef systems. Here we deployed settlement cards (N = 764) across seven reefs in Singapore for two years to examine spatio-temporal variation in encrusting community composition and C…	DYO	English	Journal_article	Study	Ok	Ok	Ok	Ok	N/A	No studies in cluster 4 of the systematic map
ScreenTA_UP_925	CORE	Gouhier, Tarik C. and Vollmer, Steven V.	Microbial 16S OTU annotation information from staghorn coral health experiments with treatment with and without antibiotics	2021	NA	10.26008/1912/bco-dmo.816367.1	NA	NA	NA	This dataset reports assigned taxonomy of microbial 16S OTU's from a priority experiment with staghorn coral treated with and without antibiotics. For a complete list of measurements, refer to the full dataset description in the supplemental file 'Dataset_description.pdf'. The most current version of this dataset is available at: https://www.bco-dmo.org/dataset/816367	DYO	English	! Dataset	N/A	N/A	N/A	N/A	N/A	N/A	Irrelevant document type
ScreenTA_UP_926	CORE	Gouhier, Tarik C. and Vollmer, Steven V.	Microbial 16S OTU count data from staghorn coral health experiments with treatment with and without antibiotics	2021	NA	10.26008/1912/bco-dmo.816379.1	NA	NA	NA	This dataset reports the number of reads of microbial 16S OTU's from a priority experiment with staghorn coral treated with and without antibiotics. For a complete list of measurements, refer to the full dataset description in the supplemental file 'Dataset_description.pdf'. The most current version of this dataset is available at: https://www.bco-dmo.org/dataset/816379	DYO	English	! Dataset	N/A	N/A	N/A	N/A	N/A	N/A	Irrelevant document type
ScreenTA_UP_1275	CORE	Gouhier, Tarik C. and Vollmer, Steven V.	Staghorn coral health following experimental treatment with and without antibiotics	2021	NA	10.26008/1912/bco-dmo.816316.1	NA	NA	NA	This dataset reports results from a priority experiment with staghorn corals fragments from 10 genotypes. Antibiotic-treated and untreated tanks were sampled for DNA and exposed to disease or healthy slurries at two time points. Corals that developed disease were sampled and sacrificed. Health status of the coral fragments was scored every 12hrs. For a complete list of measurements, refer to the …	DYO	English	! Dataset	N/A	N/A	N/A	N/A	N/A	N/A	Irrelevant document type
ScreenTA_UP_1091	Scopus	Guan, Y. and Mai, J. and Wang, H. and Zhang, P. and Huang, C. and Liu, Z. and Zhan, X. and Cesare, M.D. and He, X. and Wang, X. and Ye, M.	Plutonium isotopes and radionuclides in corals around Weizhou land in Beibu Gulf, China	2021	Applied Radiation and Isotopes	10.1016/j.apradiso.2021.109873	176	NA	NA	Plutonium isotopes in the coral were determined with chemical separation method using AG 1-X8 and AG-MP-1M anion exchange resins and sector field inductively coupled plasma mass spectrometry (SF-ICP-MS) in order to elucidate the activity concentration and source of Pu around Weizhou land in Beibu Gulf, China. Furthermore, the activity concentrations of other radionuclides (238U, 226Ra, 232Th, 137…	DYO	English	Journal_article	Review	Ok	Ok	Unclear	Ok	Isotopes ratio to identify sources of pollution (results = global pollution)	Review/Metaanalysis (PEO ok)
ScreenTA_UP_162	Scopus	Guzman, H.M. and Kaiser, S. and Weil, E.	Assessing the long-term effects of a catastrophic oil spill on subtidal coral reef communities off the Caribbean coast of Panama (1985-2017)	2020	Marine Biodiversity	10.1007/s12526-020-01057-9	50	3	NA	Accidental oil discharges pose acute and chronic risks on coral communities, but knowledge on the ecological long-term implications is fragmentary. Here, we examine the potential short-, mid-, and long-term effects of a major oil spill on subtidal reef communities over a 30-year period using a multicontrol before-after-control-impact (BACI) approach. In April 1986, 8000Â t (~ 9.3 106Â L) of crude…	DYO	English	Journal_article	Study	Ok	Ok	Ok	Ok	N/A	No studies in cluster 4 of the systematic map
ScreenTA_UP_561	WOSCC	Halanych, KM and Ainsworth, CH and Cordes, EE and Dodge, RE and Huettel, M and Mendelssohn, IA and Murawski, SA and Paris-Limouzy, CB and Schwing, PT and Shaw, RF and Sutton, T	EFFECTS OF PETROLEUM BY-PRODUCTS AND DISPERSANTS ON ECOSYSTEMS	2021	OCEANOGRAPHY	10.5670/oceanog.2021.123	34	1	152-163	Gulf of Mexico ecosystems are interconnected by numerous physical and biological processes. As a result of the Deep-water Horizon (DWH) spill, some normal ecological processes including resource connectivity and trophic interactions and were damaged or broken. A considerable portion of post-DWH research has focused on higher levels of biological organization (i.e., populations, communities, and e…	DYO	English	Journal_article	Review	! No	N/A	N/A	N/A	Deep corals	Irrelevant population
ScreenTA_UP_91	Scopus	Hall, E.R. and Wickes, L. and Burnett, L.E. and Scott, G.I. and Hernandez, D. and Yates, K.K. and Barbero, L. and Reimer, J.J. and Baalousha, M. and Mintz, J. and Cai, W.-J. and Craig, J.K. and DeVoe, M.R. and Fisher, W.S. and Hathaway, T.K. and Jewett, E.B. and Johnson, Z. and Keener, P. and Mordecai, R.S. and Noakes, S. and Phillips, C. and Sandifer, P.A. and Schnetzer, A. and Styron, J.	Acidification in the U.S. Southeast: Causes, Potential Consequences and the Role of the Southeast Ocean and Coastal Acidification Network	2020	Frontiers in Marine Science	10.3389/fmars.2020.00548	7	NA	NA	Coastal acidification in southeastern U.S. estuaries and coastal waters is influenced by biological activity, run-off from the land, and increasing carbon dioxide in the atmosphere. Acidification can negatively impact coastal resources such as shellfish, finfish, and coral reefs, and the communities that rely on them. Organismal responses for species located in the U.S. Southeast document large n…	DYO	English	journal_article	Review	Ok	! No	N/A	N/A	E = acidification	Irrelevant exposure
ScreenTA_UP_937	GS	Hankins, C and Raimondo, S and Lasseigne, D	Microplastic ingestion by coral as a function of the interaction between calyx and microplastic size	2021	Science of The Total Environment	NA	NA	NA	NA	NA	DYO	English	Journal_article	Study	Ok	Ok	Ok	Ok	Outcome = ingestion	No studies in cluster 4 of the systematic map
ScreenTA_UP_1474	Scopus	Haslun, J.A. and Hauff-Salas, B. and Strychar, K.B. and Cervino, J.M. and Ostrom, N.E.	Variation in immune-related gene expression provides evidence of local adaptation in porites astreoides (Lamarck, 1816) between inshore and offshore meta-populations inhabiting the lower florida reef tract, USA	2021	Water (Switzerland)	10.3390/w13152107	13	15	NA	Coral communities of the Florida Reef Tract (FRT) have changed dramatically over the past 30 years. Coral cover throughout the FRT is disproportionately distributed; >70% of total coral cover is found within the inshore patch reef zone (<2 km from shore) compared to 30% found within the offshore bank reef zone (>5 km from shore). Coral mortality from disease has been differentially observed betwe…	DYO	English	Journal_article	Study	Ok	! No	N/A	N/A	E = difference in temperature	Irrelevant exposure
ScreenTA_UP_426	Scopus	Hassanshahian, M. and Amirinejad, N. and Askarinejad Behzadi, M.	Crude oil pollution and biodegradation at the Persian Gulf: A comprehensive and review study	2020	Journal of Environmental Health Science and Engineering	10.1007/s40201-020-00557-x	18	2	1415-1435	The Persian Gulf consider as the fundamental biological marine condition between the seas. There is a different assortment of marine life forms including corals, wipes, and fish in this marine condition. Mangrove timberlands are found all through this sea-going biological system. Sullying of the Persian Gulf to oil-based goods is the principle of danger to this marine condition and this contamina…	DYO	English	Journal_article	Review	! No	N/A	N/A	N/A	Focus on oil degrading bacteria	Irrelevant population
ScreenTA_UP_1166	Scopus	Herawati, E.Y. and Maziyyah, S. and Munir, M. and Perdanawati, R.A. and Khasanah, R.I.	Relationship between coral fish community structure and coral cover in paiton waters, probolinggo-East Java, Indonesia	2021	AACL Bioflux	NA	14	3	1213-1221	Paiton power plant's waters area in Probolinggo has a natural coral reef ecosystem and a moderate diversity. The purpose of this research was to investigate the correlation between the physical-chemical parameters of water with coral cover and community (abundance and diversity) of coral reef fish. The monitored parameters were temperature, brightness, salinity, degree of acidity (pH), dissolved …	DYO	English	Journal_article	Study	Ok	Ok	Ok	Ok	N/A	No studies in cluster 4 of the systematic map
ScreenTA_UP_734	Scopus	Heymann, W.R.	Here comes summer (and sunscreen conversations)!	2020	Journal of the American Academy of Dermatology	10.1016/j.jaad.2020.02.004	82	4	821-822	NA	DYO	English	! Editorial_material	N/A	N/A	N/A	N/A	N/A	N/A	Irrelevant document type
ScreenTA_UP_1415	Scopus	Hoteit, I. and Abualnaja, Y. and Afzal, S. and Ait-El-Fquih, B. and Akylas, T. and Antony, C. and Dawson, C. and Asfahani, K. and Brewin, R.J. and Cavaleri, L. and Cerovecki, I. and Cornuelle, B. and Desamsetti, S. and Attada, R. and Dasari, H. and Sanchez-Garrido, J. and Genevier, L. and El Gharamti, M. and Gittings, J.A. and Gokul, E. and Gopalakrishnan, G. and Guo, D. and Hadri, B. and Hadwige…	Towards an end-to-end analysis and prediction system for weather, climate, and Marine applications in the Red Sea	2021	Bulletin of the American Meteorological Society	10.1175/BAMS-D-19-0005.1	102	1	E122-E99	The Red Sea, home to the second-longest coral reef system in the world, is a vital resource for the Kingdom of Saudi Arabia. The Red Sea provides 90% of the Kingdom's potable water by desalinization, supporting tourism, shipping, aquaculture, and fishing industries, which together contribute about 10%-20% of the country's GDP. All these activities, and those elsewhere in the Red Sea region, criti…	DYO	English	Journal_article	! Modelling	N/A	N/A	N/A	N/A	N/A	Modelling study
ScreenTA_UP_536	GS	Howe, J	Ecosystem health in Guánica Bay and La Parguera, Puerto Rico: Remote sensing of ocean color and metal analysis of coral tissue and surficial sediments	2020	NA	NA	NA	NA	NA	NA	DYO	English	MSc_thesis	Study	Ok	Ok	Ok	Ok	N/A	No studies in cluster 4 of the systematic map
ScreenTA_UP_850	Scopus	Hsiao, W.V. and Lin, Y.V. and Lin, H.-T. and Denis, V.	Learning from differences: Abiotic determinism of benthic communities in Northern Taiwan	2021	Marine Environmental Research	10.1016/j.marenvres.2021.105361	170	NA	NA	Differences in the initial configuration of ecological communities may lead to contrasting trajectories when facing environmental changes. Here, we propose to uncover the determinism of benthic communities by carrying out a detailed investigation of their response to small-scale modification of environmental conditions, including physical, chemical, and geological factors. At ten locations (confo…	DYO	English	Journal_article	Study	Ok	Ok	Ok	Ok	N/A	No studies in cluster 4 of the systematic map
ScreenTA_UP_943	Scopus	Huang, W. and Chen, M. and Song, B. and Deng, J. and Shen, M. and Chen, Q. and Zeng, G. and Liang, J.	Microplastics in the coral reefs and their potential impacts on corals: A mini-review	2021	Science of the Total Environment	10.1016/j.scitotenv.2020.143112	762	NA	NA	Plastic debris exists worldwide and research on microplastic pollution has gradually spread from the oceans to freshwater and terrestrial systems. Coral reefs not only serve as one of the most charismatic and biodiverse ecosystems on our planet, but also maintain the human harvesting of natural resources and livelihoods of hundreds of millions of people. However, the abundance and distribution ch…	DYO	English	Journal_article	Review	Ok	Ok	! No	Ok	Review microplastics	Review/Metaanalysis (PEO ok)
ScreenTA_UP_510	Scopus	Hudatwi, M. and Syari, I.A. and Utami, E. and Nugraha, M.A. and Akhrianti, I. and Pamungkas, A.	Diversity of Benthic Organisms on Artificial Reef Structure	2021	IOP Conference Series: Earth and Environmental Science	10.1088/1755-1315/926/1/012033	926	1	NA	One of the methods of a marine rehabilitation program to accelerate the recovery of damaged coral reefs is to make artificial reefs as a new coral growth substrate. Interestingly, many benthic invertebrates overgrowth the artificial reef structures. The purpose of this study was to investigate the benthic organisms encrusting the artificial reefs including the cement and iron substrates. In June …	DYO	English	Conf_proceedings	Study	Ok	! No	N/A	N/A	E = iron frame artificial reef, also no comparator	Irrelevant exposure
ScreenTA_UP_609	IFRECOR	Ifrecor	État de santé des récifs, herbiers marins et mangroves : bilan 2020	2021	NA	NA	NA	NA	NA	NA	DYO	French	Report	Study	Ok	Ok	Unclear	Ok	# Status	No studies in cluster 4 of the systematic map
ScreenTA_UP_1385	GS	Isdianto, A and Luthfi, OM	THE RELATION OF WATER CHEMICAL QUALITY TO CORAL REEF ECOCSYSTEMS IN DAMAS	2020	Journal of Environmental Engineering and …	NA	NA	NA	NA	NA	DYO	English	journal_article	Study	Ok	Ok	Ok	Ok	N/A	No studies in cluster 4 of the systematic map
ScreenTA_UP_752	CORE	Jain, S. S. and Afiq-Rosli, L. and Feldman, B. and Levy, O. and Phua, J. W. and Wainwright, B. J. and Huang, D.	Homogenization of endosymbiont communities hosted by equatorial corals during the 2016 mass bleaching event	NA	NA	NA	NA	NA	NA	NA	DYO	English	journal_article	Study	Ok	! No	N/A	N/A	N/A	Irrelevant exposure
ScreenTA_UP_556	Ecotox	Joachim, Sandrine and Beaudouin, R. and Daniele, Gaelle and Geffard, A. and Bado-Nilles, A. and Tebby, C. and Palluel, O. and Dedourge-Geffard, O. and Fieu, M. and Bonnard, M.	Effects of diclofenac on sentinel species and aquatic communities in semi-natural conditions	2021	Ecotoxicology and Environmental Safety	NA	211	NA	111812	NA	DYO	English	journal_article	Study	! No	N/A	N/A	N/A	N/A	Irrelevant population
ScreenTA_UP_942	Scopus	John, J. and Nandhini, A.R. and Velayudhaperumal Chellam, P. and SillanpÃ¤Ã¤, M.	Microplastics in mangroves and coral reef ecosystems: a review	2021	Environmental Chemistry Letters	10.1007/s10311-021-01326-4	NA	NA	NA	Microplastic pollution has recently been identified as a major issue for the health of ecosystems. Microplastics have typically sizes of less than 5Â mm and occur in various forms, such as pellets, fibres, fragments, films, and granules. Mangroves and coral reefs are sensitive and restricted ecosystems that provide free ecological services such as coastal protection, maintaining natural cycles, h…	DYO	English	Journal_article	Review	Ok	Ok	! No	Ok	Review microplastics	Review/Metaanalysis (PEO ok)
ScreenTA_UP_519	WOSCC	Jones, R and Wakeford, M and Currey-Randall, L and Miller, K and Tonin, H	Drill cuttings and drilling fluids (muds) transport, fate and effects near a coral reef mesophotic zone	2021	MARINE POLLUTION BULLETIN	10.1016/j.marpolbul.2021.112717	172	NA	NA	The study was conducted to improve knowledge and provide guidance on reducing uncertainty with impact predictions when drilling near sensitive environments. Near/Far-field hindcast modelling of cuttings/drilling fluid (mud) discharges from a floating platform was conducted, based on measured discharge amounts and durations and validated by ROV-based plume and seabed sampling. The high volume, con…	DYO	English	Journal_article	Study	Ok	Ok	Ok	Ok	N/A	No studies in cluster 4 of the systematic map
ScreenTA_UP_175	GS	Jones, RN and Brush, EG and Dilley, ER and Hixon, MA	Autumn coral bleaching in Hawai 'i	2021	Marine Ecology Progress …	NA	NA	NA	NA	NA	DYO	English	Journal_article	Study	Ok	! No	N/A	N/A	N/A	Irrelevant exposure
ScreenTA_UP_668	Scopus	Kang, Y. and Zhang, R. and Yu, K. and Han, M. and Wang, Y. and Huang, X. and Wang, R. and Liu, F.	First report of organochlorine pesticides (OCPs) in coral tissues and the surrounding air-seawater system from the South China Sea: Distribution, source, and environmental fate	2022	Chemosphere	10.1016/j.chemosphere.2021.131711	286	NA	NA	The levels, fate, and potential sources of 22 organochlorine pesticides (OCPs) in coral tissues and the surrounding air-seawater system from the South China Sea (SCS) were elucidated for the first time. âˆ‘22OCPs (total concentration of 22 OCPs) (16.1-223 pg Lâˆ’1) was relatively higher in coastal seawater than in offshore seawater, which may be the widespread influence of coastal pollution input…	DYO	English	Journal_article	Study	Ok	Ok	Ok	Ok	N/A	No studies in cluster 4 of the systematic map
ScreenTA_UP_1388	Scopus	Kellock, C. and Cole, C. and Penkman, K. and Evans, D. and KrÃ¶ger, R. and Hintz, C. and Hintz, K. and Finch, A. and Allison, N.	The role of aspartic acid in reducing coral calcification under ocean acidification conditions	2020	Scientific Reports	10.1038/s41598-020-69556-0	10	1	NA	Biomolecules play key roles in regulating the precipitation of CaCO3 biominerals but their response to ocean acidification is poorly understood. We analysed the skeletal intracrystalline amino acids of massive, tropical Porites spp. corals cultured over different seawater pCO2. We find that concentrations of total amino acids, aspartic acid/asparagine (Asx), glutamic acid/glutamine and alanine ar…	DYO	English	journal_article	Study	Ok	! No	N/A	N/A	N/A	Irrelevant exposure
ScreenTA_UP_299	Scopus	Kibria, G. and Nugegoda, D. and Rose, G. and Haroon, A.K.Y.	Climate change impacts on pollutants mobilization and interactive effects of climate change and pollutants on toxicity and bioaccumulation of pollutants in estuarine and marine biota and linkage to seafood security	2021	Marine Pollution Bulletin	10.1016/j.marpolbul.2021.112364	167	NA	NA	This article provides an overview of the impacts of climate change stressors (temperature, ocean acidification, sea-level rise, and hypoxia) on estuarine and marine biota (algae, crustaceans, molluscs, corals, and fish). It also assessed possible/likely interactive impacts (combined impacts of climate change stressors and pollutants) on pollutants mobilization, pollutants toxicity (effects on gro…	DYO	English	Journal_article	Review	Ok	! No	N/A	N/A	Nothing about coral exposure to pollution	Irrelevant exposure
ScreenTA_UP_954	Scopus	Kim, T. and Lee, J.C.Y. and Kang, D.-H. and Duprey, N.N. and Leung, K.S. and Archana, A. and Baker, D.M.	Modification of fatty acid profile and biosynthetic pathway in symbiotic corals under eutrophication	2021	Science of the Total Environment	10.1016/j.scitotenv.2021.145336	771	NA	NA	Symbiotic corals receive energy not only by ingesting food (e.g. plankton, inorganic/organic matter, i.e. heterotrophy), but also by endosymbiosis, which supplies photosynthates (dissolved inorganic carbon, i.e. autotrophy). These two sources of energy have distinct fatty acid (FA) profiles, which can be used to differentiate corals by their primary feeding mode. FA profiles have been applied as …	DYO	English	journal_article	Study	Ok	Ok	Ok	Ok	Transplantation experiment along eutrophication gradient	No studies in cluster 4 of the systematic map
ScreenTA_UP_363	Scopus	Krishnakumar, S. and Anbalagan, S. and Hussain, S.M. and Bharani, R. and Godson, P.S. and Srinivasalu, S.	Coral annual growth band impregnated microplastics (Porites sp.): a first investigation report	2021	Wetlands Ecology and Management	10.1007/s11273-021-09786-9	29	5	677-687	Microplastic pollution in marine environments has increased rapidly during the last decades. These microplastic particles are transportedÂ into the coral reef environment from terrestrial origin. Recent investigations suggest that microplastic ingestion can adversely affect marine invertebrates, especially in the coral reef ecosystem. The present attempt has been carried out to identify the coral…	DYO	English	Journal_article	Study	Ok	Ok	! No	Ok	N/A	Irrelevant comparator
ScreenTA_UP_1249	Scopus	Kroon, F.J. and Berry, K.L.E. and Brinkman, D.L. and Kookana, R. and Leusch, F.D.L. and Melvin, S.D. and Neale, P.A. and Negri, A.P. and Puotinen, M. and Tsang, J.J. and van de Merwe, J.P. and Williams, M.	Sources, presence and potential effects of contaminants of emerging concern in the marine environments of the Great Barrier Reef and Torres Strait, Australia	2020	Science of the Total Environment	10.1016/j.scitotenv.2019.135140	719	NA	NA	Current policy and management for marine water quality in the Great Barrier Reef (GBR) in north-eastern Australia primarily focusses on sediment, nutrients and pesticides derived from diffuse source pollution related to agricultural land uses. In addition, contaminants of emerging concern (CECs) are known to be present in the marine environments of the GBR and the adjacent Torres Strait (TS). Cur…	DYO	English	Journal_article	Review	Ok	Ok	! No	Ok	Review several pollutants	Review/Metaanalysis (PEO ok)
ScreenTA_UP_1200	Scopus	Kukutsch, N.A.	Safety of sunscreen	2020	Nederlands Tijdschrift voor Dermatologie en Venereologie	NA	30	3	2022-11-10	Summary Skin cancer is the most common sort of cancer in The Netherlands. Numbers are still expected to rise, therefore placing increased pressure on the health system. Use of sunscreen is part of the prevention strategy against skin cancer but negative publicity about safety issues has caused uncertainty amongst users and professionals. The association with skin cancer, vitamin D deficiency and …	DYO	! Other	N/A	N/A	N/A	N/A	N/A	N/A	N/A	Irrelevant language
ScreenTA_UP_855	CORE	L, Bernardo and Bernardo, Lawrence Patrick Cases and &#38263;&#20117;, &#25935; and Nagai, Satoshi and &#19978;&#37326;, &#20809;&#24344; and Ueno, Mitsuhiro and &#20013;&#26449;, &#38534;&#24535; and Nakamura, Takashi and &#23433;&#30000;, &#20161;&#22856; and Yasuda, Nina	Limited fine-scale larval dispersal of the threatened brooding corals Heliopora spp. as evidenced by population genetics and numerical simulation	NA	NA	NA	NA	NA	NA	NA	DYO	English	journal_article	Study	Ok	! No	N/A	N/A	N/A	Irrelevant exposure
ScreenTA_UP_306	Scopus	Lakhmapurkar, J. and Gavali, D. and Bhatt, N.	Coastal Ecosystem Services of Gujarat, India: Current Challenges and Conservation Needs	2022	Coastal Research Library	10.1007/978-3-030-84255-0_13	38	NA	305-324	Gujarat is the only state in India with the longest coastline of 1663 km (20% of the country) and the widest shelf zone covering about 184,000 km2. The main feature includes two gulfs, the Gulf of Khambhat and the Gulf of Kachchh, and the open coast of Saurashtra facing the Arabian Sea. Further, Gujarat is the only state on the west coast of India with coral reefs. The other ecosystems present in…	NO PDF	N/A	N/A	N/A	N/A	N/A	N/A	N/A	N/A	Missing full text
ScreenTA_UP_759	Scopus	Landrigan, P.J. and Stegeman, J.J. and Fleming, L.E. and Allemand, D. and Anderson, D.M. and Backer, L.C. and Brucker-Davis, F. and Chevalier, N. and Corra, L. and Czerucka, D. and Bottein, M.-Y.D. and Demeneix, B. and Depledge, M. and Deheyn, D.D. and Dorman, C.J. and Fénichel, P. and Fisher, S. and Gaill, F. and Galgani, F. and Gaze, W.H. and Giuliano, L. and Grandjean, P. and Hahn, M.E. and Ha…	Human health and ocean pollution	2020	Annals of Global Health	10.5334/aogh.2831	86	1	1964-01-01	Background: Pollution - unwanted waste released to air, water, and land by human activity - is the largest environmental cause of disease in the world today. It is responsible for an estimated nine million premature deaths per year, enormous economic losses, erosion of human capital, and degradation of ecosystems. Ocean pollution is an important, but insufficiently recognized and inadequately con…	DYO	English	journal_article	Review	Ok	Ok	! No	Ok	Very general review, few ref. on corals	Review/Metaanalysis (PEO ok)
ScreenTA_UP_1377	Scopus	Latchere, O. and Audroin, T. and Hétier, J. and Métais, I. and ChÃ¢tel, A.	The need to investigate continuums of plastic particle diversity, brackish environments and trophic transfer to assess the risk of micro and nanoplastics on aquatic organisms	2021	Environmental Pollution	10.1016/j.envpol.2021.116449	273	NA	NA	Plastic particles are ubiquitous in marine and freshwater environments. While many studies have focused on the toxicity of microplastics (MPs) and nanoplastics (NPs) in aquatic environments there is no clear conclusion on their environmental risk, which can be attributed to a lack of standardization of protocols for in situ sampling, laboratory experiments and analyzes. There are also far more st…	DYO	English	Journal_article	Review	Ok	Ok	! No	Ok	Review microplastics	Review/Metaanalysis (PEO ok)
ScreenTA_UP_84	WOSCC	Lei, XM and Cheng, H and Luo, Y and Zhang, YY and Jiang, L and Sun, YF and Zhou, GW and Huang, H	Abundance and Characteristics of Microplastics in Seawater and Corals From Reef Region of Sanya Bay, China	2021	FRONTIERS IN MARINE SCIENCE	10.3389/fmars.2021.728745	8	NA	NA	Microplastics (MPs) contamination is widespread in the coral reef ecosystems leading to the exposure of both corals and other biotas. Knowledge gaps still exist concerning patterns in MPs abundance spatially. This work quantified the MPs abundance and characteristics in the seawater and corals in the Sanya Bay, Hainan Island. MPs abundance was detected in the seawater and coral samples ranging fr…	DYO	English	Journal_article	Study	Ok	Ok	Ok	Ok	N/A	No studies in cluster 4 of the systematic map
ScreenTA_UP_612	Scopus	Lesser, M.P.	Eutrophication on coral reefs: What is the evidence for phase shifts, nutrient limitation and coral bleaching	2021	BioScience	10.1093/biosci/biab101	71	12	1216-1233	Coral reefs continue to experience extreme environmental pressure from climate change stressors, but many coral reefs are also exposed to eutrophication. It has been proposed that changes in the stoichiometry of ambient nutrients increase the mortality of corals, whereas eutrophication may facilitate phase shifts to macroalgae-dominated coral reefs when herbivory is low or absent. But are corals …	DYO	English	Journal_article	Review	Ok	Ok	! No	Ok	Review eutrophication	Review/Metaanalysis (PEO ok)
ScreenTA_UP_1083	Scopus	Li, T. and Chen, X. and Lin, S.	Physiological and transcriptomic responses to N-deficiency and ammonium: Nitrate shift in Fugacium kawagutii (Symbiodiniaceae)	2021	Science of the Total Environment	10.1016/j.scitotenv.2020.141906	753	NA	NA	Symbiodiniaceae are the source of essential coral symbionts of reef building corals. The growth and density of endosymbiotic Symbiodiniaceae within the coral host is dependent on nutrient availability, yet little is known about how Symbiodiniaceae respond to the dynamics of the nutrients, including switch between different chemical forms and changes in abundance. In this study, we investigated ph…	DYO	English	Journal_article	Review	! No	N/A	N/A	N/A	N/A	Irrelevant population
ScreenTA_UP_1092	Scopus	Li, Y. and Zou, X. and Zou, S. and Li, P. and Yang, Y. and Wang, J.	Pollution status and trophic transfer of polycyclic aromatic hydrocarbons in coral reef ecosystems of the South China Sea	2021	ICES Journal of Marine Science	10.1093/icesjms/fsab081	78	6	2053-2064	Coral reef ecosystems are important fishing grounds in tropical and subtropical areas and have been widely contaminated by chemicals. However, the current understanding of the pollution status and trophic transfer of exogenous chemicals in coral reef ecosystems is still limited. This study aims to characterize the occurrence of 16 priority polycyclic aromatic hydrocarbons (PAHs) in sediments, cor…	DYO	English	journal_article	Study	Ok	Ok	! No	Ok	N/A	Irrelevant comparator
ScreenTA_UP_473	Scopus	Liang, J. and Yu, K. and Wang, Y. and Huang, X. and Huang, W. and Qin, Z. and Wang, G. and Su, H. and Chen, B. and Wu, Z.	Diazotroph Diversity Associated With Scleractinian Corals and Its Relationships With Environmental Variables in the South China Sea	2020	Frontiers in Physiology	10.3389/fphys.2020.00615	11	NA	NA	Coral reef ecosystems cannot operate normally without an effective nitrogen cycle. For oligotrophic coral reef areas, coral-associated diazotrophs are indispensable participants in the nitrogen cycle. However, the distribution of these diazotrophs and the correlation with the physical and chemical variables of the surrounding seawater remain unclear. To this end, 68 scleractinian coral colonies w…	DYO	English	Journal_article	Study	Ok	Ok	Ok	Ok	N/A	No studies in cluster 4 of the systematic map
ScreenTA_UP_1057	Scopus	Lubis, A.A. and Putra, A.D.P. and Shintianata, D. and Sugiharto, U.	Past 20-years environmental record in the coastal area of Rote Island, East Nusa Tenggara; Evidence from the variation of trace metals anthropogenic in annual banding of coral skeleton of Porites lutea	2021	AIP Conference Proceedings	10.1063/5.0066275	2381	NA	NA	Changing in the concentrations of trace metals in coastal seawater is in parallel with variations of human activities and geochemical processes. Coral skeleton is an excellent archive of metal proxies to monitor water quality as the trace metals incorporate to the skeleton. To study the response of trace metals in coastal seawater to human activities, the coral skeleton of Porites lutea (KR1 and …	NO PDF	N/A	N/A	N/A	N/A	N/A	N/A	N/A	N/A	Missing full text
ScreenTA_UP_21	Scopus	Lubis, A.A. and Putra, A.D.P. and Sugiharto, U. and Lalang and Zamani, N.P.	A Century long of coral records of heavy metals in coastal water of Wakatobi Marine National Park, South East Sulawesi	2021	IOP Conference Series: Earth and Environmental Science	10.1088/1755-1315/944/1/012060	944	1	NA	Scleractinian corals absorb heavy metals in their skeletons; therefore, corals can be used as environmental recorders due to incorporating certain metals for centuries. The research was conducted in Wakatobi Marine National Park (WMNP) using a core of massive coral Porites Sp. to determine heavy metals' concentrations and assess the possible impact on the coastal water. The sample was collected b…	DYO	English	Conf_proceedings	Study	Ok	Ok	! No	Ok	N/A	Irrelevant comparator
ScreenTA_UP_244	Scopus	Müller, M.N. and Yogui, G.T. and Galvez, A.O. and Gustavo de Sales Jannuzzi, L. and Fidelis de Souza Filho, J. and de Jesus Flores Montes, M. and Mendes de Castro Melo, P.A. and Neumann-LeitÃ£o, S. and Zanardi-Lamardo, E.	Cellular accumulation of crude oil compounds reduces the competitive fitness of the coral symbiont Symbiodinium glynnii	2021	Environmental Pollution	10.1016/j.envpol.2021.117938	289	NA	NA	Oil spill events in the marine environment can have a deleterious impact on the affected ecosystems, such as coral reefs, with direct consequences for their socioeconomic value. The mutualistic relationship between tropical corals and their dinoflagellate symbionts (Symbiodiniaceae) provide structural and nutritional basis for a high local biodiversity in oligotrophic waters. Here, we investigate…	DYO	English	Journal_article	Study	! No	N/A	N/A	N/A	N/A	Irrelevant population
ScreenTA_UP_1344	Scopus	Maggioni, F. and Pujo-Pay, M. and Aucan, J. and Cerrano, C. and Calcinai, B. and Payri, C. and Benzoni, F. and Letourneur, Y. and Rodolfo-Metalpa, R.	The Bouraké semi-enclosed lagoon (New Caledonia)- A natural laboratory to study the lifelong adaptation of a coral reef ecosystem to extreme environmental conditions	2021	Biogeosciences	10.5194/bg-18-5117-2021	18	18	5117-5140	According to current experimental evidence, coral reefs could disappear within the century if CO2 emissions remain unabated. However, recent discoveries of diverse and high cover reefs that already live under extreme conditions suggest that some corals might thrive well under hot, high-pCO2, and deoxygenated seawater. Volcanic CO2 vents, semi-enclosed lagoons, and mangrove estuaries are unique st…	DYO	English	Journal_article	Study	Ok	! No	N/A	N/A	E = natural variation	Irrelevant exposure
ScreenTA_UP_1313	WOSCC	Marangoni, LFD and Rottier, C and Ferrier-Pages, C	Symbiont regulation in Stylophora pistillata during cold stress: an acclimation mechanism against oxidative stress and severe bleaching	2021	JOURNAL OF EXPERIMENTAL BIOLOGY	10.1242/jeb.235275	224	3	NA	Widespread coral bleaching and mortality, leading to coral reef decline, have been mainly associated with climate-change-driven increases in sea surface temperature. However, bleaching and mortality events have also been related to decreases in sea surface temperature, with cold stress events (e.g. La Nina events) being expected to increase in frequency or intensity as a result of a changing clim…	DYO	English	Journal_article	Study	Ok	Ok	Ok	Ok	Nutrient enrichment experiment	No studies in cluster 4 of the systematic map
ScreenTA_UP_10	GS	Mariscal, RN	10 The Chemical Control of the Feeding Behavior in Some Hawaiian Corals	2021	Experimental Coelenterate Biology	NA	NA	NA	NA	NA	NO PDF	N/A	N/A	N/A	N/A	N/A	N/A	N/A	N/A	Missing full text
ScreenTA_UP_307	Scopus	Martinez, M.L. and Silva, R. and Lopez-Portillo, J. and Feagin, R.A. and Martinez, E.	Coastal Ecosystems as an Ecological Membrane	2020	Journal of Coastal Research	10.2112/SI95-019.1	95	sp1	101-97	MartÃ­nez, M.L.; Silva, R.; LÃ³pez-Portillo, J.; Feagin, R.A., and MartÃ­nez, E. 2020. Coastal ecosystems as an ecological membrane. In: MalvÃ¡rez, G. and Navas, F. (eds.), Global Coastal Issues of 2020. Journal of Coastal Research, Special Issue No. 95, pp. 97-101. Coconut Creek (Florida), ISSN 0749-0208. A membrane is a continuous layer that separates the interior of a cell from its surrounding…	NO PDF	N/A	N/A	N/A	N/A	N/A	N/A	N/A	N/A	Missing full text
ScreenTA_UP_1421	Scopus	Marzonie, M. and Flores, F. and Sadoun, N. and Thomas, M.C. and Valada-Mennuni, A. and Kaserzon, S. and Mueller, J.F. and Negri, A.P.	Toxicity thresholds of nine herbicides to coral symbionts (Symbiodiniaceae)	2021	Scientific Reports	10.1038/s41598-021-00921-3	11	1	NA	Over 30 herbicides have been detected in catchments and waters of the Great Barrier Reef (GBR) and their toxicity to key tropical species, including the coral endosymbiotic algae Symbiodiniaceae, is not generally considered in current water quality guideline values (WQGVs). Mutualistic symbionts of the family Symbiodiniaceae are essential for the survival of scleractinian corals. We tested the ef…	DYO	English	Journal_article	Study	! No	N/A	N/A	N/A	N/A	Irrelevant population
ScreenTA_UP_1070	CORE	Mason, H. E. and Montagna, P. and Kubista, L. and Taviani, M. and Mcculloch, M.	Phosphate defects and apatite inclusions in coral skeletal aragonite revealed by solid-state NMR spectroscopy Geochemica et Cosmochimica Acta	NA	NA	NA	NA	NA	NA	NA	DYO	English	Journal_article	Study	Ok	Unclear	! No	Ok	N/A	Irrelevant comparator
ScreenTA_UP_1294	Scopus	Mayer-Pinto, M. and Ledet, J. and Crowe, T.P. and Johnston, E.L.	Sublethal effects of contaminants on marine habitat-forming species: a review and meta-analysis	2020	Biological Reviews	10.1111/brv.12630	95	6	1554-1573	Contaminants may affect ecosystem functioning by reducing the fitness of organisms and these impacts may cascade through ecosystems, particularly if the sensitive organisms are also habitat-forming species. Understanding how sub-lethal effects of toxicants can affect the quality and functions of biogenic habitats is critical if we are to establish effective guidelines for protecting ecosystems. W…	DYO	English	Journal_article	Metaanalysis	Ok	Ok	Ok	Ok	Review & metaanalysis several pollutants	Review/Metaanalysis (PEO ok)
ScreenTA_UP_599	Scopus	McClanahan, T.R. and Azali, M.K.	Environmental Variability and Threshold Model's Predictions for Coral Reefs	2021	Frontiers in Marine Science	10.3389/fmars.2021.778121	8	NA	NA	Current models of the future of coral reefs rely on threshold (TM) and multivariate environmental variability models (VM) that vary in how they account for spatial and temporal environmental heterogeneity. Here, a VM based on General Additive Model (GAM) methods evaluated the empirical relationships between coral cover (n = 905 sites pooled to 318 reef cells of the Western and Central Indian Ocea…	DYO	English	Journal_article	Study	Ok	! No	N/A	N/A	N/A	Irrelevant exposure
ScreenTA_UP_1417	Scopus	Miller, I.B. and Pawlowski, S. and Kellermann, M.Y. and Petersen-Thiery, M. and Moeller, M. and Nietzer, S. and Schupp, P.J.	Toxic effects of UV filters from sunscreens on coral reefs revisited: regulatory aspects for "reef safe" products	2021	Environmental Sciences Europe	10.1186/s12302-021-00515-w	33	1	NA	Background: Tropical coral reefs have been recognized for their significant ecological and economical value. However, increasing anthropogenic disturbances have led to progressively declining coral reef ecosystems on a global scale. More recently, several studies implicated UV filters used in sunscreen products to negatively affect corals and possibly contribute to regional trends in coral declin…	DYO	English	Journal_article	Review	Ok	Ok	! No	Ok	Review UV filter	Review/Metaanalysis (PEO ok)
ScreenTA_UP_73	Scopus	Miraji, H. and Ripanda, A. and Moto, E.	A review on the occurrences of persistent organic pollutants in corals, sediments, fish and waters of the Western Indian Ocean	2021	Egyptian Journal of Aquatic Research	10.1016/j.ejar.2021.08.003	47	4	373-379	Persistent organic pollutants (POPs) present a class of synthetic chemicals that include organochlorine pesticides, polychlorinated biphenyls and dioxins. They are characterized by environmental persistence, transboundary mobility, lipophilicity, and bioaccumulation that may induce fatality especially to top ranked biota due to biomagnification. The oceanic ecosystems are essential pools through …	DYO	English	Journal_article	Review	Ok	Ok	! No	Ok	Review accumulation, only one reference on corals	Review/Metaanalysis (PEO ok)
ScreenTA_UP_1147	GS	Miranda, RJ and Almeida, ECG and Pinto, TK and Sampaio, CLS and ...	RE: Oil spill disaster in Brazil: impact assessment neglecting unique coral reefs	2020	NA	NA	NA	NA	NA	NA	DYO	English	! Editorial_material	N/A	N/A	N/A	N/A	N/A	N/A	Irrelevant document type
ScreenTA_UP_39	Scopus	Mitchelmore, C.L. and Burns, E.E. and Conway, A. and Heyes, A. and Davies, I.A.	A Critical Review of Organic Ultraviolet Filter Exposure, Hazard, and Risk to Corals	2021	Environmental Toxicology and Chemistry	10.1002/etc.4948	40	4	967-988	There has been a rapid increase in public, political, and scientific interest regarding the impact of organic ultraviolet (UV) filters to coral reefs. Such filters are found in sunscreens and other consumer products and enter the aquatic environment via direct (i.e., recreational activities, effluents) or indirect (i.e., land runoff) pathways. This review summarizes the current state of the scien…	DYO	English	Journal_article	Review	Ok	Ok	Ok	Ok	Review UV filter	Review/Metaanalysis (PEO ok)
ScreenTA_UP_207	Scopus	Mizanur Rahman, M.	Biologia Futura: can co-management protect Saint Martin's corals of Bangladesh?	2021	Biologia Futura	10.1007/s42977-021-00101-4	72	4	517-527	This study's overarching objective was to assess the effectiveness of co-management in the conservation and responsible extraction of coral resources in Bangladesh. The study examined the existing threats to coral, along with the socio-economic problems of the community. The country boat and rock-added gill nets used for harvesting fishes cause physical damage to the soft corals. The incremental …	DYO	English	Journal_article	Study	! No	N/A	N/A	N/A	N/A	Irrelevant population
ScreenTA_UP_247	Scopus	Moeller, M. and Pawlowski, S. and Petersen-Thiery, M. and Miller, I.B. and Nietzer, S. and Heisel-Sure, Y. and Kellermann, M.Y. and Schupp, P.J.	Challenges in Current Coral Reef Protection - Possible Impacts of UV Filters Used in Sunscreens, a Critical Review	2021	Frontiers in Marine Science	10.3389/fmars.2021.665548	8	NA	NA	Coral reefs are highly endangered ecosystems. The identification and quantification of potential stress factors are essential to protect them. UV filters from sunscreens that are introduced to coral reef areas are considered as one of these stressors and their impact on corals needs to be further investigated. Even though UV filters are functionally similar, their structural features are very div…	DYO	English	Journal_article	Review	Ok	Ok	! No	Ok	Review UV filter	Review/Metaanalysis (PEO ok)
ScreenTA_UP_1064	Scopus	Mohanty, P.C. and Kushabaha, A. and Mahendra, R.S. and Nayak, R.K. and Sahu, B.K. and Rao, E.P.R. and Kumar, T.S.	Persistence of marine heat waves for coral bleaching and their spectral characteristics around Andaman coral reef	2021	Environmental Monitoring and Assessment	10.1007/s10661-021-09264-y	193	8	NA	Coral reefs are fragile and endangered ecosystems in the tropical marine and coastal environment. Thermal stress due to marine heat waves (MHW) could cause significantly negative impacts on the health conditions, i.e., bleaching of the coral ecosystem. The current study is an attempt to quantify the intensity of coral bleaching in the Andaman region in recent decades using the intensity of marine…	DYO	English	Journal_article	Study	Ok	! No	N/A	N/A	E = heat waves	Irrelevant exposure
ScreenTA_UP_127	GS	Moira, VS and LuthfI, OM and Isdianto, A	Analysis of Relationship between Chemical Oceanography Conditions and Coral Reef Ecosystems in Damas Waters, Trenggalek, East Java	2020	Journal of Marine and Coastal …	NA	NA	NA	NA	NA	DYO	! Other	N/A	N/A	N/A	N/A	N/A	N/A	N/A	Irrelevant language
ScreenTA_UP_164	Scopus	Mubarak, M. and Nurhuda, A. and Sulaiman, A.	Assessment of coastal environment supports in Batam's pemping island-Indonesia for pipeline gas transmission	2020	Systematic Reviews in Pharmacy	10.31838/srp.2020.5.129	11	12	888-896	The coastal waters of Pemping Island in Batam have extensive biodiversity with an ecological system in the form of coral reef and mangrove ecosystems. The island is significantly close to the international trade sea transportation routes. Currently, a gas pipeline construction is built on the island which might affect the environment. This study is aimed to evaluate the coastal waters of Pemping …	DYO	English	Journal_article	Study	Ok	Ok	Ok	Ok	Nutrient	No studies in cluster 4 of the systematic map
ScreenTA_UP_529	Scopus	Muko, S. and Nadaoka, K.	Ecological disturbances and their relative impacts on coral cover: Analysis of monitoring data in Sekisei Lagoon (Okinawa, Japan)	2020	Bulletin of Marine Science	10.5343/bms.2019.0092	96	1	195-216	Using monitoring data from 1998 to 2017, we examined the spatiotemporal pattern of disturbances that occurred in Sekisei Lagoon, surrounded by Iriomote and Ishigaki islands in Okinawa, Japan. Outbreaks of crown-of-thorns starfish (Acanthaster cf. solaris), coral bleaching, typhoon damage, snail predation, and occurrences of growth anomalies, black band disease, and white syndrome were investigate…	DYO	English	Journal_article	Study	Ok	! No	N/A	N/A	N/A	Irrelevant exposure
ScreenTA_UP_308	Scopus	Muralir, M. and Boora, P. and Vethamony, P.	Coastal sensitivity mapping of Gulf of Kachchh and Gulf of Cambay, India	2020	Proceedings of the 7th International Conference on Asian and Pacific Coasts, APAC 2013	NA	NA	NA	1033-1035	In this study, two major Gulf regions (Gulf of Kachchh, Gulf of Cambay) along the west coast of India have been selected for their coastal sensitivity. These two gulf regions have the highest number of ports in the country which handle 20 % of India's cargo. There are many environmental problems associated with increased port development and maritime activity including tanker spills and accidents…	DYO	English	Conf_proceedings	Study	! No	N/A	N/A	N/A	N/A	Irrelevant population
ScreenTA_UP_11	Scopus	Kurniawan D, Try Febrianto, Jumsurizal and Risandi Dwirama Putra	2nd International Symposium Marine Resilience and Sustainable Development / The coral reef health index in Teluk Sebong, Bintan Island	2021	IOP Conference Series: Earth and Environmental Science	NA	763	1	NA	The proceedings contain 70 papers. The topics discussed include: reproductive strategy of rivulated parrotfish Scarus rivulatus Valenciennes, 1840; Zooplankton Tintinnopsis dominance in the Estuary of Polong River, Pangkep Regency, South Sulawesi, Indonesia; peanut crab Pinnotheres halingi, a symbiotic commensal or parasite of Sandfish Holothuria scabra?; species composition of birds in converted…	DYO	English	Conf_proceedings	Study	Ok	Ok	Ok	Ok	E = tourism	No studies in cluster 4 of the systematic map
ScreenTA_UP_852	Scopus	NA	Life and Environmental Sciences Academics Forum 2019	2020	IOP Conference Series: Earth and Environmental Science	NA	538	1	NA	The proceedings contain 77 papers. The topics discussed include: mapping of active major faults in the Mamasa and surrounding areas using satellite gravity data and topographic features; remote sensing of tropical forest biomass: the Malaysian experiences; coral reefs distribution using Sentinel-2A imagery in Belanda Island, Bira Besar Island and Pramuka Island at Kepulauan Seribu National Park; …	NO PDF	N/A	N/A	N/A	N/A	N/A	N/A	N/A	N/A	Missing full text
ScreenTA_UP_897	CORE	NA	Mean percentage cover of corals and Porites astreoides at each site by year at St. John, VI from 1992 to 2019	NA	NA	NA	NA	NA	NA	NA	DYO	English	! Dataset	N/A	N/A	N/A	N/A	N/A	N/A	Irrelevant document type
ScreenTA_UP_133	Scopus	Nakamura, N. and Kayanne, H. and Takahashi, Y. and Sunamura, M. and Hosoi, G. and Yamano, H.	Anthropogenic Anoxic History of the Tuvalu Atoll Recorded as Annual Black Bands in Coral	2020	Scientific Reports	10.1038/s41598-020-63578-4	10	1	NA	Atoll islands are small, low-lying and highly vulnerable to sea level rise (SLR). Because these islands are fully composed of the skeletons from coral reef creatures, the healthy coral ecosystem plays a pivotal role in island resilience against SLR. The environmental deterioration of reefs caused by increases in the human population has been recently reported, but the timing and process are unkno…	DYO	English	Journal_article	Study	Ok	Ok	Ok	Ok	N/A	No studies in cluster 4 of the systematic map
ScreenTA_UP_1486	Scopus	Nalley, E.M. and Tuttle, L.J. and Barkman, A.L. and Conklin, E.E. and Wulstein, D.M. and Richmond, R.H. and Donahue, M.J.	Water quality thresholds for coastal contaminant impacts on corals: A systematic review and meta-analysis	2021	Science of the Total Environment	10.1016/j.scitotenv.2021.148632	794	NA	NA	Reduced water quality degrades coral reefs, resulting in compromised ecosystem function and services to coastal communities. Increasing management capacity on reefs requires prioritization of the development of data-based water-quality thresholds and tipping points. To meet this urgent need of marine resource managers, we conducted a systematic review and meta-analysis that quantified the effects…	DYO	English	Journal_article	Metaanalysis	Ok	Ok	Ok	Ok	Review & metaanalysis several pollutants	Review/Metaanalysis (PEO ok)
ScreenTA_UP_1230	Scopus	Neely, K.L. and Shea, C.P. and Macaulay, K.A. and Hower, E.K. and Dobler, M.A.	Short- and Long-Term Effectiveness of Coral Disease Treatments	2021	Frontiers in Marine Science	10.3389/fmars.2021.675349	8	NA	NA	Since 2014, stony coral tissue loss disease (SCTLD) has led to large-scale mortality of over 20 coral species throughout the Florida Reef Tract. In 2019, in-water disease intervention strategies were implemented to treat affected corals. Two treatment strategies were employed: (1) topical application of an amoxicillin paste directly to disease margins, and (2) application of a chlorinated epoxy t…	DYO	English	Journal_article	Study	Ok	Ok	! No	Ok	Lack of non-treated controls	Irrelevant comparator
ScreenTA_UP_765	Scopus	Nimit, K.	Ideas and perspectives: Ushering the Indian Ocean into the un Decade of Ocean Science for Sustainable Development (UNDOSSD) through marine ecosystem research and operational services-an early career's take	2021	Biogeosciences	10.5194/bg-18-3631-2021	18	12	3631-3635	The Indian Ocean Rim hosts many of the world's underdeveloped and emerging economies that depend on the ocean resources for the livelihoods of the populations of millions. Operational ocean information services cater to the requirements of managers and end-users to efficiently harness those resources and to ensure safety. Fishery information is not the only operational service that will be needed…	DYO	English	Journal_article	Review	! No	N/A	N/A	N/A	Not really a review	Irrelevant population
ScreenTA_UP_382	CORE	Nocerino, Erica and Menna, Fabio and Gruen, Armin and Troyer, Matthias and Capra, Alessandro and Castagnetti, Cristina and Rossi, Paolo and Brooks, Andrew J. and Schmitt, Russell J. and Holbrook, Sally J.	Coral Reef Monitoring by Scuba Divers Using Underwater Photogrammetry and Geodetic Surveying	NA	NA	NA	NA	NA	NA	NA	DYO	English	journal_article	Study	Ok	! No	N/A	N/A	N/A	Irrelevant exposure
ScreenTA_UP_1463	Scopus	Nour, H.E.S. and Nouh, E.S.	Using coral skeletons for monitoring of heavy metals pollution in the Red Sea Coast, Egypt	2020	Arabian Journal of Geosciences	10.1007/s12517-020-05308-8	13	10	NA	The present work is the first study to specifically highlight a correlation between two different methods to monitor environmental pollution using hard corals as biomonitors. The first method involved comparing the concentrations of heavy metals in modern coral skeletons in both coasts of the Hurghada and Ras Mohamed nature reserve sites, whereas the second method involved comparing these concent…	DYO	English	journal_article	Study	Ok	Ok	Ok	Ok	N/A	No studies in cluster 4 of the systematic map
ScreenTA_UP_540	OATD	Nunes, José Luís Nogueira	Efeito de solventes orgânicos no coral Sarcophyton glaucum: um contributo para avaliações ecotoxicológicas	2018	NA	NA	NA	NA	NA	Um dos problemas encontrados quando se realizam testes ecotoxicológicos reside na solubilidade de compostos orgânicos lipofílicos (elevado Kow, coeficiente de partição octanol/água) que se pretende estudar (e.g., pesticidas, fármacos, compostos policíclicos aromáticos ou organoclorados). Isto implica que, para proceder à sua solubilização, se utilizem métodos físicos ou solventes orgânicos. No en…	NO PDF	N/A	N/A	N/A	N/A	N/A	N/A	N/A	N/A	Missing full text
ScreenTA_UP_631	Scopus	Okubo, N. and Tamura-Nakano, M. and Watanabe, T.	Experimental observation of microplastics invading the endoderm of anthozoan polyps	2020	Marine Environmental Research	10.1016/j.marenvres.2020.105125	162	NA	NA	Coral reefs are being degraded worldwide by land reclamation and environmental factors, such as high seawater temperature, resulting in mass bleaching events. In addition, microplastics disturb the formation of coral-algae symbiotic relationships in primary polyps. In our experiments, we observed this effect in the bleached primary polyp Seriatopora caliendrum that lost its symbiont Symbiodiniace…	DYO	English	Journal_article	Study	Ok	Ok	! No	Ok	N/A	Irrelevant comparator
ScreenTA_UP_970	Scopus	Oladi, M. and Shokri, M.R.	Multiple benthic indicators are efficient for health assessment of coral reefs subjected to petroleum hydrocarbons contamination: A case study in the Persian Gulf	2021	Journal of Hazardous Materials	10.1016/j.jhazmat.2020.124993	409	NA	NA	The ever-increasing anthropogenic activities have adversely impacted coral reef ecosystems and their ecological functions. This calls for an urgent assessment of the health state of these valuable ecosystems to justify the need for mitigation and proper management efforts. In this contribution, we used multiple indicators to assess the impact of intense oil-related activities on coral reefs in tw…	DYO	English	journal_article	Study	Ok	Ok	Ok	Ok	N/A	No studies in cluster 4 of the systematic map
ScreenTA_UP_932	Scopus	Oldenburg, K.S. and Urban-Rich, J. and Castillo, K.D. and Baumann, J.H.	Microfiber abundance associated with coral tissue varies geographically on the Belize Mesoamerican Barrier Reef System	2021	Marine Pollution Bulletin	10.1016/j.marpolbul.2020.111938	163	NA	NA	Ocean plastic pollution is a global problem that causes ecosystem degradation. Crucial knowledge gaps exist concerning patterns in microfiber abundance across regions and ecosystems, as well as the role of these pollutants within the environment. Here, we quantified the abundance of microfibers in coral samples collected from the Belize Mesoamerican Barrier Reef System (MBRS) using a polarized li…	DYO	English	journal_article	Study	Ok	Ok	Ok	Ok	N/A	No studies in cluster 4 of the systematic map
ScreenTA_UP_1407	WOSCC	Olinger, LK and Chaves-Fonnegra, A and Enochs, IC and Brandt, ME	Three competitors in three dimensions: photogrammetry reveals rapid overgrowth of coral during multispecies competition with sponges and algae	2021	MARINE ECOLOGY PROGRESS SERIES	10.3354/meps13579	657	NA	109-121	Competition for limited space is an important driver of benthic community structure on coral reefs. Studies of coral-algae and coral-sponge interactions often show competitive dominance of algae and sponges over corals, but little is known about the outcomes when these groups compete in a multispecies context. Multispecies competition is increasingly common on Caribbean coral reefs as environment…	NO PDF	N/A	N/A	N/A	N/A	N/A	N/A	N/A	N/A	Missing full text
ScreenTA_UP_1282	Scopus	Omer, M. and Carrasco-Pena, A. and Orlovskaya, N. and Collins, B.E. and Yarmolenko, S.N. and Sankar, J. and Subhash, G. and Gilliam, D.S. and Fauth, J.E.	Structural and mechanical properties of staghorn coral (Acropora cervicornis) CaCO3 aragonite skeletons, cleaned by chemical bleaching and biological processes	2020	Advances in Applied Ceramics	10.1080/17436753.2020.1815500	119	8	434-438	Coral reefs provide habitat for most oceanic life forms, however, they are declining worldwide due to pollution, increased ocean temperature, diseases and other factors. In this paper, structural and mechanical properties of endangered coral (Acropora cervicornis) skeletons cleaned by chemical bleaching and biological processes were studied. The structure of CaCO3 aragonite skeleton is porous and…	DYO	English	journal_article	Study	Ok	Ok	! No	N/A	N/A	Irrelevant comparator
ScreenTA_UP_1485	Scopus	Oshimi, R. and Tabeta, S. and Mizuno, K.	Water quality modeling in subtropical shallow waters to predict environmental impacts of ocean thermal energy conversion	2021	Journal of Marine Science and Technology (Japan)	10.1007/s00773-021-00837-7	NA	NA	NA	Ocean thermal energy conversion (OTEC) is a power generation technology that extracts energy from the temperature difference between deep seawater and surface water in the ocean. Currently, a 100Â kW class OTEC demonstration project is underway on Kume Island, Okinawa, and a plan to increase water intake and introduce a 1Â MW class OTEC plant is under consideration. Year-round generation of elect…	DYO	English	Journal_article	! Modelling	N/A	N/A	N/A	N/A	N/A	Modelling study
ScreenTA_UP_62	Scopus	Pang, A.-P. and Luo, Y. and He, C. and Lu, Z. and Lu, X.	A polyp-on-chip for coral long-term culture	2020	Scientific Reports	10.1038/s41598-020-63829-4	10	1	NA	Coral polyps are basic clonal biological units of reef corals. However, in vitro experimental model for long-term physiological and ecological studies has not been well developed due to the difficulty of effectively acquiring and culturing single polyps. This study developed an experimental platform based on microfluidics for culturing single coral polyps and tracing its growth state over time in…	DYO	English	Journal_article	Study	Ok	! No	N/A	N/A	N/A	Irrelevant exposure
ScreenTA_UP_1469	Scopus	Pawlowski, S. and Moeller, M. and Miller, I.B. and Kellermann, M.Y. and Schupp, P.J. and Petersen-Thiery, M.	UV filters used in sunscreens-A lack in current coral protection?	2021	Integrated Environmental Assessment and Management	10.1002/ieam.4454	17	5	926-939	Ultraviolet (UV) filters used in sunscreens are among the anthropogenic substances that may enter the marine environment by both indirect (via wastewater) and direct pathways (leisure activities). Owing to the recent global decline in coral population, the impact of those UV filters on the coral health is currently under increased investigation. First results from scientists suggest that some of …	DYO	English	Journal_article	Review	Ok	Ok	! No	Ok	Review UV filter	Review/Metaanalysis (PEO ok)
ScreenTA_UP_678	Scopus	Pearson, R.G. and Connolly, N.M. and Davis, A.M. and Brodie, J.E.	Fresh waters and estuaries of the Great Barrier Reef catchment: Effects and management of anthropogenic disturbance on biodiversity, ecology and connectivity	2021	Marine Pollution Bulletin	10.1016/j.marpolbul.2021.112194	166	NA	NA	We review the literature on the ecology, connectivity, human impacts and management of freshwater and estuarine systems in the Great Barrier Reef catchment (424,000 km2), on the Australian east coast. The catchment has high biodiversity, with substantial endemicity (e.g., lungfish). Freshwater and estuarine ecosystems are closely linked to the land and are affected by human disturbance, including…	DYO	English	journal_article	Review	! No	N/A	N/A	N/A	N/A	Irrelevant population
ScreenTA_UP_378	Scopus	Peixoto, R.S. and Sweet, M. and Villela, H.D.M. and Cardoso, P. and Thomas, T. and Voolstra, C.R. and HÃ¸j, L. and Bourne, D.G.	Coral Probiotics: Premise, Promise, Prospects	2021	Annual Review of Animal Biosciences	10.1146/annurev-animal-090120-115444	9	NA	265-288	The use of Beneficial Microorganisms for Corals (BMCs) has been proposed recently as a tool for the improvement of coral health, with knowledge in this research topic advancing rapidly. BMCs are defined as consortia of microorganisms that contribute to coral health through mechanisms that include (a) promoting coral nutrition and growth, (b) mitigating stress and impacts of toxic compounds, (c) d…	DYO	English	journal_article	Review	Ok	! No	N/A	N/A	N/A	Irrelevant exposure
ScreenTA_UP_1426	CORE	Pessoa, Igor and Geraldes, Mauro and Antonioli, Luzia	Trace Metal Analysis of Coral Skeletons: Anthropogenic Influence on Corals at Ilha Grande Bay (Rio de Janeiro, Brazil)	2020	Goldschmidt2020	10.46427/gold2020.2066	NA	NA	2066-2066	NA	DYO	English	! Conf_abstract	N/A	N/A	N/A	N/A	N/A	N/A	Irrelevant document type
ScreenTA_UP_1047	Scopus	Peters, R.W. and Nazari, R. and Patel, M. and Sultana, T. and Chy, A.B.M.T. and McCormick, L. and Sabrin, S. and Seay, J.R. and Joshi, C.	Overview and assessment of waste plastics in the ocean environment	2020	AIChE Annual Meeting, Conference Proceedings	NA	2020-November	NA	NA	Humans are currently contributing to a major decline in the world's biological diversity. The problem is so critical that allhuman impacts combined might accelerate the present extinction rates from 1000 to 10,000 times the natural rate. Thethreat to marine life in the oceans comes in various forms such as dumping of waste, overexploitation and harvesting,pollution, alien species, land reclamatio…	NO PDF	N/A	N/A	N/A	N/A	N/A	N/A	N/A	N/A	Missing full text
ScreenTA_UP_627	CORE	Ramesh, C. H. and Koushik, S.	Exhibition of Bleaching Resistance Via Adaptive Bleaching Pattern by Coral Reefs of the Gulf of Mannar during Massive Bleaching Event 2019	NA	NA	NA	NA	NA	NA	NA	DYO	English	journal_article	Study	Ok	! No	N/A	N/A	N/A	Irrelevant exposure
ScreenTA_UP_63	Scopus	Ranjbar Jafarabadi, A. and Dashtbozorg, M. and RaudonytÄ—-SvirbutaviÄienÄ—, E. and Riyahi Bakhtiari, A.	A potential threat to the coral reef environments: Polybrominated diphenyl ethers and phthalate esters in the corals and their ambient environment (Persian Gulf, Iran)	2021	Science of the Total Environment	10.1016/j.scitotenv.2021.145822	775	NA	NA	Pollution of the surrounding habitat poses one of the biggest threats to the coral health and even survival. This study focuses on the occurrence, distribution, bioaccumulation and bioconcentration of polybrominated diphenyl ethers (PBDEs) and phthalate esters (PAEs) in corals, their zooxanthellae and mucus, as well as in their ambient environment in Larak coral reef (Persian Gulf) for the first …	DYO	English	Journal_article	Study	Ok	Ok	! No	Ok	N/A	Irrelevant comparator
ScreenTA_UP_214	Scopus	Ranjbar Jafarabadi, A. and Dashtbozorg, M. and RaudonytÄ—-SvirbutaviÄienÄ—, E. and Riyahi Bakhtiari, A.	Biomonitoring of perylene in symbiotic reef and non-reef building corals and species-specific responses in the Kharg and Larak coral reefs (Persian Gulf, Iran): Bioaccumulation and source identification	2020	Environmental Pollution	10.1016/j.envpol.2020.115476	267	NA	NA	In this study, coral soft tissue, skeleton and zooxanthellae, as well as their ambient sediment and seawater were analyzed for polycyclic aromatic hydrocarbons (PAHs) with a special focus on perylene. Samples were collected from two different environments: the Kharg Island, which is affected by numerous anthropogenic stressors and Larak Island, which is mainly used for recreational and fishing ac…	DYO	English	Journal_article	Study	Ok	Ok	Ok	Ok	N/A	No studies in cluster 4 of the systematic map
ScreenTA_UP_291	Scopus	Ranjbar Jafarabadi, A. and Dashtbozorg, M. and RaudonytÄ—-SvirbutaviÄienÄ—, E. and Riyahi Bakhtiari, A.	Chlorinated paraffins (SCCPs and MCCPs) in corals and water-SPM-sediment system in the Persian Gulf, Iran: A potential global threat for coral reefs	2021	Environmental Pollution	10.1016/j.envpol.2021.116531	275	NA	NA	Swift degradation of the coral reef ecosystems urges the need to identify the reef decline drivers. Due to their widespread use, bioaccumulative and toxic characteristics, chlorinated organic compounds, such as chlorinated paraffins (CPs), are regarded as specific pollutants of concern. Yet little is known about the occurrence of CPs in the coral reef ecosystems. This study focuses on the short-c…	DYO	English	Journal_article	Study	Ok	Ok	! No	Ok	N/A	Irrelevant comparator
ScreenTA_UP_538	Scopus	Ranjbar Jafarabadi, A. and Mashjoor, S. and Riyahi Bakhtiari, A. and Cappello, T.	Ecotoxico Linking of Phthalates and Flame-Retardant Combustion Byproducts with Coral Solar Bleaching	2021	Environmental Science and Technology	10.1021/acs.est.0c08730	55	9	5970-5983	Persian Gulf coral reefs are unique biota communities in the global sunbelts in being able to survive in multiple stressful fields during summertime (>36 Â°C). Despite the high-growth emerging health-hazard microplastic additive type of contaminants, its biological interactions with coral-algal symbiosis and/or its synergistic effects linked to solar-bleaching events remain unknown. This study in…	DYO	English	Journal_article	Study	Ok	Ok	! No	Ok	N/A	Irrelevant comparator
ScreenTA_UP_843	Scopus	Ranjbar Jafarabadi, A. and Mitra, S. and RaudonytÄ—-SvirbutaviÄienÄ—, E. and Riyahi Bakhtiari, A.	Large-scale evaluation of deposition, bioavailability and ecological risks of the potentially toxic metals in the sediment cores of the hotspot coral reef ecosystems (Persian Gulf, Iran)	2020	Journal of Hazardous Materials	10.1016/j.jhazmat.2020.122988	400	NA	NA	Coral reefs of the Persian Gulf are vulnerable to the potentially toxic metals (PTMs) accumulated in the ambient sediments. Nonetheless, few studies have investigated the PTMs pollution and risk in the hotspot coral ecosystems of the Persian Gulf at a large-scale. Hereupon, this study focused on the PTMs contamination, their potential ecological risks, historical depositions, geochemical controls…	DYO	English	Journal_article	Study	! No	N/A	N/A	N/A	N/A	Irrelevant population
ScreenTA_UP_1093	Scopus	Ranjbar Jafarabadi, A. and RaudonytÄ—-SvirbutaviÄienÄ—, E. and Riyahi Bakhtiari, A. and Kareiva, A.	Polycyclic aromatic hydrocarbons (PAHs) in the non-bleached and bleached corals and their ambient environment: The role of suspended particulate matter, mucus, and positive matrix factorization model for identifying contributions to the carcinogenicity of PAH sources	2021	Science of the Total Environment	10.1016/j.scitotenv.2021.147688	787	NA	NA	This study investigates levels of polycyclic aromatic hydrocarbons (PAHs) in the corals (tissue, skeleton, zooxanthellae, mucus) and their ambient environment (surface sediment, seawater, suspended particulate matter (SPM)), with a special focus on SPM and mucus. The Î£37PAH concentrations ranged from 89 to 206 ng gâˆ’1 dw in SPM, 52 to 116.1 ng gâˆ’1 dw in the sediment and from 18.6 to 91.9 ng L…	DYO	English	Journal_article	Study	Ok	Ok	! No	Ok	N/A	Irrelevant comparator
ScreenTA_UP_583	Scopus	Reich, H.G. and Rodriguez, I.B. and LaJeunesse, T.C. and Ho, T.-Y.	Endosymbiotic dinoflagellates pump iron: differences in iron and other trace metal needs among the Symbiodiniaceae	2020	Coral Reefs	10.1007/s00338-020-01911-z	39	4	915-927	Iron (Fe) is essential to the physiology and growth of marine phytoplankton. It remains unclear how important iron is to the functional ecology of symbiotic dinoflagellates in the family Symbiodiniaceae, and whether limitations in iron ultimately affect the health and productivity of coral hosts, especially during episodes of ocean warming. Five Symbiodiniaceae species (spanning three genera) wer…	DYO	English	Journal_article	Study	! No	N/A	N/A	N/A	N/A	Irrelevant population
ScreenTA_UP_819	Scopus	Renegar, A. and Dudley, D.K.	Interpreting Risk from Sunscreens in the Marine Environment	2021	Current Problems in Dermatology (Switzerland)	10.1159/000517636	55	NA	259-265	Recent and pending bans in specific jurisdictions of some organic ultraviolet (UV) filters have resulted in significant concern and controversy over the potential impacts of these contaminants in the marine environment. Organic UV filters have been quantified in the aquatic environment as contaminants in water, sediments, and the tissues of aquatic organisms. The limited available laboratory stud…	NO PDF	N/A	N/A	N/A	N/A	N/A	N/A	N/A	N/A	Missing full text
ScreenTA_UP_414	GS	Renegar, DEA	Corals, TROPICS, and Oil Impacts on Corals	2020	NA	NA	NA	NA	NA	NA	DYO	English	! Presentation	N/A	N/A	N/A	N/A	N/A	N/A	Irrelevant document type
ScreenTA_UP_1058	Scopus	Rich, L.P. and Arnot, C. and Dennis, M.M.	Pathology of growth anomalies in massive Caribbean corals of the family Faviidae	2021	Veterinary Pathology	10.1177/03009858211020675	58	6	1119-1130	Growth anomalies (GAs) are a morphologically diverse and poorly understood group of lesions affecting corals. The aim of this study was to describe the prevalence and morphology of GAs affecting the faviid corals Diploria labyrinthiformis, Pseudodiploria strigosa, Psudodiploria clivosa, and Colpophyillia natans on St. Kitts. Three gross morphological variants of GAs (exophytic, nodular, and rumin…	DYO	English	Journal_article	Study	Ok	! No	N/A	N/A	N/A	Irrelevant exposure
ScreenTA_UP_1183	WOSCC	Ripken, C and Khalturin, K and Shoguchi, E	Response of Coral Reef Dinoflagellates to Nanoplastics under Experimental Conditions Suggests Downregulation of Cellular Metabolism	2020	MICROORGANISMS	10.3390/microorganisms8111759	8	11	NA	Plastic products contribute heavily to anthropogenic pollution of the oceans. Small plastic particles in the microscale and nanoscale ranges have been found in all marine ecosystems, but little is known about their effects upon marine organisms. In this study, we examine changes in cell growth, aggregation, and gene expression of two symbiotic dinoflagellates of the family Symbiodiniaceae, Symbio…	DYO	English	journal_article	Study	! No	N/A	N/A	N/A	N/A	Irrelevant population
ScreenTA_UP_366	GS	Ritson-Williams, R and Gates, RD	Coral community resilience to successive years of bleaching in K&#257;ne 'ohe Bay, Hawai 'i	2020	Coral Reefs	NA	NA	NA	NA	NA	DYO	English	journal_article	Study	Ok	Ok	Ok	Ok	Nutrient	No studies in cluster 4 of the systematic map
ScreenTA_UP_379	CORE	Roberty, Stéphane and Béraud, Eric	Coral Productivity Is Co-Limited by Bicarbonate and Ammonium Availability	NA	NA	NA	NA	NA	NA	NA	DYO	English	journal_article	Study	Ok	Ok	Ok	Ok	Nutrient enrichment experiment	No studies in cluster 4 of the systematic map
ScreenTA_UP_777	GS	Rodgers, KS and Stefanak, MP and Tsang, AO and Han, JJ and ...	Impact to Coral Reef Populations at H&#257; 'ena and Pila 'a, Kaua 'i, Following a Record 2018 Freshwater Flood Event	2021	Diversity	NA	NA	NA	NA	NA	DYO	English	Journal_article	Study	Ok	! No	N/A	N/A	E = flood	Irrelevant exposure
ScreenTA_UP_1314	Scopus	Ros, M. and Suggett, D.J. and Edmondson, J. and Haydon, T. and Hughes, D.J. and Kim, M. and Guagliardo, P. and Bougoure, J. and Pernice, M. and Raina, J.-B. and Camp, E.F.	Symbiont shuffling across environmental gradients aligns with changes in carbon uptake and translocation in the reef-building coral Pocillopora acuta	2021	Coral Reefs	10.1007/s00338-021-02066-1	40	2	595-607	Symbiosis between reef-building corals and unicellular algae (Symbiodiniaceae) fuels the growth and productivity of corals reefs. Capacity for Symbiodiniaceae to fix inorganic carbon (Ci) and translocate carbon compounds to the host is central to coral health, but how these processes change for corals thriving in environmental extremes remains largely unresolved. We investigate how a model coral-…	DYO	English	Journal_article	Study	Ok	! No	N/A	N/A	Comparison reef/mangrove corals	Irrelevant exposure
ScreenTA_UP_1189	Scopus	Rosales, S.M. and Clark, A.S. and Huebner, L.K. and Ruzicka, R.R. and Muller, E.M.	Rhodobacterales and Rhizobiales Are Associated With Stony Coral Tissue Loss Disease and Its Suspected Sources of Transmission	2020	Frontiers in Microbiology	10.3389/fmicb.2020.00681	11	NA	NA	In 2014, Stony Coral Tissue Loss Disease (SCTLD) was first detected off the coast of Miami, FL, United States, and continues to persist and spread along the Florida Reef Tractr (FRT) and into the Caribbean. SCTLD can have up to a 61% prevalence in reefs and has affected at least 23 species of scleractinian corals. This has contributed to the regional near-extinction of at least one coral species,…	DYO	English	Journal_article	Study	Ok	! No	N/A	N/A	N/A	Irrelevant exposure
ScreenTA_UP_1347	WOSCC	Rose, NL and Turner, SD and Unger, LE and Curtis, CJ	The chronostratigraphy of the Anthropocene in southern Africa: Current status and potential	2021	SOUTH AFRICAN JOURNAL OF GEOLOGY	10.25131/sajg.124.0053	124	4	1093-1106	The process for the formal ratification of the proposed Anthropocene Epoch involves the identification of a globally isochronous stratigraphic signal to mark its starting point. The search for a Global Boundary Stratotype Section and Point (GSSP), a unique reference sequence that would be used to fix the start of the epoch, is in progress but none of the candidate sections are located in Africa. …	NO PDF	N/A	N/A	N/A	N/A	N/A	N/A	N/A	N/A	Missing full text
ScreenTA_UP_1017	Scopus	Roth, F. and El-Khaled, Y.C. and Karcher, D.B. and RÃ¤decker, N. and Carvalho, S. and Duarte, C.M. and Silva, L. and Calleja, M.L. and MorÃ¡n, X.A.G. and Jones, B.H. and Voolstra, C.R. and Wild, C.	Nutrient pollution enhances productivity and framework dissolution in algae- but not in coral-dominated reef communities	2021	Marine Pollution Bulletin	10.1016/j.marpolbul.2021.112444	168	NA	NA	Ecosystem services provided by coral reefs may be susceptible to the combined effects of benthic species shifts and anthropogenic nutrient pollution, but related field studies are scarce. We thus investigated in situ how dissolved inorganic nutrient enrichment, maintained for two months, affected community-wide biogeochemical functions of intact coral- and degraded algae-dominated reef patches in…	DYO	English	Journal_article	Study	Ok	Ok	Ok	Ok	Nutrient enrichment experiment	No studies in cluster 4 of the systematic map
ScreenTA_UP_619	CORE	Rousselle, Olivier	Evaluation of the cumulated impacts on the marine resource of a socio-ecological coral system: approach by agent-based modeling	2020	arXiv:2008.09521 [physics]	NA	NA	NA	NA	In the context of climate change and significant changes in human activities around the world, coral reefs are subject to many disruptions. We develop here a tool to help decision-making in Moorea (French Polynesia), based on multi-agent modeling. We model the trophic interactions with a Lotka-Volterra model, and also the interactions between fishermen, trophic groups and tourist operators. The r…	DYO	French	MSc_thesis	! Modelling	N/A	N/A	N/A	N/A	N/A	Modelling study
ScreenTA_UP_1366	GS	Saarman, P	The importance of atmospheric and anthropogenic iron for the macroalgae overgrowing coral reefs in the Caribbean Sea	2020	NA	NA	NA	NA	NA	NA	DYO	English	MSc_thesis	Study	! No	N/A	N/A	N/A	N/A	Irrelevant population
ScreenTA_UP_665	GS	Sabdono, A and Ayuningrum, D and Sabdaningsih, A	First Evidence of Microplastics Presence in Corals of Jepara Coastal Waters, Java Sea: A Comparison Among Habitats Receiving Different Degrees of …	NA	Polish Journal of Environmental …	NA	NA	NA	NA	NA	DYO	English	Journal_article	Study	Ok	Ok	Ok	Ok	N/A	No studies in cluster 4 of the systematic map
ScreenTA_UP_372	Scopus	Safuan, C.D.M. and Muhammad Ashraf, A.R. and Tan, C.H. and Jaafar, S.N. and Megat Yusop, P.A. and Lai, R.K. and Ismail, M.N. and Chan, A.A. and Repin, I.M. and Wee, H.B. and Bachok, Z.	Coral health status assessment in Malaysia islands; looking towards Marine Spatial Planning	2021	Ocean and Coastal Management	10.1016/j.ocecoaman.2021.105856	213	NA	NA	In enhancing coral reef management, identifying the key threats that influence the coral reefs ecosystem needs accurate information on the current knowledge of coral health status and coral communities. This study attempts to update such information by evaluating the data of coral assessment on the reef areas in the southern part of the South China Sea (SCS); the Labuan Marine Park (LMP), Pulau T…	DYO	English	Journal_article	Study	Ok	Ok	Ok	Ok	N/A	No studies in cluster 4 of the systematic map
ScreenTA_UP_58	Scopus	Saliu, F. and Montano, S. and Hoeksema, B.W. and Lasagni, M. and Galli, P.	A non-lethal SPME-LC/MS method for the analysis of plastic-associated contaminants in coral reef invertebrates	2020	Analytical Methods	10.1039/c9ay02621e	12	14	1935-1942	Current approaches to evaluate microplastic contamination of the marine environment include the use of marine organisms as bioindicators and the detection of plastic-associated contaminants in their tissues. Liquid/liquid extraction and/or solid-phase extraction are the usual methods of choice for sample preparation. However, these methods suffer from background contamination, due to the large vo…	DYO	English	Journal_article	Study	Ok	Ok	! No	Ok	N/A	Irrelevant comparator
ScreenTA_UP_1466	GS	Samawi, MF and Werorilangi, S and Tambaru, R and Husain, AAA	Using the Lime Skeleton of Hard Coral Porites lutea for Monitoring Heavy Metal Pollution of Pb, Cd, Cu and Hg in Spermonde Archipelago	NA	researchgate.net	NA	NA	NA	NA	NA	DYO	English	Journal_article	Study	Ok	Ok	Ok	Ok	N/A	No studies in cluster 4 of the systematic map
ScreenTA_UP_1397	Scopus	Santos, H.F. and Santos, L.F.A. and Jesus, H.E. and Lacerda, C.H.F. and Mies, M.	The South Atlantic coral Mussismilia harttii actively and quickly removes heavy crude oil from its surface	2020	Bulletin of Marine Science	10.5343/BMS.2020.0017	96	4	803-804	NA	NO PDF	N/A	N/A	N/A	N/A	N/A	N/A	N/A	N/A	Missing full text
ScreenTA_UP_1411	CORE	Schmidt, Sarina	Time resolved trace element–to–calcium values measured with Laser ablation ICP-MS along lines of coral colony A to D (Porites lobata and Porites lichen) cultured with different metal concentrations	2021	NA	10.1594/PANGAEA.938748	NA	NA	NA	Schmidt, Sarina (2021): Time resolved trace element–to–calcium values measured with Laser ablation ICP-MS along lines of coral colony A to D (Porites lobata and Porites lichen) cultured with different metal concentrations. PANGAEA, https://doi.org/10.1594/PANGAEA.938748	DYO	English	! Dataset	N/A	N/A	N/A	N/A	N/A	N/A	Irrelevant document type
ScreenTA_UP_365	CORE	Schoepf, Verena and Jung, Maria U. and McCulloch, Malcolm T. and White, Nicole E. and Stat, Michael and Thomas, Luke	Coral community bleaching surveys by coral genus conducted at Shell Island, Kimberley, in January, April and October 2016	NA	NA	NA	NA	NA	NA	NA	DYO	English	! Dataset	N/A	N/A	N/A	N/A	N/A	N/A	Irrelevant document type
ScreenTA_UP_166	GS	Shabib, M and El-Taher, A and Mohamed, NMA and Ashry, HA	Assessment of Heavy Metals and Rare Earth Elements of Coral Reefs in the Safaga Harbor by Neutron Activation Analysis	2021	NA	NA	NA	NA	NA	NA	DYO	English	Journal_article	Study	Ok	Ok	! No	Ok	N/A	Irrelevant comparator
ScreenTA_UP_168	WOSCC	Shabib, M and El-Taher, A and Mohamed, NMA and Madkour, HA and Ashry, HA	Assessment of radioactivity concentration of natural radionuclides and radiological hazard indices in coral reefs in the Egyptian Red Sea	2021	JOURNAL OF RADIOANALYTICAL AND NUCLEAR CHEMISTRY	10.1007/s10967-021-07896-5	329	3	1199-1212	Coral reef samples were collected from three areas; Quseir Harbour, Marsa Alam marine, and Quseir area (In-front of reject discharge of desalination plant) at the Egyptian Red Sea coast. Using the HPGe detector with a relative efficiency (100%), the radioactivity levels were determined by direct gamma-ray spectrometry. The mean activity concentrations (Bq/kg) for natural radionuclides Ra-226, Th-…	DYO	English	Journal_article	Study	Ok	Ok	Ok	Ok	N/A	No studies in cluster 4 of the systematic map
ScreenTA_UP_731	GS	Shah, SB	Heavy Metals in Scleractinian Corals	2021	NA	NA	NA	NA	NA	NA	DYO	English	Book_chapter	Review	Ok	Ok	! No	Ok	Review heavy metals (chap. 3)	Review/Metaanalysis (PEO ok)
ScreenTA_UP_1404	GS	Shah, SB	The Use of Scleractinian Corals for Heavy Metal Studies	2021	Heavy Metals in Scleractinian Corals	NA	NA	NA	NA	NA	DYO	English	Book_chapter	Review	Ok	Ok	! No	Ok	Review heavy metals (chap. 3 from book Heavy Metals in Scleractinian Corals)	Review/Metaanalysis (PEO ok)
ScreenTA_UP_455	Scopus	Shahani, K. and Song, H. and Mehdi, S.R. and Sharma, A. and Tunio, G. and Qureshi, J. and Kalhoro, N. and Khaskheli, N.	Design and Testing of an Underwater Microscope with Variable Objective Lens for the Study of Benthic Communities	2021	Journal of Marine Science and Application	10.1007/s11804-020-00185-9	20	1	170-178	Monitoring the ecology and physiology of corals, sediments, planktons, and microplastic at a suitable spatial resolution is of great importance in oceanic scientific research. To meet this requirement, an underwater microscope with an electrically controlled variable lens was designed and tested. The captured microscopic images of corals, sediments, planktons, and microplastic revealed their phys…	DYO	English	Journal_article	Study	Ok	! No	N/A	N/A	N/A	Irrelevant exposure
ScreenTA_UP_106	Scopus	Sharifan, H.	Alarming the impacts of the organic and inorganic UV blockers on endangered coral's species in the Persian Gulf: A scientific concern for coral protection	2020	Sustainable Futures	10.1016/j.sftr.2020.100017	2	NA	NA	Coral reefs provide many benefits to the society, including ecological nest for aquatic species, medicine ingredient, and protection of coastlines from flooding and storms. Organic and inorganic UV filters (UVfs) are key ingredients in a variety of sunscreen and personal care products, which are massively released to natural waters by marine tourism. Reports are alarming UVfs cause fast bleaching…	DYO	English	Journal_article	Study	Ok	Ok	Ok	Ok	N/A	No studies in cluster 4 of the systematic map
ScreenTA_UP_71	Scopus	Sharma, K.V. and Sarvalingam, B.K. and Marigoudar, S.R.	A review of mesocosm experiments on heavy metals in marine environment and related issues of emerging concerns	2021	Environmental Science and Pollution Research	10.1007/s11356-020-11121-3	28	2	1304-1316	Mesocosms are real-world environmental science tools for bridging the gap between laboratory-scale experiments and actual habitat studies on ecosystem complexities. These experiments are increasingly being applied in understanding the complex impacts of heavy metals, ocean acidification, global warming, and oil spills. The insights of the present review indicate how metals and metal-bound activit…	DYO	English	Journal_article	Review	Ok	! No	N/A	N/A	N/A	Irrelevant exposure
ScreenTA_UP_1215	CORE	Shore, A. and Day, R. D.	Seawater carbonate chemistry and pH of the extracellular calcifying fluid and skeletal concentrations of trace metals of three coral species (Pocillopora eydouxi, Porites lobata, and Porites rus)	NA	NA	NA	NA	NA	NA	NA	DYO	English	! Dataset	N/A	N/A	N/A	N/A	N/A	N/A	Irrelevant document type
ScreenTA_UP_115	GS	Silva, DP and Villela, HDM and Santos, HF dos and Duarte, GAS and ...	An alternative to chemical remediation of oil spills at coral reef and adjacent sites	2021	NA	NA	NA	NA	NA	NA	DYO	English	! Editorial_material	N/A	N/A	N/A	N/A	N/A	N/A	Irrelevant document type
ScreenTA_UP_975	CORE	Silva-Lima, A. W. and Froes, A. M. and Garcia, G. D. and Tonon, L. a. C. and Swings, J. and Cosenza, C. a. N. and Medina, M. and Penn, K. and Thompson, J. R. and Thompson, C. C. and Thompson, F. L.	Mussismilia braziliensis White Plague Disease Is Characterized by an Affected Coral Immune System and Dysbiosis	NA	NA	NA	NA	NA	NA	NA	DYO	English	Journal_article	Study	Ok	! No	N/A	N/A	N/A	Irrelevant exposure
ScreenTA_UP_203	Scopus	Siregar, Y.I. and Nasution, S. and Kurniawan, R.	Biodiversity of Associated Megabenthic Invertebrate of Corall Reef Ecosystem of Petong Island Batam Indonesia	2021	IOP Conference Series: Earth and Environmental Science	10.1088/1755-1315/934/1/012070	934	1	NA	Global warming and climate changes were of the main environmental concern of marine scientist in the last three decade. As a biodiversity hotspot, marine coastal ecosystem faced an environmental threat because of increasing sea surface temperature (SST) and land base effluent, which in turn had an impact on the biodiversity of megabenthic faunal on coral reef community. The present paper studied …	DYO	English	Conf_proceedings	Study	Ok	Unclear	Unclear	Ok	N/A	No studies in cluster 4 of the systematic map
ScreenTA_UP_593	Scopus	Sirois, J.	Environmental Effects of Ultraviolet (UV) Filters	2021	Current Problems in Dermatology (Switzerland)	10.1159/000517635	55	NA	236-258	Organic and inorganic ultraviolet (UV) filters are used in topical sunscreens and other applications to prevent or limit damage following exposure to UV light. Increasing use of UV filters has contributed to a growing number of investigations examining potential effects on human health and the environment. Worldwide environmental monitoring data demonstrate that UV filters reach aquatic environme…	NO PDF	N/A	N/A	N/A	N/A	N/A	N/A	N/A	N/A	Missing full text
ScreenTA_UP_941	Scopus	Soares, M.D.O. and Matos, E. and Lucas, C. and Rizzo, L. and Allcock, L. and Rossi, S.	Microplastics in corals: An emergent threat	2020	Marine Pollution Bulletin	10.1016/j.marpolbul.2020.111810	161	NA	NA	This article seeks to present a summary of knowledge and thus improve awareness of microplastic impacts on corals. Recent research suggests that microplastics have a variety of species-specific impacts. Among them, a reduced growth, a substantial decrease of detoxifying and immunity enzymes, an increase in antioxidant enzyme activity, high production of mucus, reduction of fitness, and negative e…	DYO	English	Journal_article	Review	Ok	Ok	! No	Ok	Review microplastics	Review/Metaanalysis (PEO ok)
ScreenTA_UP_778	Scopus	Soares, M.O. and Rossi, S. and Gurgel, A.R. and Lucas, C.C. and Tavares, T.C.L. and Diniz, B. and Feitosa, C.V. and Rabelo, E.F. and Pereira, P.H.C. and Kikuchi, R.K.P.D. and LeÃ£o, Z.M.A.N. and Cruz, I.C.S. and Carneiro, P.B.D.M. and Alvarez-Filip, L.	Impacts of a changing environment on marginal coral reefs in the Tropical Southwestern Atlantic	2021	Ocean and Coastal Management	10.1016/j.ocecoaman.2021.105692	210	NA	NA	The peculiar shallow-water reefs of the Tropical Southwestern Atlantic Ocean have thrived in conditions considered suboptimal (e.g., moderate turbidity, higher level of nutrients, and resuspension of sediments) under the optics of classical coral reefs. Recently, these marginal reefs have been hypothesized to provide climate-change refugia from natural and anthropogenic impacts; yet with little e…	DYO	English	Journal_article	Review	Ok	Ok	! No	Ok	Review focus Brazil, human pressure	Review/Metaanalysis (PEO ok)
ScreenTA_UP_1490	WOSCC	Soares, MD and de Araujo, JT and Ferreira, SMC and Santos, BA and Boavida, JRH and Costantini, F and Rossi, S	Why do mesophotic coral ecosystems have to be protected?	2020	SCIENCE OF THE TOTAL ENVIRONMENT	10.1016/j.scitotenv.2020.138456	726	NA	NA	Mesophotic coral ecosystems (MCEs; similar to 30-150 m depth) are among the most biologically diverse and least protected ecosystems in the world's oceans. However, discussions regarding the conservation of these unique ecosystems are scarce. To address this issue, we identified the features of MCEs that demonstrate they should be considered as a global conservation priority. Some MCEs are charac…	DYO	English	Journal_article	Review	Ok	Ok	! No	! No	N/A	Review/Metaanalysis
ScreenTA_UP_1479	Scopus	Soeth, M. and Metri, R. and Simioni, B.I. and Loose, R. and Coqueiro, G.S. and Spach, H.L. and Daros, F.A. and Adelir-Alves, J.	Vulnerable sandstone reefs: Biodiversity and habitat at risk	2020	Marine Pollution Bulletin	10.1016/j.marpolbul.2019.110680	150	NA	NA	Sandstone reefs may be considered a unique geomorphologic feature within the subtropical Southwestern Atlantic Ocean region; however, biodiversity on these reefs has received little to no attention. Herein, we recorded the fish assemblage and benthic cover of sandstone reefs between 23 and 29 m depth in Southern Brazil and evidenced potential threats to habitat health. Video analysis and underwat…	DYO	English	Journal_article	Study	Ok	! No	N/A	N/A	Fishing (physical damage)	Irrelevant exposure
ScreenTA_UP_1243	GS	Solà, JMP i	Societat coral Erato de Figueres. Pensament, esbarjo i cultura des de 1862 Costal, Anna (coord.) Figueres: Ajuntament de Figueres, 2019	2020	Annals de l'Institut d'Estudis Empordanesos	NA	NA	NA	NA	NA	DYO	! Other	N/A	N/A	N/A	N/A	N/A	N/A	N/A	Irrelevant language
ScreenTA_UP_129	Scopus	Somerfield, P.J. and Clarke, K.R. and Gorley, R.N.	Analysis of similarities (ANOSIM) for 2-way layouts using a generalised ANOSIM statistic, with comparative notes on Permutational Multivariate Analysis of Variance (PERMANOVA)	2021	Austral Ecology	10.1111/aec.13059	46	6	911-926	ANOSIM (Analysis of Similarities) is a robust non-parametric hypothesis testing framework for differences in resemblances among groups of samples. The generalised ANOSIM statistic RO is defined as the slope of the linear regression of ranked resemblances from observations against ranked distances in a model describing the unordered or ordered distances among samples under an alternative to the nu…	DYO	English	Journal_article	Study	Ok	! No	N/A	N/A	N/A	Irrelevant exposure
ScreenTA_UP_1260	Scopus	Souri, A. and Masoodi, M. and Niyogi, S. and Naji, A.	Speciation and risk assessment of selected trace metals in bottom sediment of coral reef ecosystems of the Persian Gulf	2020	Environmental Science and Pollution Research	10.1007/s11356-020-08632-4	27	17	21416-21428	To evaluate the hazard assessment of anthropogenic activities on coastal ecosystems, fractionation and bioaccumulation of trace metals were carried out for sediment and coral samples of three distinct habitats including petroleum exploration area of Kharg, the rural harbor of Chirouyeh, and unpopulated area of Hendorabi. Fractionation results suggested that Ni (~ 51%), Pb (~ 49%), and V (~ 45%) i…	DYO	English	Journal_article	Study	Ok	Ok	Ok	Ok	N/A	No studies in cluster 4 of the systematic map
ScreenTA_UP_1452	CORE	Swain, Timothy D. and Lax, Simon	Uncovering the Role of Symbiodiniaceae Assemblage Composition and Abundance in Coral Bleaching Response by Minimizing Sampling and Evolutionary Biases	NA	NA	NA	NA	NA	NA	NA	DYO	English	Journal_article	Metaanalysis	Ok	! No	N/A	N/A	N/A	Irrelevant exposure
ScreenTA_UP_820	GS	Tang, CH and Lee, SH and Sun, PP and Wang, WH	Intra-colonial distinction of cellular membrane accommodation to copper-induced oxidative stress in a pocilloporid coral Seriatopora caliendrum	2021	NA	NA	NA	NA	NA	NA	NO PDF	N/A	N/A	N/A	N/A	N/A	N/A	N/A	N/A	Missing full text
ScreenTA_UP_479	Scopus	Tang, J. and Wu, Z. and Wan, L. and Cai, W. and Chen, S. and Wang, X. and Luo, J. and Zhou, Z. and Zhao, J. and Lin, S.	Differential enrichment and physiological impacts of ingested microplastics in scleractinian corals in situ	2021	Journal of Hazardous Materials	10.1016/j.jhazmat.2020.124205	404	NA	NA	Microplastics are emerging contaminants and widespread in the ocean, but their impacts on coral reef ecosystems are poorly understood, and in situ study is still lacking. In the present study, the distribution patterns of microplastics in the environment and inhabiting organisms were investigated along the east coast of Hainan Island, South China Sea, and the physiological impacts of the micropla…	DYO	English	Journal_article	Study	Ok	Ok	Ok	Ok	N/A	No studies in cluster 4 of the systematic map
ScreenTA_UP_547	GS	Tantaruna, SP Amaya	Effect of microplastics on coral reef ecosystems	2020	NA	NA	NA	NA	NA	NA	NO PDF	N/A	N/A	N/A	N/A	N/A	N/A	N/A	N/A	Missing full text
ScreenTA_UP_797	Scopus	Tedetti, M. and Bigot, L. and Turquet, J. and Guigue, C. and Ferretto, N. and Goutx, M. and Cuet, P.	Influence of Freshwater Discharges on Biogeochemistry and Benthic Communities of a Coral Reef Ecosystem (La Réunion Island, Indian Ocean)	2020	Frontiers in Marine Science	10.3389/fmars.2020.596165	7	NA	NA	We investigated the influence of freshwater discharges on biogeochemistry and benthic communities of La Saline fringing reef, the largest coral reef system of La Réunion Island (France, Indian Ocean). Sampling was conducted in February-March 2012 along a land-ocean continuum, including rivers, groundwater, reef waters, and oceanic waters. Our results indicated the discharges of basalt groundwater…	DYO	English	Journal_article	Study	Ok	Ok	Ok	Ok	N/A	No studies in cluster 4 of the systematic map
ScreenTA_UP_789	Scopus	Thia, E. and Chou, P.-H. and Chen, P.-J.	In vitro and in vivo screening for environmentally friendly benzophenone-type UV filters with beneficial tyrosinase inhibition activity	2020	Water Research	10.1016/j.watres.2020.116208	185	NA	NA	Benzophenones (BPs) are a group of chemically similar organic compounds commonly used in formulations of sunscreen and other personal care products as UV filters to protect our skin against sunlight overexposure. Studies have shown that the occurrence of certain BPs (e.g., BP-3 and its metabolite BP-1) in multiple environmental matrices may increase the incidence of coral planulae bleaching and e…	DYO	English	Journal_article	Study	! No	N/A	N/A	N/A	N/A	Irrelevant population
ScreenTA_UP_1181	WOSCC	Thomas, PJ and Perono, G and Tommasi, F and Pagano, G and Oral, R and Buric, P and Kovacic, I and Toscanesi, M and Trifuoggi, M and Lyons, DM	Resolving the effects of environmental micro- and nanoplastics exposure in biota: A knowledge gap analysis	2021	SCIENCE OF THE TOTAL ENVIRONMENT	10.1016/j.scitotenv.2021.146534	780	NA	NA	The pervasive spread of microplastics (MPs) and nanoplastics (NPs) has raised significant concerns on their toxicity in both aquatic and terrestrial environments. These polymer-based materials have implications for plants, wildlife and human health, threatening food chain integrity and ultimate ecosystem resilience. An extensive-and growing-body of literature is available on MP- and NP-associated…	DYO	English	Journal_article	Review	! No	N/A	N/A	N/A	Only two articles on corals, cold water corals	Irrelevant population
ScreenTA_UP_138	Scopus	Tian, L. and Yin, Y. and Bing, W. and Jin, E.	Antifouling Technology Trends in Marine Environmental Protection	2021	Journal of Bionic Engineering	10.1007/s42235-021-0017-z	18	2	239-263	Marine fouling is a worldwide problem, which is harmful to the global marine ecological environment and economic benefits. The traditional antifouling strategy usually uses toxic antifouling agents, which gradually exposes a serious environmental problem. Therefore, green, long-term, broad-spectrum and eco-friendly antifouling technologies have been the main target of engineers and researchers. I…	DYO	English	Journal_article	Review	! No	N/A	N/A	N/A	Soft corals	Irrelevant population
ScreenTA_UP_552	Scopus	Tretyakova, M.O. and Vardavas, A.I. and Vardavas, C.I. and Iatrou, E.I. and Stivaktakis, P.D. and Burykina, T.I. and Mezhuev, Y.O. and Tsatsakis, A.M. and Golokhvast, K.S.	Effects of coal microparticles on marine organisms: A review	2021	Toxicology Reports	10.1016/j.toxrep.2021.06.006	8	NA	1207-1219	Coal dust is a source of pollution not only for atmospheric air but also for the marine environment. In places of storage and handling of coal near water bodies, visible pollution of the water area can be observed. Coal, despite its natural origin, can be referred to as anthropogenic sources of pollution. If coal microparticles enter the marine environment, it may cause both physical and toxic ef…	DYO	English	Journal_article	Review	Ok	Ok	! No	Ok	Review coal microparticles	Review/Metaanalysis (PEO ok)
ScreenTA_UP_1214	GS	Trumbauer, W	Seasonal Variation of Physiology and Heavy Metal Accumulation in the Northern Star Coral, Astrangia poculata	2020	NA	NA	NA	NA	NA	NA	NO PDF	N/A	N/A	N/A	N/A	N/A	N/A	N/A	Only first pages of the thesis available	Missing full text
ScreenTA_UP_615	Scopus	Tsatalis, J. and Burroway, B. and Bray, F.	Evaluation of â€œreef safeâ€ sunscreens: Labeling and cost implications for consumers	2020	Journal of the American Academy of Dermatology	10.1016/j.jaad.2019.11.001	82	4	1015-1017	NA	DYO	English	! Editorial_material	N/A	N/A	N/A	N/A	N/A	N/A	Irrelevant document type
ScreenTA_UP_779	Scopus	Turak, E. and DeVantier, L. and Szava-Kovats, R. and Brodie, J.	Impacts of coastal land use change in the wet tropics on nearshore coral reefs: Case studies from Papua New Guinea	2021	Marine Pollution Bulletin	10.1016/j.marpolbul.2021.112445	168	NA	NA	Logging and plantation agriculture are vital to economies and livelihoods in tropical nations, including Papua New Guinea. To meet global demand, hundreds of thousands of ha of diverse natural habitat have been logged, cleared and replaced with monoculture crops. Resulting hydrological changes have increased sediment, nutrient and pesticide runoff, impacting down-stream habitats. Here, case studi…	DYO	English	Journal_article	Study	Ok	! No	N/A	N/A	Sediment	Irrelevant exposure
ScreenTA_UP_1050	WOSCC	Turner, A	Paint particles in the marine environment: An overlooked component of microplastics	2021	WATER RESEARCH X	10.1016/j.wroa.2021.100110	12	NA	NA	Because paint particles consist of a resin (polymer) combined with one or more additives, they bear compositional similarities with microplastics. Despite these shared characteristics, however, paint particles are often undetected, deliberately overlooked or evade classification in the pool of micro-debris (all synthetic debris of < 5 mm in size), and in particular in the marine setting where an …	DYO	English	Journal_article	Review	Unclear	Ok	! No	Unclear	Review	Review/Metaanalysis
ScreenTA_UP_87	Scopus	Tyohemba, R.L. and Humphries, M.S. and Schleyer, M.H. and Porter, S.N.	Accumulation of commonly used agricultural herbicides in coral reef organisms from iSimangaliso Wetland Park, South Africa	2022	Environmental Pollution	10.1016/j.envpol.2021.118665	294	NA	NA	Coral reefs are amongst the most biodiverse ecosystems on earth, but are significantly impacted by agricultural runoff. Despite herbicides being commonly detected in coastal waters, the possibility of herbicide accumulation in coral reef species has largely been overlooked. We investigate the accumulation of several herbicides in five species of coral reef invertebrates collected from ten sites a…	DYO	English	Journal_article	Study	Ok	Ok	Ok	Ok	N/A	No studies in cluster 4 of the systematic map
ScreenTA_UP_290	Scopus	van der Schyff, V. and du Preez, M. and Blom, K. and Kwet Yive, N.S.C. and KlÃ¡novÃ¡, J. and PÅ™ibylovÃ¡, P. and Audy, O. and MartinÃ­k, J. and Bouwman, H.	Chlorinated and brominated persistent compounds in hard coral, soft coral, and parrotfish from remote Mascarene islands	2021	Chemosphere	10.1016/j.chemosphere.2020.129316	267	NA	NA	Persistent halogenated compounds (PHC) are of concern for human and environmental health. Persistent Organic Pollutants (POPs) are regulated by international treaties, but alternative compounds such as novel brominated flame retardants (NBFRs) and Dechlorane Plus (DP) are not-yet they are increasingly used. There are no data on PHCs in coral reef biota from tropical islands in the western Indian …	DYO	English	Journal_article	Study	Ok	Ok	Ok	Ok	N/A	No studies in cluster 4 of the systematic map
ScreenTA_UP_232	WOSCC	Vieira, LR and Soares, AMVM and Freitas, R	Caffeine as a contaminant of concern: A review on concentrations and impacts in marine coastal systems	2022	CHEMOSPHERE	10.1016/j.chemosphere.2021.131675	286	NA	NA	Caffeine has been identified as emerging contaminant of concern due to its widespread occurrence in the aquatic environment and potential to be biologically active. Recently, these concerns have been translated in an increasing research on its occurrence and effects on biota. However, there is still a limited knowledge on seawater matrices and the implications of caffeine presence in coastal and …	DYO	English	Journal_article	Review	! No	N/A	N/A	N/A	N/A	Irrelevant population
ScreenTA_UP_1198	Scopus	Vignieri, S.	Rot in the national bedrock	2020	Science	10.1126/SCIENCE.368.6497.1325-B	368	6497	1325-1326	NA	DYO	English	! Letter_news	N/A	N/A	N/A	N/A	N/A	N/A	Irrelevant document type
ScreenTA_UP_7	GS	Villamizar, E	… LOS ARRECIFES CORALINOS Y SUS BIENES Y SERVICIOS ECOSISTÉMICOS IMPACTS OF THE OIL SPILLS OVER THE CORAL REEFS AND THEIR …	2020	NA	NA	NA	NA	NA	NA	DYO	! Other	N/A	N/A	N/A	N/A	N/A	N/A	N/A	Irrelevant language
ScreenTA_UP_1043	Scopus	Walker, B.K. and Turner, N.R. and Noren, H.K.G. and Buckley, S.F. and Pitts, K.A.	Optimizing Stony Coral Tissue Loss Disease (SCTLD) Intervention Treatments on Montastraea cavernosa in an Endemic Zone	2021	Frontiers in Marine Science	10.3389/fmars.2021.666224	8	NA	NA	Stony coral tissue loss disease (SCTLD) has persisted since 2014 in the Southeast Florida Coral Reef Ecosystem Conservation Area (Coral ECA) where it was first discovered. Most of the highly susceptible corals have perished, leaving Montastraea cavernosa as the most abundant reef-building species with high SCTLD prevalence. Disease interventions (DI) have been conducted throughout Florida's Coral…	DYO	English	Journal_article	Study	Ok	Ok	! No	Ok	No non-treated control	Irrelevant comparator
ScreenTA_UP_116	Scopus	Wang, Y. and Yu, K. and Chen, X. and Wang, W. and Huang, X. and Wang, Y. and Liao, Z.	An approach for assessing ecosystem-based adaptation in coral reefs at relatively high latitudes to climate change and human pressure	2020	Environmental Monitoring and Assessment	10.1007/s10661-020-08534-5	192	9	NA	Relatively high-latitude waters are supposed as a refuge for corals under ocean warming. A systematic assessment of the Weizhou Island reef in the northern South China Sea, a relatively high-latitude region, shows that the ecosystem restoration index decreased from 0.96 to 0.62 during the period between 1990 and 2015. Although the biotic community, supporting services, and regulating services rem…	DYO	English	Journal_article	Study	Ok	Ok	Ok	Ok	N/A	No studies in cluster 4 of the systematic map
ScreenTA_UP_823	Scopus	Watkins, Y.S.D. and Sallach, J.B.	Investigating the exposure and impact of chemical UV filters on coral reef ecosystems: Review and research gap prioritization	2021	Integrated Environmental Assessment and Management	10.1002/ieam.4411	17	5	967-981	Coral reefs are among the world's most productive and biologically diverse ecosystems. In recent decades, they have experienced an unparalleled decline resulting from various anthropogenically induced stressors. Ultraviolet (UV) filters found in personal care products, such as sunscreen, are chemical pollutants that are emerging as a growing toxic threat to reef organisms. In this study, a system…	DYO	English	Journal_article	Review	Ok	Ok	! No	Ok	Review UV filter	Review/Metaanalysis (PEO ok)
ScreenTA_UP_1224	Scopus	Wear, S.L. and AcuÃ±a, V. and McDonald, R. and Font, C.	Sewage pollution, declining ecosystem health, and cross-sector collaboration	2021	Biological Conservation	10.1016/j.biocon.2021.109010	255	NA	NA	It is well established that a global sanitation crisis threatens humans. By comparison, much less attention has been given to address the effects of this crisis on the health of ecosystems. We provide examples of how sewage can affect natural ecosystems and where hotspots in sewage contamination commonly overlap with these habitats. We highlight these issues for some of the major ecosystems spann…	DYO	English	Journal_article	Review	Ok	Ok	! No	Ok	Very few ref. for corals	Review/Metaanalysis (PEO ok)
ScreenTA_UP_1134	WOSCC	Webb, AE and de Bakker, DM and Soetaert, K and da Costa, T and van Heuven, SMAC and van Duyl, FC and Reichart, GJ and de Nooijer, LJ	Quantifying functional consequences of habitat degradation on a Caribbean coral reef	2021	BIOGEOSCIENCES	10.5194/bg-18-6501-2021	18	24	6501-6516	Coral reefs are declining worldwide. The abundance of corals has decreased alongside a rise of filter feeders, turf, and algae in response to intensifying human pressures. This shift in prevalence of functional groups alters the biogeochemical processes in tropical water ecosystems, thereby influencing reef functioning. An urgent challenge is to understand the functional consequences of these shi…	DYO	English	Journal_article	Study	Ok	Unclear	! No	Ok	N/A	Irrelevant comparator
ScreenTA_UP_810	Scopus	Weerabaddana, M.M. and DeLong, K.L. and Wagner, A.J. and Loke, D.W.Y. and Kilbourne, K.H. and Slowey, N. and Hu, H.-M. and Shen, C.-C.	Insights from barium variability in a Siderastrea siderea coral in the northwestern Gulf of Mexico	2021	Marine Pollution Bulletin	10.1016/j.marpolbul.2021.112930	173	NA	NA	Coral Ba/Ca is a proxy for seawater barium concentration that varies with upwelling, terrigenous input, and marine productivity whereas coral Sr/Ca varies with temperature. We examine monthly coral Ba/Ca and Sr/Ca before and during offshore oil exploration in a Siderastrea siderea coral from West Flower Garden Bank located on the continental shelf edge in the Gulf of Mexico. Coral Ba/Ca variation…	DYO	English	Journal_article	Study	Ok	Ok	! No	Ok	N/A	Irrelevant comparator
ScreenTA_UP_102	GS	Weerakoon, W and Wimalasiri, H	Aggregation of floating microplastics in coral-dominated eco-systems in Sri Lanka	2020	NA	NA	NA	NA	NA	NA	DYO	English	! Conf_abstract	N/A	N/A	N/A	N/A	N/A	N/A	Irrelevant document type
ScreenTA_UP_914	CORE	Wepfer, Patricia H. and Nakajima, Yuichi and Hui, Francis K. C. and Mitarai, Satoshi	Metacommunity ecology of Symbiodiniaceae hosted by the coral Galaxea fascicularis	NA	NA	NA	NA	NA	NA	NA	DYO	English	Journal_article	Study	Ok	! No	N/A	N/A	N/A	Irrelevant exposure
ScreenTA_UP_1223	Scopus	Whitman, T.N. and Negri, A.P. and Bourne, D.G. and Randall, C.J.	Settlement of larvae from four families of corals in response to a crustose coralline alga and its biochemical morphogens	2020	Scientific Reports	10.1038/s41598-020-73103-2	10	1	NA	Healthy benthic substrates that induce coral larvae to settle are necessary for coral recovery. Yet, the biochemical cues required to induce coral settlement have not been identified for many taxa. Here we tested the ability of the crustose coralline alga (CCA) Porolithon onkodes to induce attachment and metamorphosis, collectively termed settlement, of larvae from 15 ecologically important coral…	DYO	English	Journal_article	Study	Ok	! No	N/A	N/A	E = extracts of coralline alga	Irrelevant exposure
ScreenTA_UP_716	Scopus	Widiastuti, E.L. and Dani, S.K.D. and Tugiyono and Yudha, I.G. and Susanto, G.N.	Growth and Estimation of Potential Carbon Absorption by Transplantation Branching Coral Reefs on Mahitam and Pahawang Islands of Pesawaran Regency, Lampung Province	2021	Journal of Physics: Conference Series	10.1088/1742-6596/1751/1/012053	1751	1	NA	This study aims to determine the growth and survival and carbon uptake of transplanted coral reefs in Mahitam and Pahawang Islands. Mahitam Island transplants were carried out using iron media and Pahawang Island using concrete media. Growth and survival measurements for 24 months were carried out 3 times from the start of planting. In addition, measurements of water quality were also carried out…	DYO	English	Conf_proceedings	Study	Ok	! No	Ok	Ok	Only an iron structure used to support coral transplants	Irrelevant exposure
ScreenTA_UP_125	GS	Widiastuti, EL and Supriyanto, R and ...	Analysis of Heavy Metal Content in the Coral Reef and Foraminifera Benthic in Coastal Regions of Lampung Bay	2021	… on Sustainable Biomass …	NA	NA	NA	NA	NA	DYO	English	Conf_proceedings	Study	Unclear	Ok	Unclear	Ok	N/A	No studies in cluster 4 of the systematic map
ScreenTA_UP_262	GS	Wolfshorndl, MP	Chemical and Biological Controls on Coral Nucleation	2021	NA	NA	NA	NA	NA	NA	NO PDF	N/A	N/A	N/A	N/A	N/A	N/A	N/A	N/A	Missing full text
ScreenTA_UP_697	WOSCC	Wu, Q and Huang, W and Chen, B and Yang, EG and Meng, LQ and Chen, YM and Li, JJ and Huang, XY and Liang, JY and Yap, TK and Yu, KF	Genetic structure of Turbinaria peltata in the northern South China Sea suggest insufficient genetic adaptability of relatively high-latitude scleractinian corals to environment stress	2021	SCIENCE OF THE TOTAL ENVIRONMENT	10.1016/j.scitotenv.2021.145775	775	NA	NA	With the rapid degradation of coral reefs due to global warming and anthropogenic impacts, relatively highlatitude areas, such as the northern South China Sea (SCS), are likely to become refuges for tropical coral species. Herewe investigated the genetic features and adaptability of one dominant scleractinian coral species, Turbinaria peltata, in the northern SCS. A total of 81 samples from 5 sit…	DYO	English	Journal_article	Study	Ok	Ok	Ok	Ok	N/A	No studies in cluster 4 of the systematic map
ScreenTA_UP_392	Scopus	Wu, X. and Jiang, W. and Yu, K. and Xu, S. and Yang, H. and Wang, N. and Wei, C. and Feng, C. and Sun, Y. and Xie, S.	Coral-inferred historical changes of nickel emissions related to industrial and transportation activities in the Beibu Gulf, northern South China Sea	2022	Journal of Hazardous Materials	10.1016/j.jhazmat.2021.127422	424	NA	NA	As one of the most abundant metals in heavy oils, Ni has suffered so notably increasing impacts from industrial and traffic activities that anthropogenic Ni emissions have altered natural geochemical processes. The coral Ni/Ca has become a reliable proxy for characterizing marine pollution, but this potential has been unexploited for highlighting oil pollution. Here, we utilized a high-resolution…	DYO	English	Journal_article	Study	Ok	Ok	Ok	Ok	N/A	No studies in cluster 4 of the systematic map
ScreenTA_UP_60	Scopus	Xiao, H. and Deng, W. and Wei, G. and Chen, J. and Zheng, X. and Shi, T. and Chen, X. and Wang, C. and Liu, X. and Zeng, T.	A Pilot Study on Zinc Isotopic Compositions in Shallow-Water Coral Skeletons	2020	Geochemistry, Geophysics, Geosystems	10.1029/2020GC009430	21	11	NA	The trace metal element zinc (Zn) participates in coral metabolic processes and therefore accumulates in their skeletons. These metabolic processes are largely controlled by the changes of environment in which they live, so Zn isotopic compositions (Î´66Zn) in coral skeletons may possibly serve as potential tracers for climate and environmental changes. In this study, we first reported the Î´66Zn…	DYO	English	Journal_article	Study	Ok	Ok	Ok	Ok	N/A	No studies in cluster 4 of the systematic map
ScreenTA_UP_436	CORE	Xiao, Hangfang and Deng, Wenfeng and Wei, Gangjian and Chen, Jiu Bin and Zheng, Xinqing and Shi, Tuo and Chen, Xuefei and Liu, Xi and Zeng, Ti	Data for: Biologically controlled Zinc isotope fractionation in coral skeletons	2020	NA	10.17632/ypyj4d5b5g.1	1	NA	NA	The dataset includes all data for "Biologically controlled Zinc isotope fractionation in coral skeletons" by Xiao et al..	DYO	English	! Dataset	N/A	N/A	N/A	N/A	N/A	N/A	Irrelevant document type
ScreenTA_UP_6	GS	Yu, BA Vanessa and Shallow, M	… Hyung J. Chun, MD1, Elias Coutavas, PhD2, Alexander Pine, MD3, Alfred I. Lee, MD, PhD3, Vanessa Yu, BA1, Marcus Shallow1, Coral X. Giovacchini, MD2 …	NA	medrxiv.org	NA	NA	NA	NA	NA	DYO	English	Journal_article	Study	! No	N/A	N/A	N/A	Preprint	Irrelevant population
ScreenTA_UP_1208	Scopus	Yu, X. and Yu, K. and Liao, Z. and Chen, B. and Deng, C. and Yu, J. and Yao, Q. and Qin, Z. and Liang, J.	Seasonal fluctuations in symbiotic bacteria and their role in environmental adaptation of the scleractinian coral Acropora pruinosa in high-latitude coral reef area of the South China Sea	2021	Science of the Total Environment	10.1016/j.scitotenv.2021.148438	792	NA	NA	Coral-associated bacterial communities are paramount for coral ecosystems and holobiont health. However, the role of symbiotic bacteria in the adaptation of high-latitude corals to seasonal fluctuations remains underexplored. Therefore, we used 16S rRNA-based high-throughput sequencing to analyze the symbiotic bacterial diversity, composition, and core bacterial community in high-latitude coral a…	DYO	English	Journal_article	Study	Ok	Ok	Ok	Ok	E= seasonal variation in Chla	No studies in cluster 4 of the systematic map
ScreenTA_UP_491	Scopus	Zhang, J. and Hu, A. and Sun, Y. and Yang, Q. and Dong, J. and Long, L. and Huang, S.	Dispersal Limitation Expands the Diversity of Coral Microbiome Metacommunity in the South China Sea	2021	Frontiers in Marine Science	10.3389/fmars.2021.658708	8	NA	NA	The coral microbiome is one of the most complex microbial biospheres. However, the ecological processes shaping coral microbiome community assembly are not well understood. Here, we investigated the abundance, diversity, and community assembly mechanisms of coral-associated microbes from a highly diverse coral metacommunity in the South China Sea. Compared to seawater, the coral microbial metacom…	DYO	English	Journal_article	Study	Ok	! No	N/A	N/A	N/A	Irrelevant exposure
ScreenTA_UP_501	Scopus	Zhang, R. and Han, M. and Yu, K. and Kang, Y. and Wang, Y. and Huang, X. and Li, J. and Yang, Y.	Distribution, fate and sources of polycyclic aromatic hydrocarbons (PAHs) in atmosphere and surface water of multiple coral reef regions from the South China Sea: A case study in spring-summer	2021	Journal of Hazardous Materials	10.1016/j.jhazmat.2021.125214	412	NA	NA	Our previous study revealed PAHs' wide occurrence in corals from multiple coral reef regions (CRRs) in the South China Sea. However, little is known about their occurrence, distribution, fate, and sources in the ambient environment of these CRRs. This study aimed to resolve these research gaps. The results showed âˆ‘15PAHs (total concentrations of 15 US EPA priority controlled PAHs exclude naphth…	DYO	English	Journal_article	Study	! No	N/A	N/A	N/A	N/A	Irrelevant population
ScreenTA_UP_1022	Scopus	Zhang, R. and Kang, Y. and Yu, K. and Han, M. and Wang, Y. and Huang, X. and Ding, Y. and Wang, R. and Pei, J.	Occurrence, distribution, and fate of polychlorinated biphenyls (PCBs) in multiple coral reef regions from the South China Sea: A case study in spring-summer	2021	Science of the Total Environment	10.1016/j.scitotenv.2021.146106	777	NA	NA	Concentrations of 24 PCBs were simultaneously determined in air, seawater, and corals from the South China Sea (SCS) in spring-summer for understanding their distribution and fate in multiple coral reef regions. The âˆ‘24PCBs (6.8-294 pg mâˆ’3) were mainly influenced by air mass origins in air samples. Southeast monsoon caused higher âˆ‘24PCBs (mean: 61 pg mâˆ’3) than the southwest (mean: 19 pg m…	DYO	English	Journal_article	Study	Ok	Ok	Ok	Ok	N/A	No studies in cluster 4 of the systematic map
ScreenTA_UP_360	Scopus	Zhang, T. and Sun, R. and Liu, Y. and Chen, L. and Zheng, W. and Liu, C.-Q. and Chen, J.	Copper and Zinc isotope signatures in scleratinian corals: Implications for Cu and Zn cycling in modern and ancient ocean	2021	Geochimica et Cosmochimica Acta	10.1016/j.gca.2021.10.014	NA	NA	NA	Metal stable isotopes in marine carbonates have been widely used as novel proxies for metal cycling through the geological past. Amongst these metals, copper (Cu) and zinc (Zn) have received great attention owing to their vital roles in metabolic processes. However, whether modern marine biogenic carbonates record the seawater isotope signatures of Cu (Î´65Cu) and Zn (Î´66Zn) and mechanisms and f…	DYO	English	Journal_article	Study	Ok	Ok	Ok	Ok	N/A	No studies in cluster 4 of the systematic map
ScreenTA_UP_323	GS	Zhongming, Z and Linong, L and Wangqiang, Z and Wei, L	Common antibiotic effective in healing coral disease lesions	2021	NA	NA	NA	NA	NA	NA	DYO	English	! Letter_news	N/A	N/A	N/A	N/A	N/A	N/A	Irrelevant document type
ScreenTA_UP_780	GS	Zhongming, Z and Linong, L and Wangqiang, Z and Wei, L	Impacts of sunscreen on coral reefs needs urgent attention, say scientists	2021	NA	NA	NA	NA	NA	NA	DYO	English	! Letter_news	N/A	N/A	N/A	N/A	N/A	N/A	Irrelevant document type
ScreenTA_UP_896	GS	Zhongming, Z and Linong, L and Wangqiang, Z and Wei, L	Mauritius oil spill: How coral reefs, mangroves and seagrass could be affected	2020	NA	NA	NA	NA	NA	NA	DYO	English	! Letter_news	N/A	N/A	N/A	N/A	N/A	N/A	Irrelevant document type
ScreenTA_UP_1179	GS	Zhongming, Z and Linong, L and Wangqiang, Z and Wei, L	Research shows potential new sunscreen is coral-safe and provides more UVB/UVA protection	2021	NA	NA	NA	NA	NA	NA	DYO	English	! Letter_news	N/A	N/A	N/A	N/A	N/A	N/A	Irrelevant document type

## Sheet: Excluded_studies_screening
map_ID	article_ID	search_update	source	author	title	year	journal	doi	metacod_name	study_ID	study_type	country	latitude	longitude	coord_unit	location	taxon_init	taxon	taxonlevel	exposure_raw	exposure	combined	outcome_raw	outcome	outcome_level	metacod_comment	LinkedStudy	screener_studies_name	reason_exclusion
8	ScreenTA_10026	map	Scopus	Acevedo, R.	Preliminary observations on effects of pesticides carbaryl, naphthol, and chlorpyrifos on planulae of the hermatypic coral Pocillopora damicornis	1991	Pacific Science	NA	DYO	1	Laboratory_experiment	United States of America	NA	NA	NA	Kaneohe Bay, Oahu, Hawaii	Pocillopora damicornis	Pocillopora damicornis	Species	Carbaryl	Pesticide	No	Larval mortality	Mortality	Individual	N/A	No	MD/DYO	No negative control
9	ScreenTA_10026	map	Scopus	Acevedo, R.	Preliminary observations on effects of pesticides carbaryl, naphthol, and chlorpyrifos on planulae of the hermatypic coral Pocillopora damicornis	1991	Pacific Science	NA	DYO	2	Laboratory_experiment	United States of America	NA	NA	NA	Kaneohe Bay, Oahu, Hawaii	Pocillopora damicornis	Pocillopora damicornis	Species	1-naphthol	Pesticide	No	Larval mortality	Mortality	Individual	N/A	No	MD/DYO	No negative control
10	ScreenTA_10026	map	Scopus	Acevedo, R.	Preliminary observations on effects of pesticides carbaryl, naphthol, and chlorpyrifos on planulae of the hermatypic coral Pocillopora damicornis	1991	Pacific Science	NA	DYO	3	Laboratory_experiment	United States of America	NA	NA	NA	Kaneohe Bay, Oahu, Hawaii	Pocillopora damicornis	Pocillopora damicornis	Species	Chlorpyrifos	Pesticide	No	Larval mortality	Mortality	Individual	N/A	No	MD/DYO	No negative control
126	ScreenTA_2546	map	Scopus	Allen, A.S. and Seymour, A.C. and Rittschof, D.	Chemoreception drives plastic consumption in a hard coral	2017	Marine Pollution Bulletin	10.1016/j.marpolbul.2017.07.030	IDC	1	Laboratory_experiment	United States of America	34.708 | 34.702	-76.710 | -76.621	decimal degrees	2 sites in Back Sound and Bogue Sound, North Carolina	Astrangia poculata	Astrangia poculata	Species	weathered, unfouled, biofouled,pre-production and microbe-free National Institute of Standards plastic : HDPE and LDPE pellets, preproduction pellets of polypropylene (PP), polyethylene teraphalate (PET), polycarbonate (PC), polyvinyl chloride (PVC) and polystyrene (PS)	Microplastic	No	ingestion of plastic particles by solitary polyp	Other	Individual	plastic consumption by temperate/tropical solitary corals, suggesting chemoreception of phagostimulants/ feeding stimulants	No	MD/DYO	Ingestion
497	ScreenTA_11393	map	Scopus	Berry, K.L.E. and Hoogenboom, M.O. and Flores, F. and Negri, A.P.	Simulated coal spill causes mortality and growth inhibition in tropical marine organisms	2016	Scientific Reports	10.1038/srep25894	IDC	1	Laboratory_experiment	Australia	NA	NA	NA	National Sea Simulator at the Australian Institute of Marine Science	Acropora tenuis	Acropora tenuis	Species	suspended coal dust (<63 ?m) 0–275 mg coal l?1; containing mixture of leached metals (Co, As, Cd, Cu, Pb, Mn, Mo, Ni, Zn)	Metal|Hydrocarbon	Yes	tissue death	Mortality	Tissue	Combined with sedimentation. 28d dose-response exposure	No	MD/DYO	Combined exposure with macroparticles
665	DissertationsCall_150	map	OATD	Biscéré, Tom	Effets des métaux et des changements climatiques sur les coraux : Effects of metals and climate changes on corals / Chap. 3	2018	NA	NA	DYO	1	Field_experiment	New Caledonia	NA	NA	NA	Baie de Vavouto, Province Nord	Montipora stellata	Montipora stellata	Species	Mine (Nickel)	Metal	Yes	Growth rate	Growth	Colony	Transplantation	No	MD/DYO	No negative control
666	DissertationsCall_150	map	OATD	Biscéré, Tom	Effets des métaux et des changements climatiques sur les coraux : Effects of metals and climate changes on corals / Chap. 3	2018	NA	NA	DYO	2	Field_experiment	New Caledonia	NA	NA	NA	Baie de Vavouto, Province Nord	Montipora stellata	Montipora stellata	Species	Mine (Nickel)	Metal	Yes	Fv/Fm photosynthetic efficiency	Physiology	Colony	Transplantation	No	MD/DYO	No negative control
775	ScreenTA_5797	map	Scopus	Browne, N.K. and Tay, J.K.L. and Low, J. and Larson, O. and Todd, P.A.	Fluctuations in coral health of four common inshore reef corals in response to seasonal and anthropogenic changes in water quality	2015	Marine Environmental Research	10.1016/j.marenvres.2015.02.002	DYO	1	Field_experiment	Singapore	NA	NA	NA	Kusu Island, Pulau Hantu, Labrador Park	Merulina ampliata	Merulina ampliata	Species	Harbour, land reclamation (nutrients (NH3, NO3, PO4, Si, total N, total P), trace metals (Al, Ag, Cd, Cu, Fe, Ni, Pb, Zn))	Metal|Nutrient	Yes	Fv/Fm (maximum quantum yield)	Physiology	Colony	Combined with sedimentation / Reciprocal transplantation	No	MD/DYO	No negative control
776	ScreenTA_5797	map	Scopus	Browne, N.K. and Tay, J.K.L. and Low, J. and Larson, O. and Todd, P.A.	Fluctuations in coral health of four common inshore reef corals in response to seasonal and anthropogenic changes in water quality	2015	Marine Environmental Research	10.1016/j.marenvres.2015.02.002	DYO	2	Field_experiment	Singapore	NA	NA	NA	Kusu Island, Pulau Hantu, Labrador Park	Merulina ampliata	Merulina ampliata	Species	Harbour, land reclamation (nutrients (NH3, NO3, PO4, Si, total N, total P), trace metals (Al, Ag, Cd, Cu, Fe, Ni, Pb, Zn))	Metal|Nutrient	Yes	skeletal growth rates	Growth	Colony	Combined with sedimentation / Reciprocal transplantation	No	MD/DYO	No negative control
777	ScreenTA_5797	map	Scopus	Browne, N.K. and Tay, J.K.L. and Low, J. and Larson, O. and Todd, P.A.	Fluctuations in coral health of four common inshore reef corals in response to seasonal and anthropogenic changes in water quality	2015	Marine Environmental Research	10.1016/j.marenvres.2015.02.002	DYO	3	Field_experiment	Singapore	NA	NA	NA	Kusu Island, Pulau Hantu, Labrador Park	Merulina ampliata	Merulina ampliata	Species	Harbour, land reclamation (nutrients (NH3, NO3, PO4, Si, total N, total P), trace metals (Al, Ag, Cd, Cu, Fe, Ni, Pb, Zn))	Metal|Nutrient	Yes	symbiont density	Microbiome	Tissue	Combined with sedimentation / Reciprocal transplantation	No	MD/DYO	No negative control
778	ScreenTA_5797	map	Scopus	Browne, N.K. and Tay, J.K.L. and Low, J. and Larson, O. and Todd, P.A.	Fluctuations in coral health of four common inshore reef corals in response to seasonal and anthropogenic changes in water quality	2015	Marine Environmental Research	10.1016/j.marenvres.2015.02.002	DYO	4	Field_experiment	Singapore	NA	NA	NA	Kusu Island, Pulau Hantu, Labrador Park	Merulina ampliata	Merulina ampliata	Species	Harbour, land reclamation (nutrients (NH3, NO3, PO4, Si, total N, total P), trace metals (Al, Ag, Cd, Cu, Fe, Ni, Pb, Zn))	Metal|Nutrient	Yes	chlorophyll a content	Physiology	Cellular	Combined with sedimentation / Reciprocal transplantation	No	MD/DYO	No negative control
779	ScreenTA_5797	map	Scopus	Browne, N.K. and Tay, J.K.L. and Low, J. and Larson, O. and Todd, P.A.	Fluctuations in coral health of four common inshore reef corals in response to seasonal and anthropogenic changes in water quality	2015	Marine Environmental Research	10.1016/j.marenvres.2015.02.002	DYO	5	Field_experiment	Singapore	NA	NA	NA	Kusu Island, Pulau Hantu, Labrador Park	Pachyseris speciosa	Pachyseris speciosa	Species	Harbour, land reclamation (nutrients (NH3, NO3, PO4, Si, total N, total P), trace metals (Al, Ag, Cd, Cu, Fe, Ni, Pb, Zn))	Metal|Nutrient	Yes	Fv/Fm (maximum quantum yield)	Physiology	Colony	Combined with sedimentation / Reciprocal transplantation	No	MD/DYO	No negative control
780	ScreenTA_5797	map	Scopus	Browne, N.K. and Tay, J.K.L. and Low, J. and Larson, O. and Todd, P.A.	Fluctuations in coral health of four common inshore reef corals in response to seasonal and anthropogenic changes in water quality	2015	Marine Environmental Research	10.1016/j.marenvres.2015.02.002	DYO	6	Field_experiment	Singapore	NA	NA	NA	Kusu Island, Pulau Hantu, Labrador Park	Pachyseris speciosa	Pachyseris speciosa	Species	Harbour, land reclamation (nutrients (NH3, NO3, PO4, Si, total N, total P), trace metals (Al, Ag, Cd, Cu, Fe, Ni, Pb, Zn))	Metal|Nutrient	Yes	skeletal growth rates	Growth	Colony	Combined with sedimentation / Reciprocal transplantation	No	MD/DYO	No negative control
781	ScreenTA_5797	map	Scopus	Browne, N.K. and Tay, J.K.L. and Low, J. and Larson, O. and Todd, P.A.	Fluctuations in coral health of four common inshore reef corals in response to seasonal and anthropogenic changes in water quality	2015	Marine Environmental Research	10.1016/j.marenvres.2015.02.002	DYO	7	Field_experiment	Singapore	NA	NA	NA	Kusu Island, Pulau Hantu, Labrador Park	Pachyseris speciosa	Pachyseris speciosa	Species	Harbour, land reclamation (nutrients (NH3, NO3, PO4, Si, total N, total P), trace metals (Al, Ag, Cd, Cu, Fe, Ni, Pb, Zn))	Metal|Nutrient	Yes	symbiont density	Microbiome	Tissue	Combined with sedimentation / Reciprocal transplantation	No	MD/DYO	No negative control
782	ScreenTA_5797	map	Scopus	Browne, N.K. and Tay, J.K.L. and Low, J. and Larson, O. and Todd, P.A.	Fluctuations in coral health of four common inshore reef corals in response to seasonal and anthropogenic changes in water quality	2015	Marine Environmental Research	10.1016/j.marenvres.2015.02.002	DYO	8	Field_experiment	Singapore	NA	NA	NA	Kusu Island, Pulau Hantu, Labrador Park	Pachyseris speciosa	Pachyseris speciosa	Species	Harbour, land reclamation (nutrients (NH3, NO3, PO4, Si, total N, total P), trace metals (Al, Ag, Cd, Cu, Fe, Ni, Pb, Zn))	Metal|Nutrient	Yes	chlorophyll a content	Physiology	Cellular	Combined with sedimentation / Reciprocal transplantation	No	MD/DYO	No negative control
783	ScreenTA_5797	map	Scopus	Browne, N.K. and Tay, J.K.L. and Low, J. and Larson, O. and Todd, P.A.	Fluctuations in coral health of four common inshore reef corals in response to seasonal and anthropogenic changes in water quality	2015	Marine Environmental Research	10.1016/j.marenvres.2015.02.002	DYO	9	Field_experiment	Singapore	NA	NA	NA	Kusu Island, Pulau Hantu, Labrador Park	Platygyra sinensis	Platygyra sinensis	Species	Harbour, land reclamation (nutrients (NH3, NO3, PO4, Si, total N, total P), trace metals (Al, Ag, Cd, Cu, Fe, Ni, Pb, Zn))	Metal|Nutrient	Yes	Fv/Fm (maximum quantum yield)	Physiology	Colony	Combined with sedimentation / Reciprocal transplantation	No	MD/DYO	No negative control
784	ScreenTA_5797	map	Scopus	Browne, N.K. and Tay, J.K.L. and Low, J. and Larson, O. and Todd, P.A.	Fluctuations in coral health of four common inshore reef corals in response to seasonal and anthropogenic changes in water quality	2015	Marine Environmental Research	10.1016/j.marenvres.2015.02.002	DYO	10	Field_experiment	Singapore	NA	NA	NA	Kusu Island, Pulau Hantu, Labrador Park	Platygyra sinensis	Platygyra sinensis	Species	Harbour, land reclamation (nutrients (NH3, NO3, PO4, Si, total N, total P), trace metals (Al, Ag, Cd, Cu, Fe, Ni, Pb, Zn))	Metal|Nutrient	Yes	skeletal growth rates	Growth	Colony	Combined with sedimentation / Reciprocal transplantation	No	MD/DYO	No negative control
785	ScreenTA_5797	map	Scopus	Browne, N.K. and Tay, J.K.L. and Low, J. and Larson, O. and Todd, P.A.	Fluctuations in coral health of four common inshore reef corals in response to seasonal and anthropogenic changes in water quality	2015	Marine Environmental Research	10.1016/j.marenvres.2015.02.002	DYO	11	Field_experiment	Singapore	NA	NA	NA	Kusu Island, Pulau Hantu, Labrador Park	Platygyra sinensis	Platygyra sinensis	Species	Harbour, land reclamation (nutrients (NH3, NO3, PO4, Si, total N, total P), trace metals (Al, Ag, Cd, Cu, Fe, Ni, Pb, Zn))	Metal|Nutrient	Yes	symbiont density	Microbiome	Tissue	Combined with sedimentation / Reciprocal transplantation	No	MD/DYO	No negative control
786	ScreenTA_5797	map	Scopus	Browne, N.K. and Tay, J.K.L. and Low, J. and Larson, O. and Todd, P.A.	Fluctuations in coral health of four common inshore reef corals in response to seasonal and anthropogenic changes in water quality	2015	Marine Environmental Research	10.1016/j.marenvres.2015.02.002	DYO	12	Field_experiment	Singapore	NA	NA	NA	Kusu Island, Pulau Hantu, Labrador Park	Platygyra sinensis	Platygyra sinensis	Species	Harbour, land reclamation (nutrients (NH3, NO3, PO4, Si, total N, total P), trace metals (Al, Ag, Cd, Cu, Fe, Ni, Pb, Zn))	Metal|Nutrient	Yes	chlorophyll a content	Physiology	Cellular	Combined with sedimentation / Reciprocal transplantation	No	MD/DYO	No negative control
787	ScreenTA_5797	map	Scopus	Browne, N.K. and Tay, J.K.L. and Low, J. and Larson, O. and Todd, P.A.	Fluctuations in coral health of four common inshore reef corals in response to seasonal and anthropogenic changes in water quality	2015	Marine Environmental Research	10.1016/j.marenvres.2015.02.002	DYO	13	Field_experiment	Singapore	NA	NA	NA	Kusu Island	Pocillopora damicornis	Pocillopora damicornis	Species	Harbour, land reclamation (nutrients (NH3, NO3, PO4, Si, total N, total P), trace metals (Al, Ag, Cd, Cu, Fe, Ni, Pb, Zn))	Metal|Nutrient	Yes	Fv/Fm (maximum quantum yield)	Physiology	Colony	Combined with sedimentation / Reciprocal transplantation	No	MD/DYO	No negative control
788	ScreenTA_5797	map	Scopus	Browne, N.K. and Tay, J.K.L. and Low, J. and Larson, O. and Todd, P.A.	Fluctuations in coral health of four common inshore reef corals in response to seasonal and anthropogenic changes in water quality	2015	Marine Environmental Research	10.1016/j.marenvres.2015.02.002	DYO	14	Field_experiment	Singapore	NA	NA	NA	Kusu Island	Pocillopora damicornis	Pocillopora damicornis	Species	Harbour, land reclamation (nutrients (NH3, NO3, PO4, Si, total N, total P), trace metals (Al, Ag, Cd, Cu, Fe, Ni, Pb, Zn))	Metal|Nutrient	Yes	skeletal growth rates	Growth	Colony	Combined with sedimentation / Reciprocal transplantation	No	MD/DYO	No negative control
789	ScreenTA_5797	map	Scopus	Browne, N.K. and Tay, J.K.L. and Low, J. and Larson, O. and Todd, P.A.	Fluctuations in coral health of four common inshore reef corals in response to seasonal and anthropogenic changes in water quality	2015	Marine Environmental Research	10.1016/j.marenvres.2015.02.002	DYO	15	Field_experiment	Singapore	NA	NA	NA	Kusu Island	Pocillopora damicornis	Pocillopora damicornis	Species	Harbour, land reclamation (nutrients (NH3, NO3, PO4, Si, total N, total P), trace metals (Al, Ag, Cd, Cu, Fe, Ni, Pb, Zn))	Metal|Nutrient	Yes	symbiont density	Microbiome	Tissue	Combined with sedimentation / Reciprocal transplantation	No	MD/DYO	No negative control
790	ScreenTA_5797	map	Scopus	Browne, N.K. and Tay, J.K.L. and Low, J. and Larson, O. and Todd, P.A.	Fluctuations in coral health of four common inshore reef corals in response to seasonal and anthropogenic changes in water quality	2015	Marine Environmental Research	10.1016/j.marenvres.2015.02.002	DYO	16	Field_experiment	Singapore	NA	NA	NA	Kusu Island	Pocillopora damicornis	Pocillopora damicornis	Species	Harbour, land reclamation (nutrients (NH3, NO3, PO4, Si, total N, total P), trace metals (Al, Ag, Cd, Cu, Fe, Ni, Pb, Zn))	Metal|Nutrient	Yes	chlorophyll a content	Physiology	Cellular	Combined with sedimentation / Reciprocal transplantation	No	MD/DYO	No negative control
2281	ScreenTA_13420	map	Scopus	Feuillassier, L. and Romans, P. and Engelmann-Sylvestre, I. and Masanet, P. and Barthlmy, D. and Engelmann, F.	Tolerance of apexes of coral pocillopora damicornis L. to cryoprotectant solutions	2014	Cryobiology	10.1016/j.cryobiol.2014.01.001	RM/DYO	1	Laboratory_experiment	NA	NA	NA	NA	branches resulting from spontaneous reproduction on CITES n IOX 01448/01450	Pocillopora damicornis	Pocillopora damicornis	Species	cryoprotectant solution (sucrose)	Other	No	Apex Degradation (Class)	Physiology	Colony	N/A	No	MD/DYO	No negative control
2282	ScreenTA_13420	map	Scopus	Feuillassier, L. and Romans, P. and Engelmann-Sylvestre, I. and Masanet, P. and Barthlmy, D. and Engelmann, F.	Tolerance of apexes of coral pocillopora damicornis L. to cryoprotectant solutions	2014	Cryobiology	10.1016/j.cryobiol.2014.01.001	RM/DYO	2	Laboratory_experiment	NA	NA	NA	NA	branches resulting from spontaneous reproduction on CITES n IOX 01448/01450	Pocillopora damicornis	Pocillopora damicornis	Species	cryoprotectant solution (sucrose)	Other	No	Living Apexes (%)	Mortality	Colony	N/A	No	MD/DYO	No negative control
2283	ScreenTA_13420	map	Scopus	Feuillassier, L. and Romans, P. and Engelmann-Sylvestre, I. and Masanet, P. and Barthlmy, D. and Engelmann, F.	Tolerance of apexes of coral pocillopora damicornis L. to cryoprotectant solutions	2014	Cryobiology	10.1016/j.cryobiol.2014.01.001	RM/DYO	3	Laboratory_experiment	NA	NA	NA	NA	branches resulting from spontaneous reproduction on CITES n IOX 01448/01450	Pocillopora damicornis	Pocillopora damicornis	Species	cryoprotectant solution (trehalose)	Other	No	Apex Degradation (Class)	Physiology	Colony	N/A	No	MD/DYO	No negative control
2284	ScreenTA_13420	map	Scopus	Feuillassier, L. and Romans, P. and Engelmann-Sylvestre, I. and Masanet, P. and Barthlmy, D. and Engelmann, F.	Tolerance of apexes of coral pocillopora damicornis L. to cryoprotectant solutions	2014	Cryobiology	10.1016/j.cryobiol.2014.01.001	RM/DYO	4	Laboratory_experiment	NA	NA	NA	NA	branches resulting from spontaneous reproduction on CITES n IOX 01448/01450	Pocillopora damicornis	Pocillopora damicornis	Species	cryoprotectant solution (trehalose)	Other	No	Living Apexes (%)	Mortality	Colony	N/A	No	MD/DYO	No negative control
2285	ScreenTA_13420	map	Scopus	Feuillassier, L. and Romans, P. and Engelmann-Sylvestre, I. and Masanet, P. and Barthlmy, D. and Engelmann, F.	Tolerance of apexes of coral pocillopora damicornis L. to cryoprotectant solutions	2014	Cryobiology	10.1016/j.cryobiol.2014.01.001	RM/DYO	5	Laboratory_experiment	NA	NA	NA	NA	branches resulting from spontaneous reproduction on CITES n IOX 01448/01450	Pocillopora damicornis	Pocillopora damicornis	Species	cryoprotectant solution (sucrose & dimethyl sulfoxide)	Other	Yes	Apex Degradation (Class)	Physiology	Colony	N/A	No	MD/DYO	No negative control
2286	ScreenTA_13420	map	Scopus	Feuillassier, L. and Romans, P. and Engelmann-Sylvestre, I. and Masanet, P. and Barthlmy, D. and Engelmann, F.	Tolerance of apexes of coral pocillopora damicornis L. to cryoprotectant solutions	2014	Cryobiology	10.1016/j.cryobiol.2014.01.001	RM/DYO	6	Laboratory_experiment	NA	NA	NA	NA	branches resulting from spontaneous reproduction on CITES n IOX 01448/01450	Pocillopora damicornis	Pocillopora damicornis	Species	cryoprotectant solution (sucrose & dimethyl sulfoxide)	Other	Yes	Living Apexes (%)	Mortality	Colony	N/A	No	MD/DYO	No negative control
2287	ScreenTA_13420	map	Scopus	Feuillassier, L. and Romans, P. and Engelmann-Sylvestre, I. and Masanet, P. and Barthlmy, D. and Engelmann, F.	Tolerance of apexes of coral pocillopora damicornis L. to cryoprotectant solutions	2014	Cryobiology	10.1016/j.cryobiol.2014.01.001	RM/DYO	7	Laboratory_experiment	NA	NA	NA	NA	branches resulting from spontaneous reproduction on CITES n IOX 01448/01450	Pocillopora damicornis	Pocillopora damicornis	Species	cryoprotectant solution (sucrose & methanol)	Other	Yes	Apex Degradation (Class)	Physiology	Colony	N/A	No	MD/DYO	No negative control
2288	ScreenTA_13420	map	Scopus	Feuillassier, L. and Romans, P. and Engelmann-Sylvestre, I. and Masanet, P. and Barthlmy, D. and Engelmann, F.	Tolerance of apexes of coral pocillopora damicornis L. to cryoprotectant solutions	2014	Cryobiology	10.1016/j.cryobiol.2014.01.001	RM/DYO	8	Laboratory_experiment	NA	NA	NA	NA	branches resulting from spontaneous reproduction on CITES n IOX 01448/01450	Pocillopora damicornis	Pocillopora damicornis	Species	cryoprotectant solution (sucrose & methanol)	Other	Yes	Living Apexes (%)	Mortality	Colony	N/A	No	MD/DYO	No negative control
2289	ScreenTA_13420	map	Scopus	Feuillassier, L. and Romans, P. and Engelmann-Sylvestre, I. and Masanet, P. and Barthlmy, D. and Engelmann, F.	Tolerance of apexes of coral pocillopora damicornis L. to cryoprotectant solutions	2014	Cryobiology	10.1016/j.cryobiol.2014.01.001	RM/DYO	9	Laboratory_experiment	NA	NA	NA	NA	branches resulting from spontaneous reproduction on CITES n IOX 01448/01450	Pocillopora damicornis	Pocillopora damicornis	Species	cryoprotectant solution (sucrose & ethylene glycol)	Other	Yes	Apex Degradation (Class)	Physiology	Colony	N/A	No	MD/DYO	No negative control
2290	ScreenTA_13420	map	Scopus	Feuillassier, L. and Romans, P. and Engelmann-Sylvestre, I. and Masanet, P. and Barthlmy, D. and Engelmann, F.	Tolerance of apexes of coral pocillopora damicornis L. to cryoprotectant solutions	2014	Cryobiology	10.1016/j.cryobiol.2014.01.001	RM/DYO	10	Laboratory_experiment	NA	NA	NA	NA	branches resulting from spontaneous reproduction on CITES n IOX 01448/01450	Pocillopora damicornis	Pocillopora damicornis	Species	cryoprotectant solution (sucrose & ethylene glycol)	Other	Yes	Living Apexes (%)	Mortality	Colony	N/A	No	MD/DYO	No negative control
2291	ScreenTA_13420	map	Scopus	Feuillassier, L. and Romans, P. and Engelmann-Sylvestre, I. and Masanet, P. and Barthlmy, D. and Engelmann, F.	Tolerance of apexes of coral pocillopora damicornis L. to cryoprotectant solutions	2014	Cryobiology	10.1016/j.cryobiol.2014.01.001	RM/DYO	11	Laboratory_experiment	NA	NA	NA	NA	branches resulting from spontaneous reproduction on CITES n IOX 01448/01450	Pocillopora damicornis	Pocillopora damicornis	Species	cryoprotectant solution (sucrose & glycerol)	Other	Yes	Apex Degradation (Class)	Physiology	Colony	N/A	No	MD/DYO	No negative control
2292	ScreenTA_13420	map	Scopus	Feuillassier, L. and Romans, P. and Engelmann-Sylvestre, I. and Masanet, P. and Barthlmy, D. and Engelmann, F.	Tolerance of apexes of coral pocillopora damicornis L. to cryoprotectant solutions	2014	Cryobiology	10.1016/j.cryobiol.2014.01.001	RM/DYO	12	Laboratory_experiment	NA	NA	NA	NA	branches resulting from spontaneous reproduction on CITES n IOX 01448/01450	Pocillopora damicornis	Pocillopora damicornis	Species	cryoprotectant solution (sucrose & glycerol)	Other	Yes	Living Apexes (%)	Mortality	Colony	N/A	No	MD/DYO	No negative control
2293	ScreenTA_13420	map	Scopus	Feuillassier, L. and Romans, P. and Engelmann-Sylvestre, I. and Masanet, P. and Barthlmy, D. and Engelmann, F.	Tolerance of apexes of coral pocillopora damicornis L. to cryoprotectant solutions	2014	Cryobiology	10.1016/j.cryobiol.2014.01.001	RM/DYO	13	Laboratory_experiment	NA	NA	NA	NA	branches resulting from spontaneous reproduction on CITES n IOX 01448/01450	Pocillopora damicornis	Pocillopora damicornis	Species	cryoprotectant solution (sucrose & dimethyl sulfoxide & metanol)	Other	Yes	Apex Degradation (Class)	Physiology	Colony	N/A	No	MD/DYO	No negative control
2294	ScreenTA_13420	map	Scopus	Feuillassier, L. and Romans, P. and Engelmann-Sylvestre, I. and Masanet, P. and Barthlmy, D. and Engelmann, F.	Tolerance of apexes of coral pocillopora damicornis L. to cryoprotectant solutions	2014	Cryobiology	10.1016/j.cryobiol.2014.01.001	RM/DYO	14	Laboratory_experiment	NA	NA	NA	NA	branches resulting from spontaneous reproduction on CITES n IOX 01448/01450	Pocillopora damicornis	Pocillopora damicornis	Species	cryoprotectant solution (sucrose & dimethyl sulfoxide & metanol)	Other	Yes	Living Apexes (%)	Mortality	Colony	N/A	No	MD/DYO	No negative control
2295	ScreenTA_13420	map	Scopus	Feuillassier, L. and Romans, P. and Engelmann-Sylvestre, I. and Masanet, P. and Barthlmy, D. and Engelmann, F.	Tolerance of apexes of coral pocillopora damicornis L. to cryoprotectant solutions	2014	Cryobiology	10.1016/j.cryobiol.2014.01.001	RM/DYO	15	Laboratory_experiment	NA	NA	NA	NA	branches resulting from spontaneous reproduction on CITES n IOX 01448/01450	Pocillopora damicornis	Pocillopora damicornis	Species	cryoprotectant solution (sucrose & dimethyl sulfoxide & ethylene glycol)	Other	Yes	Apex Degradation (Class)	Physiology	Colony	N/A	No	MD/DYO	No negative control
2296	ScreenTA_13420	map	Scopus	Feuillassier, L. and Romans, P. and Engelmann-Sylvestre, I. and Masanet, P. and Barthlmy, D. and Engelmann, F.	Tolerance of apexes of coral pocillopora damicornis L. to cryoprotectant solutions	2014	Cryobiology	10.1016/j.cryobiol.2014.01.001	RM/DYO	16	Laboratory_experiment	NA	NA	NA	NA	branches resulting from spontaneous reproduction on CITES n IOX 01448/01450	Pocillopora damicornis	Pocillopora damicornis	Species	cryoprotectant solution (sucrose & dimethyl sulfoxide & ethylene glycol)	Other	Yes	Living Apexes (%)	Mortality	Colony	N/A	No	MD/DYO	No negative control
2297	ScreenTA_13420	map	Scopus	Feuillassier, L. and Romans, P. and Engelmann-Sylvestre, I. and Masanet, P. and Barthlmy, D. and Engelmann, F.	Tolerance of apexes of coral pocillopora damicornis L. to cryoprotectant solutions	2014	Cryobiology	10.1016/j.cryobiol.2014.01.001	RM/DYO	17	Laboratory_experiment	NA	NA	NA	NA	branches resulting from spontaneous reproduction on CITES n IOX 01448/01450	Pocillopora damicornis	Pocillopora damicornis	Species	cryoprotectant solution (sucrose & dimethyl sulfoxide & metanol & ethylene glycol)	Other	Yes	Apex Degradation (Class)	Physiology	Colony	N/A	No	MD/DYO	No negative control
2298	ScreenTA_13420	map	Scopus	Feuillassier, L. and Romans, P. and Engelmann-Sylvestre, I. and Masanet, P. and Barthlmy, D. and Engelmann, F.	Tolerance of apexes of coral pocillopora damicornis L. to cryoprotectant solutions	2014	Cryobiology	10.1016/j.cryobiol.2014.01.001	RM/DYO	18	Laboratory_experiment	NA	NA	NA	NA	branches resulting from spontaneous reproduction on CITES n IOX 01448/01450	Pocillopora damicornis	Pocillopora damicornis	Species	cryoprotectant solution (sucrose & dimethyl sulfoxide & metanol & ethylene glycol)	Other	Yes	Living Apexes (%)	Mortality	Colony	N/A	No	MD/DYO	No negative control
2299	ScreenTA_13420	map	Scopus	Feuillassier, L. and Romans, P. and Engelmann-Sylvestre, I. and Masanet, P. and Barthlmy, D. and Engelmann, F.	Tolerance of apexes of coral pocillopora damicornis L. to cryoprotectant solutions	2014	Cryobiology	10.1016/j.cryobiol.2014.01.001	RM/DYO	19	Laboratory_experiment	NA	NA	NA	NA	branches resulting from spontaneous reproduction on CITES n IOX 01448/01450	Pocillopora damicornis	Pocillopora damicornis	Species	cryoprotectant solution (sucrose & methanol & ethylene glycol)	Other	Yes	Apex Degradation (Class)	Physiology	Colony	N/A	No	MD/DYO	No negative control
2300	ScreenTA_13420	map	Scopus	Feuillassier, L. and Romans, P. and Engelmann-Sylvestre, I. and Masanet, P. and Barthlmy, D. and Engelmann, F.	Tolerance of apexes of coral pocillopora damicornis L. to cryoprotectant solutions	2014	Cryobiology	10.1016/j.cryobiol.2014.01.001	RM/DYO	20	Laboratory_experiment	NA	NA	NA	NA	branches resulting from spontaneous reproduction on CITES n IOX 01448/01450	Pocillopora damicornis	Pocillopora damicornis	Species	cryoprotectant solution (sucrose & methanol & ethylene glycol)	Other	Yes	Living Apexes (%)	Mortality	Colony	N/A	No	MD/DYO	No negative control
2431	ScreenTA_4775	map	Scopus	Gillmore, M.L. and Gissi, F. and Golding, L.A. and Stauber, J.L. and Reichelt-Brushett, A.J. and Severati, A. and Humphrey, C.A. and Jolley, D.F.	Effects of dissolved nickel and nickel-contaminated suspended sediment on the scleractinian coral, Acropora muricata	2020	Marine Pollution Bulletin	10.1016/j.marpolbul.2020.110886	IDC	5	Laboratory_experiment	Australia	16°39'17.3''S	145°34'04.6''E	degrees-minutes-seconds	Wangetti sediment from Hartleys Creek (exposed coral from Trunk Reef)	Acropora muricata	Acropora muricata	Species	Ni-spiked sediment	Metal	Yes	color loss	Other	Colony	with pollutants from "clean" sediment; 7days exposure, followed by 7days recovery	No	MD/DYO	Combined exposure with macroparticles
2432	ScreenTA_4775	map	Scopus	Gillmore, M.L. and Gissi, F. and Golding, L.A. and Stauber, J.L. and Reichelt-Brushett, A.J. and Severati, A. and Humphrey, C.A. and Jolley, D.F.	Effects of dissolved nickel and nickel-contaminated suspended sediment on the scleractinian coral, Acropora muricata	2020	Marine Pollution Bulletin	10.1016/j.marpolbul.2020.110886	IDC	6	Laboratory_experiment	Australia	16°39'17.3''S	145°34'04.6''E	degrees-minutes-seconds	Wangetti sediment from Hartleys Creek (exposed coral from Trunk Reef)	Acropora muricata	Acropora muricata	Species	Ni-spiked sediment	Metal	Yes	unchanged density of microalgae (flow cytometry & hemocytometer numeration) (contamination by unidentified "alga")	Microbiome	Tissue	with pollutants from "clean" sediment; 7days exposure, followed by 7days recovery	No	MD/DYO	Combined exposure with macroparticles
2434	ScreenTA_4775	map	Scopus	Gillmore, M.L. and Gissi, F. and Golding, L.A. and Stauber, J.L. and Reichelt-Brushett, A.J. and Severati, A. and Humphrey, C.A. and Jolley, D.F.	Effects of dissolved nickel and nickel-contaminated suspended sediment on the scleractinian coral, Acropora muricata	2020	Marine Pollution Bulletin	10.1016/j.marpolbul.2020.110886	IDC	8	Laboratory_experiment	Australia	19°10'14.5''S	146°37'25.4''E	degrees-minutes-seconds	Yabulu sediment near Saunders Beach next to Nickel refinery (exposed coral from Trunk Reef)	Acropora muricata	Acropora muricata	Species	field lateritic nickel mining sediment	Metal	Yes	no color loss	Other	Colony	with undetermined set of pollutants from sediment; 7days exposure, followed by 7days recovery	No	MD/DYO	Combined exposure with macroparticles
2435	ScreenTA_4775	map	Scopus	Gillmore, M.L. and Gissi, F. and Golding, L.A. and Stauber, J.L. and Reichelt-Brushett, A.J. and Severati, A. and Humphrey, C.A. and Jolley, D.F.	Effects of dissolved nickel and nickel-contaminated suspended sediment on the scleractinian coral, Acropora muricata	2020	Marine Pollution Bulletin	10.1016/j.marpolbul.2020.110886	IDC	9	Laboratory_experiment	Australia	19°10'14.5''S	146°37'25.4''E	degrees-minutes-seconds	Yabulu sediment near Saunders Beach next to Nickel refinery (exposed coral from Trunk Reef)	Acropora muricata	Acropora muricata	Species	field lateritic nickel mining sediment	Metal	Yes	increased density of microalgae (flow cytometry & hemocytometer numeration) (contamination by unidentified "alga")	Microbiome	Tissue	with undetermined set of pollutants from sediment; 7days exposure, followed by 7days recovery	No	MD/DYO	Combined exposure with macroparticles
2622	ScreenTA_6967	map	Scopus	Guzman, H.M. and Burns, K.A. and Jackson, J.B.C.	Injury, regeneration and growth of Caribbean reef corals after a major oil spill in Panama	1994	Marine Ecology Progress Series	NA	DYO	5	Field_experiment	Panama	NA	NA	NA	12 sites (Punta Muerto, Payardi North, Payardi West, Largo Remo 1, Largo Remo 2, Galeta Channel, Naranjos South, Margarita 3, Juan Gallegos, Palina West, Dos Marias, Doncella Reef)	Diploria strigosa	Pseudodiploria strigosa	Species	Oil spill (oil content measured in sediment)	Hydrocarbon	Yes	% coral regeneration	Recruitment	Colony	Combined with sedimentation	Linked oil spill Panama	DYO/HM	No negative control
2623	ScreenTA_6967	map	Scopus	Guzman, H.M. and Burns, K.A. and Jackson, J.B.C.	Injury, regeneration and growth of Caribbean reef corals after a major oil spill in Panama	1994	Marine Ecology Progress Series	NA	DYO	6	Field_experiment	Panama	NA	NA	NA	12 sites (Punta Muerto, Payardi North, Payardi West, Largo Remo 1, Largo Remo 2, Galeta Channel, Naranjos South, Margarita 3, Juan Gallegos, Palina West, Dos Marias, Doncella Reef)	Siderastrea siderea	Siderastrea siderea	Species	Oil spill (oil content measured in sediment)	Hydrocarbon	Yes	% coral regeneration	Recruitment	Colony	Combined with sedimentation	Linked oil spill Panama	DYO/HM	No negative control
2624	ScreenTA_6967	map	Scopus	Guzman, H.M. and Burns, K.A. and Jackson, J.B.C.	Injury, regeneration and growth of Caribbean reef corals after a major oil spill in Panama	1994	Marine Ecology Progress Series	NA	DYO	7	Field_experiment	Panama	NA	NA	NA	12 sites (Punta Muerto, Payardi North, Payardi West, Largo Remo 1, Largo Remo 2, Galeta Channel, Naranjos South, Margarita 3, Juan Gallegos, Palina West, Dos Marias, Doncella Reef)	Porites astreoides	Porites astreoides	Species	Oil spill (oil content measured in sediment)	Hydrocarbon	Yes	% coral regeneration	Recruitment	Colony	Combined with sedimentation	Linked oil spill Panama	DYO/HM	No negative control
2625	ScreenTA_6967	map	Scopus	Guzman, H.M. and Burns, K.A. and Jackson, J.B.C.	Injury, regeneration and growth of Caribbean reef corals after a major oil spill in Panama	1994	Marine Ecology Progress Series	NA	DYO	8	Field_experiment	Panama	NA	NA	NA	12 sites (Punta Muerto, Payardi North, Payardi West, Largo Remo 1, Largo Remo 2, Galeta Channel, Naranjos South, Margarita 3, Juan Gallegos, Palina West, Dos Marias, Doncella Reef)	Diploria clivosa	Pseudodiploria clivosa	Species	Oil spill (oil content measured in sediment)	Hydrocarbon	Yes	% coral regeneration	Recruitment	Colony	Combined with sedimentation	Linked oil spill Panama	DYO/HM	No negative control
2711	ScreenTA_10951	map	Scopus	Hankins, C. and Duffy, A. and Drisco, K.	Scleractinian coral microplastic ingestion Potential calcification effects, size limits, and retention	2018	Marine Pollution Bulletin	10.1016/j.marpolbul.2018.07.067	DYO	2	Laboratory_experiment	United States of America	NA	NA	NA	Florida Keys National Marine Sanctuary Coral Nursery Program	Montastraea cavernosa	Montastraea cavernosa	Species	Polyethylene microplastic beads	Microplastic	No	Ingestion	Other	Colony	N/A	No	MD/DYO	Ingestion
2713	ScreenTA_10951	map	Scopus	Hankins, C. and Duffy, A. and Drisco, K.	Scleractinian coral microplastic ingestion Potential calcification effects, size limits, and retention	2018	Marine Pollution Bulletin	10.1016/j.marpolbul.2018.07.067	DYO	4	Laboratory_experiment	United States of America	NA	NA	NA	Florida Keys National Marine Sanctuary Coral Nursery Program	Montastraea cavernosa	Montastraea cavernosa	Species	Polyester microfibers	Microplastic	No	Ingestion	Other	Colony	N/A	No	MD/DYO	Ingestion
2716	ScreenTA_10951	map	Scopus	Hankins, C. and Duffy, A. and Drisco, K.	Scleractinian coral microplastic ingestion Potential calcification effects, size limits, and retention	2018	Marine Pollution Bulletin	10.1016/j.marpolbul.2018.07.067	DYO	7	Laboratory_experiment	United States of America	NA	NA	NA	Florida Keys National Marine Sanctuary Coral Nursery Program	Orbicella faveolata	Orbicella faveolata	Species	Polyethylene microplastic beads	Microplastic	No	Ingestion	Other	Colony	N/A	No	MD/DYO	Ingestion
2718	ScreenTA_10951	map	Scopus	Hankins, C. and Duffy, A. and Drisco, K.	Scleractinian coral microplastic ingestion Potential calcification effects, size limits, and retention	2018	Marine Pollution Bulletin	10.1016/j.marpolbul.2018.07.067	DYO	9	Laboratory_experiment	United States of America	NA	NA	NA	Florida Keys National Marine Sanctuary Coral Nursery Program	Orbicella faveolata	Orbicella faveolata	Species	Polyester microfibers	Microplastic	No	Ingestion	Other	Colony	N/A	No	MD/DYO	Ingestion
3144	ScreenTA_12464	map	Scopus	Hodgson, G.	Tetracycline reduces sedimentation damage to corals	1990	Marine Biology	10.1007/BF01314355	MD	1	Laboratory_experiment	Philippines|United States of America	NA	NA	NA	El Nido, Northern Palawan, Philippines | Kaneohe Bay, Honolulu, Oahu, Hawaii	Echinophyllia glabra (Oxypora glabra dans l'article)	Echinophyllia glabra	Species	tetracycline (antibiotic) in water	Pharmaceutical	No	% tissue necrosis	Mortality	Colony	N/A	No	MD/DYO	No negative control
3259	WebEnginesSpecWeb_309	map	CoralTraitDatabase	Hudson, J. Harold and Robbin, Daniel M.	Chapter 17 Effects of Drilling Mud on the Growth Rate of the Reef-Building Coral, Montastrea Annularis	1980	Elsevier Oceanography Series	NA	DYO	1	Field_experiment	United States of America	NA	NA	NA	Carysfort Ree, Florida Keys	Montastrea annularis	Orbicella annularis	Species	Drilling mud (11,280 ml freshwater, 270 g Aquagel (bentonite), 1080 g Glen Rose shale, 540 g Q-Broxin (ferrochrome lignosulfate), 540 g Carbonox (lignite), 108 g caustic soda (sodium hydroxide), 16 g Cellex (sodium carboxymethyl cellulose), and 27,000 g Baroid (barite).	Other	Yes	Growth rates	Growth	Colony	N/A	No	MD/CFP	Combined exposure with macroparticles
3270	DissertationsCall_6	map	OATD	Hulver, Ann	Multiple stressor interaction of nutrient enrichment and crude oil pollution on benthic recruitment on a Red Sea coral reef.	2018	NA	NA	DYO	2	Field_experiment	Saudi Arabia	22°18.520’N	38°58.079’E	degrees-decimal minutes	Al Fahal Reef, north of Thuwal	Coral	Coral	NA	Crude oil	Hydrocarbon	Yes	Number of coral recruits	Recruitment	Community	N/A	No	DYO/HM	Unknown exposure concentration
3271	DissertationsCall_6	map	OATD	Hulver, Ann	Multiple stressor interaction of nutrient enrichment and crude oil pollution on benthic recruitment on a Red Sea coral reef.	2018	NA	NA	DYO	3	Field_experiment	Saudi Arabia	22°18.520’N	38°58.079’E	degrees-decimal minutes	Al Fahal Reef, north of Thuwal	Coral	Coral	NA	Fertilizer & Crude oil	Hydrocarbon|Nutrient	Yes	Number of coral recruits	Recruitment	Community	N/A	No	DYO/HM	Unknown exposure concentration
3363	DissertationsCall_33	map	OATD	Jensen, Brittany A	Use of Microplate Respirometry to Measure Respiration of Individual Adult Coral Polyps Exposed to Deepwater Horizon Oil	2016	NA	NA	DYO	1	Laboratory_experiment	United States of America	25°40.450’N	80°5.920’W	degrees-decimal minutes	Emerald Reef, Florida Keys	Orbicella faveolata	Orbicella faveolata	Species	Deepwater horizon oil	Hydrocarbon	Yes	Respiration rates	Physiology	Individual	Measurement on individual polyp	No	DYO/HM	Unknown exposure concentration
3407	ScreenTA_9205	map	Scopus	Johannes, R.E. and Maragos, J. and Coles, S.L.	Oil damages corals exposed to air	1972	Marine Pollution Bulletin	10.1016/0025-326X(72)90216-0	DYO	1	Field_experiment	Marshall Islands	NA	NA	NA	Eniwetok Atoll	Acropora	Acropora	Genus	Crude oil	Hydrocarbon	Yes	Tissue mortality, damage	Mortality	Tissue	N/A	No	MD/DYO	Unknown exposure concentration
3408	ScreenTA_9205	map	Scopus	Johannes, R.E. and Maragos, J. and Coles, S.L.	Oil damages corals exposed to air	1972	Marine Pollution Bulletin	10.1016/0025-326X(72)90216-0	DYO	2	Field_experiment	Marshall Islands	NA	NA	NA	Eniwetok Atoll	Pocillopora	Pocillopora	Genus	Crude oil	Hydrocarbon	Yes	Tissue mortality, damage	Mortality	Tissue	N/A	No	MD/DYO	Unknown exposure concentration
3409	ScreenTA_9205	map	Scopus	Johannes, R.E. and Maragos, J. and Coles, S.L.	Oil damages corals exposed to air	1972	Marine Pollution Bulletin	10.1016/0025-326X(72)90216-0	DYO	3	Field_experiment	Marshall Islands	NA	NA	NA	Eniwetok Atoll	Fungia	Fungia	Genus	Crude oil	Hydrocarbon	Yes	Tissue mortality, damage	Mortality	Tissue	N/A	No	MD/DYO	Unknown exposure concentration
3410	ScreenTA_9205	map	Scopus	Johannes, R.E. and Maragos, J. and Coles, S.L.	Oil damages corals exposed to air	1972	Marine Pollution Bulletin	10.1016/0025-326X(72)90216-0	DYO	4	Field_experiment	Marshall Islands	NA	NA	NA	Eniwetok Atoll	Symphyllia	Lobophyllia	Genus	Crude oil	Hydrocarbon	Yes	Tissue mortality, damage	Mortality	Tissue	N/A	No	MD/DYO	Unknown exposure concentration
3411	ScreenTA_9205	map	Scopus	Johannes, R.E. and Maragos, J. and Coles, S.L.	Oil damages corals exposed to air	1972	Marine Pollution Bulletin	10.1016/0025-326X(72)90216-0	DYO	5	Field_experiment	Marshall Islands	NA	NA	NA	Eniwetok Atoll	Turbinaria	Turbinaria	Genus	Crude oil	Hydrocarbon	Yes	Tissue mortality, damage	Mortality	Tissue	N/A	No	MD/DYO	Unknown exposure concentration
3412	ScreenTA_9205	map	Scopus	Johannes, R.E. and Maragos, J. and Coles, S.L.	Oil damages corals exposed to air	1972	Marine Pollution Bulletin	10.1016/0025-326X(72)90216-0	DYO	6	Field_experiment	Marshall Islands	NA	NA	NA	Eniwetok Atoll	Favia	Dipsastraea*	Genus	Crude oil	Hydrocarbon	Yes	Tissue mortality, damage	Mortality	Tissue	N/A	No	MD/DYO	Unknown exposure concentration
3413	ScreenTA_9205	map	Scopus	Johannes, R.E. and Maragos, J. and Coles, S.L.	Oil damages corals exposed to air	1972	Marine Pollution Bulletin	10.1016/0025-326X(72)90216-0	DYO	7	Field_experiment	Marshall Islands	NA	NA	NA	Eniwetok Atoll	Plesiastrea	Plesiastrea	Genus	Crude oil	Hydrocarbon	Yes	Tissue mortality, damage	Mortality	Tissue	N/A	No	MD/DYO	Unknown exposure concentration
3414	ScreenTA_9205	map	Scopus	Johannes, R.E. and Maragos, J. and Coles, S.L.	Oil damages corals exposed to air	1972	Marine Pollution Bulletin	10.1016/0025-326X(72)90216-0	DYO	8	Field_experiment	Marshall Islands	NA	NA	NA	Eniwetok Atoll	Favites	Favites	Genus	Crude oil	Hydrocarbon	Yes	Tissue mortality, damage	Mortality	Tissue	N/A	No	MD/DYO	Unknown exposure concentration
3415	ScreenTA_9205	map	Scopus	Johannes, R.E. and Maragos, J. and Coles, S.L.	Oil damages corals exposed to air	1972	Marine Pollution Bulletin	10.1016/0025-326X(72)90216-0	DYO	9	Field_experiment	Marshall Islands	NA	NA	NA	Eniwetok Atoll	Psammocora	Psammocora	Genus	Crude oil	Hydrocarbon	Yes	Tissue mortality, damage	Mortality	Tissue	N/A	No	MD/DYO	Unknown exposure concentration
3416	ScreenTA_9205	map	Scopus	Johannes, R.E. and Maragos, J. and Coles, S.L.	Oil damages corals exposed to air	1972	Marine Pollution Bulletin	10.1016/0025-326X(72)90216-0	DYO	10	Field_experiment	Marshall Islands	NA	NA	NA	Eniwetok Atoll	Astreopora	Astreopora	Genus	Crude oil	Hydrocarbon	Yes	Tissue mortality, damage	Mortality	Tissue	N/A	No	MD/DYO	Unknown exposure concentration
3417	ScreenTA_9205	map	Scopus	Johannes, R.E. and Maragos, J. and Coles, S.L.	Oil damages corals exposed to air	1972	Marine Pollution Bulletin	10.1016/0025-326X(72)90216-0	DYO	11	Field_experiment	Marshall Islands	NA	NA	NA	Eniwetok Atoll	Montipora	Montipora	Genus	Crude oil	Hydrocarbon	Yes	Tissue mortality, damage	Mortality	Tissue	N/A	No	MD/DYO	Unknown exposure concentration
3418	ScreenTA_9205	map	Scopus	Johannes, R.E. and Maragos, J. and Coles, S.L.	Oil damages corals exposed to air	1972	Marine Pollution Bulletin	10.1016/0025-326X(72)90216-0	DYO	12	Field_experiment	Marshall Islands	NA	NA	NA	Eniwetok Atoll	Porites	Porites	Genus	Crude oil	Hydrocarbon	Yes	Tissue mortality, damage	Mortality	Tissue	N/A	No	MD/DYO	Unknown exposure concentration
3419	WebEnginesSpecWeb_337	map	CORE	Johnsen, Emilie C.	Toxicological Effects of Commercial Sunscreens on Coral Reef Ecosystems New Protocols for Coral Restoration	2018	NA	NA	DYO	1	Field_experiment	United States of America	24°58'55.6''N	80°6'12.11''W	degrees-minutes-seconds	Key Largo, Florida	Acropora cervicornis	Acropora cervicornis	Species	5 mineral (inorganic) sunscreens with titanium dioxide (2.49-6.6%) and/or zinc oxide (4.7-23.5%) and/or octinoxate (6.8%) and/or octisalate (4.5%)	UV filter	Yes	Calicodermis Condition	Physiology	Tissue	Condition scores	No	MD/DYO	Unknown exposure concentration
3420	WebEnginesSpecWeb_337	map	CORE	Johnsen, Emilie C.	Toxicological Effects of Commercial Sunscreens on Coral Reef Ecosystems New Protocols for Coral Restoration	2018	NA	NA	DYO	2	Field_experiment	United States of America	24°58'55.6''N	80°6'12.11''W	degrees-minutes-seconds	Key Largo, Florida	Acropora cervicornis	Acropora cervicornis	Species	5 mineral (inorganic) sunscreens with titanium dioxide (2.49-6.6%) and/or zinc oxide (4.7-23.5%) and/or octinoxate (6.8%) and/or octisalate (4.5%)	UV filter	Yes	Costal Tissue Loss	Mortality	Tissue	Condition scores	No	MD/DYO	Unknown exposure concentration
3421	WebEnginesSpecWeb_337	map	CORE	Johnsen, Emilie C.	Toxicological Effects of Commercial Sunscreens on Coral Reef Ecosystems New Protocols for Coral Restoration	2018	NA	NA	DYO	3	Field_experiment	United States of America	24°58'55.6''N	80°6'12.11''W	degrees-minutes-seconds	Key Largo, Florida	Acropora cervicornis	Acropora cervicornis	Species	5 mineral (inorganic) sunscreens with titanium dioxide (2.49-6.6%) and/or zinc oxide (4.7-23.5%) and/or octinoxate (6.8%) and/or octisalate (4.5%)	UV filter	Yes	Gastrodermal Rickettsia-Like Organisms condition	Microbiome	Tissue	Condition scores	No	MD/DYO	Unknown exposure concentration
3422	WebEnginesSpecWeb_337	map	CORE	Johnsen, Emilie C.	Toxicological Effects of Commercial Sunscreens on Coral Reef Ecosystems New Protocols for Coral Restoration	2018	NA	NA	DYO	4	Field_experiment	United States of America	24°58'55.6''N	80°6'12.11''W	degrees-minutes-seconds	Key Largo, Florida	Acropora cervicornis	Acropora cervicornis	Species	5 mineral (inorganic) sunscreens with titanium dioxide (2.49-6.6%) and/or zinc oxide (4.7-23.5%) and/or octinoxate (6.8%) and/or octisalate (4.5%)	UV filter	Yes	Mesenterial Filament Rickettsia-Like Organisms condition	Microbiome	Tissue	Condition scores	No	MD/DYO	Unknown exposure concentration
3423	WebEnginesSpecWeb_337	map	CORE	Johnsen, Emilie C.	Toxicological Effects of Commercial Sunscreens on Coral Reef Ecosystems New Protocols for Coral Restoration	2018	NA	NA	DYO	5	Field_experiment	United States of America	24°58'55.6''N	80°6'12.11''W	degrees-minutes-seconds	Key Largo, Florida	Acropora cervicornis	Acropora cervicornis	Species	5 mineral (inorganic) sunscreens with titanium dioxide (2.49-6.6%) and/or zinc oxide (4.7-23.5%) and/or octinoxate (6.8%) and/or octisalate (4.5%)	UV filter	Yes	Epidermal Rickettsia-Like Organisms condition	Microbiome	Tissue	Condition scores	No	MD/DYO	Unknown exposure concentration
3424	WebEnginesSpecWeb_337	map	CORE	Johnsen, Emilie C.	Toxicological Effects of Commercial Sunscreens on Coral Reef Ecosystems New Protocols for Coral Restoration	2018	NA	NA	DYO	6	Field_experiment	United States of America	24°58'55.6''N	80°6'12.11''W	degrees-minutes-seconds	Key Largo, Florida	Acropora cervicornis	Acropora cervicornis	Species	5 mineral (inorganic) sunscreens with titanium dioxide (2.49-6.6%) and/or zinc oxide (4.7-23.5%) and/or octinoxate (6.8%) and/or octisalate (4.5%)	UV filter	Yes	Dissociation of Mesenterial Filaments	Physiology	Tissue	Condition scores	No	MD/DYO	Unknown exposure concentration
3425	WebEnginesSpecWeb_337	map	CORE	Johnsen, Emilie C.	Toxicological Effects of Commercial Sunscreens on Coral Reef Ecosystems New Protocols for Coral Restoration	2018	NA	NA	DYO	7	Field_experiment	United States of America	24°58'55.6''N	80°6'12.11''W	degrees-minutes-seconds	Key Largo, Florida	Acropora cervicornis	Acropora cervicornis	Species	5 mineral (inorganic) sunscreens with titanium dioxide (2.49-6.6%) and/or zinc oxide (4.7-23.5%) and/or octinoxate (6.8%) and/or octisalate (4.5%)	UV filter	Yes	Degeneration Cnidoglandular Bands	Physiology	Tissue	Condition scores	No	MD/DYO	Unknown exposure concentration
3426	WebEnginesSpecWeb_337	map	CORE	Johnsen, Emilie C.	Toxicological Effects of Commercial Sunscreens on Coral Reef Ecosystems New Protocols for Coral Restoration	2018	NA	NA	DYO	8	Field_experiment	United States of America	24°58'55.6''N	80°6'12.11''W	degrees-minutes-seconds	Key Largo, Florida	Acropora cervicornis	Acropora cervicornis	Species	5 mineral (inorganic) sunscreens with titanium dioxide (2.49-6.6%) and/or zinc oxide (4.7-23.5%) and/or octinoxate (6.8%) and/or octisalate (4.5%)	UV filter	Yes	Mesenterial Filament Mucocytes condition	Physiology	Tissue	Condition scores	No	MD/DYO	Unknown exposure concentration
3427	WebEnginesSpecWeb_337	map	CORE	Johnsen, Emilie C.	Toxicological Effects of Commercial Sunscreens on Coral Reef Ecosystems New Protocols for Coral Restoration	2018	NA	NA	DYO	9	Field_experiment	United States of America	24°58'55.6''N	80°6'12.11''W	degrees-minutes-seconds	Key Largo, Florida	Acropora cervicornis	Acropora cervicornis	Species	5 mineral (inorganic) sunscreens with titanium dioxide (2.49-6.6%) and/or zinc oxide (4.7-23.5%) and/or octinoxate (6.8%) and/or octisalate (4.5%)	UV filter	Yes	Epidermal Mucocytes Condition	Physiology	Tissue	Condition scores	No	MD/DYO	Unknown exposure concentration
3428	WebEnginesSpecWeb_337	map	CORE	Johnsen, Emilie C.	Toxicological Effects of Commercial Sunscreens on Coral Reef Ecosystems New Protocols for Coral Restoration	2018	NA	NA	DYO	10	Field_experiment	United States of America	24°58'55.6''N	80°6'12.11''W	degrees-minutes-seconds	Key Largo, Florida	Acropora cervicornis	Acropora cervicornis	Species	5 mineral (inorganic) sunscreens with titanium dioxide (2.49-6.6%) and/or zinc oxide (4.7-23.5%) and/or octinoxate (6.8%) and/or octisalate (4.5%)	UV filter	Yes	Zooxanthellae condition	Microbiome	Tissue	Condition scores	No	MD/DYO	Unknown exposure concentration
3429	WebEnginesSpecWeb_337	map	CORE	Johnsen, Emilie C.	Toxicological Effects of Commercial Sunscreens on Coral Reef Ecosystems New Protocols for Coral Restoration	2018	NA	NA	DYO	11	Field_experiment	United States of America	24°58'55.6''N	80°6'12.11''W	degrees-minutes-seconds	Key Largo, Florida	Acropora cervicornis	Acropora cervicornis	Species	5 mineral (inorganic) sunscreens with titanium dioxide (2.49-6.6%) and/or zinc oxide (4.7-23.5%) and/or octinoxate (6.8%) and/or octisalate (4.5%)	UV filter	Yes	General Condition	Other	Tissue	Condition scores	No	MD/DYO	Unknown exposure concentration
3430	WebEnginesSpecWeb_337	map	CORE	Johnsen, Emilie C.	Toxicological Effects of Commercial Sunscreens on Coral Reef Ecosystems New Protocols for Coral Restoration	2018	NA	NA	DYO	12	Field_experiment	United States of America	24°58'55.6''N	80°6'12.11''W	degrees-minutes-seconds	Key Largo, Florida	Acropora cervicornis	Acropora cervicornis	Species	5 chemical (organic) sunscreens with octocrylene (2.75-10%), octinoxate (7.5%), oxybenzone (6%), octisalate (5%), homosalate (5-15%), avobenzone (3%)	UV filter	Yes	Calicodermis Condition	Physiology	Tissue	Condition scores	No	MD/DYO	Unknown exposure concentration
3431	WebEnginesSpecWeb_337	map	CORE	Johnsen, Emilie C.	Toxicological Effects of Commercial Sunscreens on Coral Reef Ecosystems New Protocols for Coral Restoration	2018	NA	NA	DYO	13	Field_experiment	United States of America	24°58'55.6''N	80°6'12.11''W	degrees-minutes-seconds	Key Largo, Florida	Acropora cervicornis	Acropora cervicornis	Species	5 chemical (organic) sunscreens with octocrylene (2.75-10%), octinoxate (7.5%), oxybenzone (6%), octisalate (5%), homosalate (5-15%), avobenzone (3%)	UV filter	Yes	Costal Tissue Loss	Mortality	Tissue	Condition scores	No	MD/DYO	Unknown exposure concentration
3432	WebEnginesSpecWeb_337	map	CORE	Johnsen, Emilie C.	Toxicological Effects of Commercial Sunscreens on Coral Reef Ecosystems New Protocols for Coral Restoration	2018	NA	NA	DYO	14	Field_experiment	United States of America	24°58'55.6''N	80°6'12.11''W	degrees-minutes-seconds	Key Largo, Florida	Acropora cervicornis	Acropora cervicornis	Species	5 chemical (organic) sunscreens with octocrylene (2.75-10%), octinoxate (7.5%), oxybenzone (6%), octisalate (5%), homosalate (5-15%), avobenzone (3%)	UV filter	Yes	Gastrodermal Rickettsia-Like Organisms condition	Microbiome	Tissue	Condition scores	No	MD/DYO	Unknown exposure concentration
3433	WebEnginesSpecWeb_337	map	CORE	Johnsen, Emilie C.	Toxicological Effects of Commercial Sunscreens on Coral Reef Ecosystems New Protocols for Coral Restoration	2018	NA	NA	DYO	15	Field_experiment	United States of America	24°58'55.6''N	80°6'12.11''W	degrees-minutes-seconds	Key Largo, Florida	Acropora cervicornis	Acropora cervicornis	Species	5 chemical (organic) sunscreens with octocrylene (2.75-10%), octinoxate (7.5%), oxybenzone (6%), octisalate (5%), homosalate (5-15%), avobenzone (3%)	UV filter	Yes	Mesenterial Filament Rickettsia-Like Organisms condition	Microbiome	Tissue	Condition scores	No	MD/DYO	Unknown exposure concentration
3434	WebEnginesSpecWeb_337	map	CORE	Johnsen, Emilie C.	Toxicological Effects of Commercial Sunscreens on Coral Reef Ecosystems New Protocols for Coral Restoration	2018	NA	NA	DYO	16	Field_experiment	United States of America	24°58'55.6''N	80°6'12.11''W	degrees-minutes-seconds	Key Largo, Florida	Acropora cervicornis	Acropora cervicornis	Species	5 chemical (organic) sunscreens with octocrylene (2.75-10%), octinoxate (7.5%), oxybenzone (6%), octisalate (5%), homosalate (5-15%), avobenzone (3%)	UV filter	Yes	Epidermal Rickettsia-Like Organisms condition	Microbiome	Tissue	Condition scores	No	MD/DYO	Unknown exposure concentration
3435	WebEnginesSpecWeb_337	map	CORE	Johnsen, Emilie C.	Toxicological Effects of Commercial Sunscreens on Coral Reef Ecosystems New Protocols for Coral Restoration	2018	NA	NA	DYO	17	Field_experiment	United States of America	24°58'55.6''N	80°6'12.11''W	degrees-minutes-seconds	Key Largo, Florida	Acropora cervicornis	Acropora cervicornis	Species	5 chemical (organic) sunscreens with octocrylene (2.75-10%), octinoxate (7.5%), oxybenzone (6%), octisalate (5%), homosalate (5-15%), avobenzone (3%)	UV filter	Yes	Dissociation of Mesenterial Filaments	Physiology	Tissue	Condition scores	No	MD/DYO	Unknown exposure concentration
3436	WebEnginesSpecWeb_337	map	CORE	Johnsen, Emilie C.	Toxicological Effects of Commercial Sunscreens on Coral Reef Ecosystems New Protocols for Coral Restoration	2018	NA	NA	DYO	18	Field_experiment	United States of America	24°58'55.6''N	80°6'12.11''W	degrees-minutes-seconds	Key Largo, Florida	Acropora cervicornis	Acropora cervicornis	Species	5 chemical (organic) sunscreens with octocrylene (2.75-10%), octinoxate (7.5%), oxybenzone (6%), octisalate (5%), homosalate (5-15%), avobenzone (3%)	UV filter	Yes	Degeneration Cnidoglandular Bands	Physiology	Tissue	Condition scores	No	MD/DYO	Unknown exposure concentration
3437	WebEnginesSpecWeb_337	map	CORE	Johnsen, Emilie C.	Toxicological Effects of Commercial Sunscreens on Coral Reef Ecosystems New Protocols for Coral Restoration	2018	NA	NA	DYO	19	Field_experiment	United States of America	24°58'55.6''N	80°6'12.11''W	degrees-minutes-seconds	Key Largo, Florida	Acropora cervicornis	Acropora cervicornis	Species	5 chemical (organic) sunscreens with octocrylene (2.75-10%), octinoxate (7.5%), oxybenzone (6%), octisalate (5%), homosalate (5-15%), avobenzone (3%)	UV filter	Yes	Mesenterial Filament Mucocytes condition	Physiology	Tissue	Condition scores	No	MD/DYO	Unknown exposure concentration
3438	WebEnginesSpecWeb_337	map	CORE	Johnsen, Emilie C.	Toxicological Effects of Commercial Sunscreens on Coral Reef Ecosystems New Protocols for Coral Restoration	2018	NA	NA	DYO	20	Field_experiment	United States of America	24°58'55.6''N	80°6'12.11''W	degrees-minutes-seconds	Key Largo, Florida	Acropora cervicornis	Acropora cervicornis	Species	5 chemical (organic) sunscreens with octocrylene (2.75-10%), octinoxate (7.5%), oxybenzone (6%), octisalate (5%), homosalate (5-15%), avobenzone (3%)	UV filter	Yes	Epidermal Mucocytes Condition	Physiology	Tissue	Condition scores	No	MD/DYO	Unknown exposure concentration
3439	WebEnginesSpecWeb_337	map	CORE	Johnsen, Emilie C.	Toxicological Effects of Commercial Sunscreens on Coral Reef Ecosystems New Protocols for Coral Restoration	2018	NA	NA	DYO	21	Field_experiment	United States of America	24°58'55.6''N	80°6'12.11''W	degrees-minutes-seconds	Key Largo, Florida	Acropora cervicornis	Acropora cervicornis	Species	5 chemical (organic) sunscreens with octocrylene (2.75-10%), octinoxate (7.5%), oxybenzone (6%), octisalate (5%), homosalate (5-15%), avobenzone (3%)	UV filter	Yes	Zooxanthellae condition	Microbiome	Tissue	Condition scores	No	MD/DYO	Unknown exposure concentration
3440	WebEnginesSpecWeb_337	map	CORE	Johnsen, Emilie C.	Toxicological Effects of Commercial Sunscreens on Coral Reef Ecosystems New Protocols for Coral Restoration	2018	NA	NA	DYO	22	Field_experiment	United States of America	24°58'55.6''N	80°6'12.11''W	degrees-minutes-seconds	Key Largo, Florida	Acropora cervicornis	Acropora cervicornis	Species	5 chemical (organic) sunscreens with octocrylene (2.75-10%), octinoxate (7.5%), oxybenzone (6%), octisalate (5%), homosalate (5-15%), avobenzone (3%)	UV filter	Yes	General Condition	Other	Tissue	Condition scores	No	MD/DYO	Unknown exposure concentration
4246	ScreenTA_723	map	Scopus	Martin, C. and Corona, E. and Mahadik, G.A. and Duarte, C.M.	Adhesion to coral surface as a potential sink for marine microplastics	2019	Environmental Pollution	10.1016/j.envpol.2019.113281	KB	1	Laboratory_experiment	Saudi Arabia	22.25° N	28.96° E	decimal degrees	Red Sea (Al Fahal reef)	Acropora hemprichii	Acropora hemprichii	Species	Microplastics	Microplastic	No	Microplastics adhesion to coral surface	Other	Individual	The paper study plastic adhesion on different surfaces. Experiments were also conducted in order to study ingestion by and without diet.	No	MD/CFP	Adhesion
4247	ScreenTA_723	map	Scopus	Martin, C. and Corona, E. and Mahadik, G.A. and Duarte, C.M.	Adhesion to coral surface as a potential sink for marine microplastics	2019	Environmental Pollution	10.1016/j.envpol.2019.113281	KB	2	Laboratory_experiment	Saudi Arabia	22.25° N	28.96° E	decimal degrees	Red Sea (Al Fahal reef)	Acropora hemprichii	Acropora hemprichii	Species	Microplastics	Microplastic	No	Ingestion of microplastics	Other	Tissue	The paper study plastic adhesion on different surfaces. Experiments were also conducted in order to study ingestion by and without diet.	No	MD/CFP	Ingestion
4248	ScreenTA_723	map	Scopus	Martin, C. and Corona, E. and Mahadik, G.A. and Duarte, C.M.	Adhesion to coral surface as a potential sink for marine microplastics	2019	Environmental Pollution	10.1016/j.envpol.2019.113281	KB	3	Laboratory_experiment	Saudi Arabia	22.25° N	28.96° E	decimal degrees	Red Sea (Al Fahal reef)	Goniastrea retiformis	Goniastrea retiformis	Species	Microplastics	Microplastic	No	Microplastics adhesion to coral surface	Other	Individual	The paper study plastic adhesion on different surfaces. Experiments were also conducted in order to study ingestion by and without diet.	No	MD/CFP	Adhesion
4249	ScreenTA_723	map	Scopus	Martin, C. and Corona, E. and Mahadik, G.A. and Duarte, C.M.	Adhesion to coral surface as a potential sink for marine microplastics	2019	Environmental Pollution	10.1016/j.envpol.2019.113281	KB	4	Laboratory_experiment	Saudi Arabia	22.25° N	28.96° E	decimal degrees	Red Sea (Al Fahal reef)	Goniastrea retiformis	Goniastrea retiformis	Species	Microplastics	Microplastic	No	Ingestion of microplastics	Other	Tissue	The paper study plastic adhesion on different surfaces. Experiments were also conducted in order to study ingestion by and without diet.	No	MD/CFP	Ingestion
4250	ScreenTA_723	map	Scopus	Martin, C. and Corona, E. and Mahadik, G.A. and Duarte, C.M.	Adhesion to coral surface as a potential sink for marine microplastics	2019	Environmental Pollution	10.1016/j.envpol.2019.113281	KB	5	Laboratory_experiment	Saudi Arabia	22.25° N	28.96° E	decimal degrees	Red Sea (Al Fahal reef)	Pocillopora verrucosa	Pocillopora verrucosa	Species	Microplastics	Microplastic	No	Microplastics adhesion to coral surface	Other	Individual	The paper study plastic adhesion on different surfaces. Experiments were also conducted in order to study ingestion by and without diet.	No	MD/CFP	Adhesion
4251	ScreenTA_723	map	Scopus	Martin, C. and Corona, E. and Mahadik, G.A. and Duarte, C.M.	Adhesion to coral surface as a potential sink for marine microplastics	2019	Environmental Pollution	10.1016/j.envpol.2019.113281	KB	6	Laboratory_experiment	Saudi Arabia	22.25° N	28.96° E	decimal degrees	Red Sea (Al Fahal reef)	Pocillopora verrucosa	Pocillopora verrucosa	Species	Microplastics	Microplastic	No	Ingestion of microplastics	Other	Tissue	The paper study plastic adhesion on different surfaces. Experiments were also conducted in order to study ingestion by and without diet.	No	MD/CFP	Ingestion
4252	ScreenTA_723	map	Scopus	Martin, C. and Corona, E. and Mahadik, G.A. and Duarte, C.M.	Adhesion to coral surface as a potential sink for marine microplastics	2019	Environmental Pollution	10.1016/j.envpol.2019.113281	KB	7	Laboratory_experiment	Saudi Arabia	22.25° N	28.96° E	decimal degrees	Red Sea (Al Fahal reef)	Acropora hemprichii	Acropora hemprichii	Species	Microplastics	Microplastic	Yes	Microplastics adhesion to coral surface	Other	Individual	Combined with feeding	No	MD/CFP	Adhesion
4253	ScreenTA_723	map	Scopus	Martin, C. and Corona, E. and Mahadik, G.A. and Duarte, C.M.	Adhesion to coral surface as a potential sink for marine microplastics	2019	Environmental Pollution	10.1016/j.envpol.2019.113281	KB	8	Laboratory_experiment	Saudi Arabia	22.25° N	28.96° E	decimal degrees	Red Sea (Al Fahal reef)	Acropora hemprichii	Acropora hemprichii	Species	Microplastics	Microplastic	Yes	Ingestion of microplastics	Other	Tissue	Combined with feeding	No	MD/CFP	Ingestion
4254	ScreenTA_723	map	Scopus	Martin, C. and Corona, E. and Mahadik, G.A. and Duarte, C.M.	Adhesion to coral surface as a potential sink for marine microplastics	2019	Environmental Pollution	10.1016/j.envpol.2019.113281	KB	9	Laboratory_experiment	Saudi Arabia	22.25° N	28.96° E	decimal degrees	Red Sea (Al Fahal reef)	Goniastrea retiformis	Goniastrea retiformis	Species	Microplastics	Microplastic	Yes	Microplastics adhesion to coral surface	Other	Individual	Combined with feeding	No	MD/CFP	Adhesion
4255	ScreenTA_723	map	Scopus	Martin, C. and Corona, E. and Mahadik, G.A. and Duarte, C.M.	Adhesion to coral surface as a potential sink for marine microplastics	2019	Environmental Pollution	10.1016/j.envpol.2019.113281	KB	10	Laboratory_experiment	Saudi Arabia	22.25° N	28.96° E	decimal degrees	Red Sea (Al Fahal reef)	Goniastrea retiformis	Goniastrea retiformis	Species	Microplastics	Microplastic	Yes	Ingestion of microplastics	Other	Tissue	Combined with feeding	No	MD/CFP	Ingestion
4256	ScreenTA_723	map	Scopus	Martin, C. and Corona, E. and Mahadik, G.A. and Duarte, C.M.	Adhesion to coral surface as a potential sink for marine microplastics	2019	Environmental Pollution	10.1016/j.envpol.2019.113281	KB	11	Laboratory_experiment	Saudi Arabia	22.25° N	28.96° E	decimal degrees	Red Sea (Al Fahal reef)	Pocillopora verrucosa	Pocillopora verrucosa	Species	Microplastics	Microplastic	Yes	Microplastics adhesion to coral surface	Other	Individual	Combined with feeding	No	MD/CFP	Adhesion
4257	ScreenTA_723	map	Scopus	Martin, C. and Corona, E. and Mahadik, G.A. and Duarte, C.M.	Adhesion to coral surface as a potential sink for marine microplastics	2019	Environmental Pollution	10.1016/j.envpol.2019.113281	KB	12	Laboratory_experiment	Saudi Arabia	22.25° N	28.96° E	decimal degrees	Red Sea (Al Fahal reef)	Pocillopora verrucosa	Pocillopora verrucosa	Species	Microplastics	Microplastic	Yes	Ingestion of microplastics	Other	Tissue	Combined with feeding	No	MD/CFP	Ingestion
5073	ScreenTA_8218	map	Scopus	Okubo, N. and Takahashi, S. and Nakano, Y.	Microplastics disturb the anthozoan-algae symbiotic relationship	2018	Marine Pollution Bulletin	10.1016/j.marpolbul.2018.07.016	DYO	2	Laboratory_experiment	Japan	NA	NA	NA	Sesoko Island, Okinawa	Favites chinensis	Favites chinensis	Species	Fluoresbrite carboxylate yellow-green microspheres	Microplastic	No	Uptake of Symbiodinium	Microbiome	Tissue	N/A	No	MD/DYO	Unknown exposure concentration
5131	ScreenTA_7044	map	Scopus	Pasternak, G. and Vago, R. and Itzhak, D.	Interaction between various metals and the hydrozoan millepora dichotoma in a coral-reef environment	2005	Corrosion Reviews	NA	IDC	1	Field_experiment	Israel	NA	NA	NA	Eilat	Millepora dichotoma	Millepora dichotoma	Species	electrochemically passive metals	Metal	No	lateral (encrusting) extension	Growth	Colony	N/A	No	MD/DYO	Unknown exposure concentration
5132	ScreenTA_7044	map	Scopus	Pasternak, G. and Vago, R. and Itzhak, D.	Interaction between various metals and the hydrozoan millepora dichotoma in a coral-reef environment	2005	Corrosion Reviews	NA	IDC	2	Field_experiment	Israel	NA	NA	NA	Eilat	Millepora dichotoma	Millepora dichotoma	Species	St-37 mild steel : electrochemically active metal with no harmful biologicaleffect	Metal	No	no lateral (encrusting) extension	Growth	Colony	N/A	No	MD/DYO	Unknown exposure concentration
5133	ScreenTA_7044	map	Scopus	Pasternak, G. and Vago, R. and Itzhak, D.	Interaction between various metals and the hydrozoan millepora dichotoma in a coral-reef environment	2005	Corrosion Reviews	NA	IDC	3	Field_experiment	Israel	NA	NA	NA	Eilat	Millepora dichotoma	Millepora dichotoma	Species	commercial copper and bras 30/70	Metal	No	damage & death within 3 weeks	Mortality	Colony	harmful effect of copper-based metals with biocidic effect	No	MD/DYO	Unknown exposure concentration
5135	ScreenTA_7044	map	Scopus	Pasternak, G. and Vago, R. and Itzhak, D.	Interaction between various metals and the hydrozoan millepora dichotoma in a coral-reef environment	2005	Corrosion Reviews	NA	IDC	5	Field_experiment	Israel	NA	NA	NA	Eilat	Millepora dichotoma	Millepora dichotoma	Species	commercial copper and bras 30/70	Metal	No	changes in skeletal features	Growth	Colony	harmful effect of copper-based metals with biocidic effect	No	MD/DYO	Unknown exposure concentration
5298	ScreenTA_10469	map	Scopus	Powell, E.N. and Connor, S.J. and Kendall Jr., J.J. and Zastrow, C.E. and Bright, T.J.	Recovery by the coral Acropora cervicornis after drilling mud exposure. The free amino acid pool	1984	Archives of Environmental Contamination and Toxicology	10.1007/BF01055883	IDC	1	Laboratory_experiment	United States of America	NA	NA	NA	Carysfort Reef, Florida	Acropora cervicornis	Acropora cervicornis	Species	Drilling mud	Other	Yes	changes in Free Amino Acid Pool size (aspartate, threonine, serine, glutamate-glutamine, glycine and alanine)	Physiology	Molecular	3 doses : 10, 25, 100 ppm (w/v)	No	MD/CFP	Combined exposure with macroparticles
5299	ScreenTA_10469	map	Scopus	Powell, E.N. and Connor, S.J. and Kendall Jr., J.J. and Zastrow, C.E. and Bright, T.J.	Recovery by the coral Acropora cervicornis after drilling mud exposure. The free amino acid pool	1984	Archives of Environmental Contamination and Toxicology	10.1007/BF01055883	IDC	2	Laboratory_experiment	United States of America	NA	NA	NA	Carysfort Reef, Florida	Acropora cervicornis	Acropora cervicornis	Species	Drilling mud (Al, Fe, Ba, Pb, Cr, Zn, aliphatics, aromatics)	Other	Yes	changes in Free Amino Acid Pool size (aspartate, threonine, serine, glutamate-glutamine, glycine and alanine)	Physiology	Molecular	3 doses : 10, 25, 100 ppm (w/v)	No	MD/CFP	Combined exposure with macroparticles
5300	ScreenTA_4618	map	Scopus	Powell, E.N. and Kendall Jr., J.J. and Connor, S.J. and Zastrow, C.E. and Bright, T.J.	Effect of eight outer continental shelf drilling muds on the calcification rate and free amino acid pool of the coral Acropora cervicornis	1984	Bulletin of Environmental Contamination and Toxicology	10.1007/BF01625556	IDC	1	Field_experiment	United States of America	NA	NA	NA	Mobile Bay, Texas?	Acropora cervicornis	Acropora cervicornis	Species	offshore drilling mud 25ppm (Mobile Bay)	Other	Yes	calcification rate	Calcification	Colony	24h exposure (field incubation chambers) and 48h recovery	No	MD/CFP	Combined exposure with macroparticles
5301	ScreenTA_4618	map	Scopus	Powell, E.N. and Kendall Jr., J.J. and Connor, S.J. and Zastrow, C.E. and Bright, T.J.	Effect of eight outer continental shelf drilling muds on the calcification rate and free amino acid pool of the coral Acropora cervicornis	1984	Bulletin of Environmental Contamination and Toxicology	10.1007/BF01625556	IDC	2	Field_experiment	United States of America	NA	NA	NA	Mobile Bay, Texas?	Acropora cervicornis	Acropora cervicornis	Species	offshore drilling mud 25ppm (Mobile Bay)	Other	Yes	polyp to skeletal weight ratio	Growth	Tissue	24h exposure (field incubation chambers) and 48h recovery	No	MD/CFP	Combined exposure with macroparticles
5302	ScreenTA_4618	map	Scopus	Powell, E.N. and Kendall Jr., J.J. and Connor, S.J. and Zastrow, C.E. and Bright, T.J.	Effect of eight outer continental shelf drilling muds on the calcification rate and free amino acid pool of the coral Acropora cervicornis	1984	Bulletin of Environmental Contamination and Toxicology	10.1007/BF01625556	IDC	3	Field_experiment	United States of America	NA	NA	NA	Mobile Bay, Texas?	Acropora cervicornis	Acropora cervicornis	Species	offshore drilling mud 25ppm (Mobile Bay)	Other	Yes	free aminoacids pool	Physiology	Molecular	24h exposure (field incubation chambers) and 48h recovery	No	MD/CFP	Combined exposure with macroparticles
5382	ScreenTA_12743	map	Scopus	Raimondi, P.T. and Barnett, A.M. and Krause, P.R.	The effects of drilling muds on marine invertebrate larvae and adults	1997	Environmental Toxicology and Chemistry	10.1897/1551-5028(1997)016<1218TEODMO>2.3.CO;2	RM	1	Laboratory_experiment	United States of America	NA	NA	NA	drilling muds : Platform Hidalgo ( between Point Conception and Point Arguello) corals : Santa Barbara California	Paracyathus stearnsii (brown cup coral)	Paracyathus stearnsii	Species	drilling muds	Other	Yes	Survivorship	Mortality	Individual	effect of drilling muds : chemical component of the drilling muds, or toxicity from the fine particulate matter in drilling muds that might interfere with physiologic processes	No	MD/DYO/CFP	Combined exposure with macroparticles
5383	ScreenTA_12743	map	Scopus	Raimondi, P.T. and Barnett, A.M. and Krause, P.R.	The effects of drilling muds on marine invertebrate larvae and adults	1997	Environmental Toxicology and Chemistry	10.1897/1551-5028(1997)016<1218TEODMO>2.3.CO;2	RM	2	Laboratory_experiment	United States of America	NA	NA	NA	drilling muds : Platform Hidalgo ( between Point Conception and Point Arguello) corals : Santa Barbara California	Paracyathus stearnsii (brown cup coral)	Paracyathus stearnsii	Species	drilling muds	Other	Yes	tissue loss	Disease	Individual	effect of drilling muds : chemical component of the drilling muds, or toxicity from the fine particulate matter in drilling muds that might interfere with physiologic processes	No	MD/DYO/CFP	Combined exposure with macroparticles
5896	ScreenTA_10767	map	Scopus	Reichert, J. and Schellenberg, J. and Schubert, P. and Wilke, T.	Responses of reef building corals to microplastic exposure	2018	Environmental Pollution	10.1016/j.envpol.2017.11.006	IDC	2	Laboratory_experiment	NA	NA	NA	NA	aquaculture facilities at Justus Liebig University in Giessen, Germany	Acropora millepora	Acropora millepora	Species	polyethylene, size 37-163 µm, concentration ca. 4000 particles/L (much higher than naturally occurring levels - reviewed in Lusher, 2015)	Microplastic	No	ingestion of microplastic particles in individual polyps	Other	Colony	4 weeks exposure, to allow the formation of a plastic-specific microbial biofilm on the microplastic to assure a more realistic response of the corals to the particles	No	MD/DYO	Ingestion
5901	ScreenTA_10767	map	Scopus	Reichert, J. and Schellenberg, J. and Schubert, P. and Wilke, T.	Responses of reef building corals to microplastic exposure	2018	Environmental Pollution	10.1016/j.envpol.2017.11.006	IDC	7	Laboratory_experiment	NA	NA	NA	NA	aquaculture facilities at Justus Liebig University in Giessen, Germany	Acropora humilis	Acropora humilis	Species	polyethylene, size 37-163 µm, concentration ca. 4000 particles/L (much higher than naturally occurring levels - reviewed in Lusher, 2015)	Microplastic	No	ingestion of microplastic particles in individual polyps	Other	Colony	4 weeks exposure, to allow the formation of a plastic-specific microbial biofilm on the microplastic to assure a more realistic response of the corals to the particles	No	MD/DYO	Ingestion
5906	ScreenTA_10767	map	Scopus	Reichert, J. and Schellenberg, J. and Schubert, P. and Wilke, T.	Responses of reef building corals to microplastic exposure	2018	Environmental Pollution	10.1016/j.envpol.2017.11.006	IDC	12	Laboratory_experiment	NA	NA	NA	NA	aquaculture facilities at Justus Liebig University in Giessen, Germany	Pocillopora damicornis	Pocillopora damicornis	Species	polyethylene, size 37-163 µm, concentration ca. 4000 particles/L (much higher than naturally occurring levels - reviewed in Lusher, 2015)	Microplastic	No	ingestion of microplastic particles in individual polyps	Other	Colony	4 weeks exposure, to allow the formation of a plastic-specific microbial biofilm on the microplastic to assure a more realistic response of the corals to the particles	No	MD/DYO	Ingestion
5911	ScreenTA_10767	map	Scopus	Reichert, J. and Schellenberg, J. and Schubert, P. and Wilke, T.	Responses of reef building corals to microplastic exposure	2018	Environmental Pollution	10.1016/j.envpol.2017.11.006	IDC	17	Laboratory_experiment	NA	NA	NA	NA	aquaculture facilities at Justus Liebig University in Giessen, Germany	Pocillopora verrucosa	Pocillopora verrucosa	Species	polyethylene, size 37-163 µm, concentration ca. 4000 particles/L (much higher than naturally occurring levels - reviewed in Lusher, 2015)	Microplastic	No	ingestion of microplastic particles in individual polyps	Other	Colony	4 weeks exposure, to allow the formation of a plastic-specific microbial biofilm on the microplastic to assure a more realistic response of the corals to the particles	No	MD/DYO	Ingestion
5916	ScreenTA_10767	map	Scopus	Reichert, J. and Schellenberg, J. and Schubert, P. and Wilke, T.	Responses of reef building corals to microplastic exposure	2018	Environmental Pollution	10.1016/j.envpol.2017.11.006	IDC	22	Laboratory_experiment	NA	NA	NA	NA	aquaculture facilities at Justus Liebig University in Giessen, Germany	Porites cylindrica	Porites cylindrica	Species	polyethylene, size 37-163 µm, concentration ca. 4000 particles/L (much higher than naturally occurring levels - reviewed in Lusher, 2015)	Microplastic	No	ingestion of microplastic particles in individual polyps	Other	Colony	4 weeks exposure, to allow the formation of a plastic-specific microbial biofilm on the microplastic to assure a more realistic response of the corals to the particles	No	MD/DYO	Ingestion
5921	ScreenTA_10767	map	Scopus	Reichert, J. and Schellenberg, J. and Schubert, P. and Wilke, T.	Responses of reef building corals to microplastic exposure	2018	Environmental Pollution	10.1016/j.envpol.2017.11.006	IDC	27	Laboratory_experiment	NA	NA	NA	NA	aquaculture facilities at Justus Liebig University in Giessen, Germany	Porites lutea	Porites lutea	Species	polyethylene, size 37-163 µm, concentration ca. 4000 particles/L (much higher than naturally occurring levels - reviewed in Lusher, 2015)	Microplastic	No	ingestion of microplastic particles in individual polyps	Other	Colony	4 weeks exposure, to allow the formation of a plastic-specific microbial biofilm on the microplastic to assure a more realistic response of the corals to the particles	No	MD/DYO	Ingestion
update_26_1	ScreenTA_UP_1162	update	Scopus	Reichert, J. and Arnold, A.L. and Hammer, N. and Miller, I.B. and Rades, M. and Schubert, P. and Ziegler, M. and Wilke, T.	Reef-building corals act as long-term sink for microplastic	2022	Global Change Biology	10.1111/gcb.15920	DYO	1	Laboratory_experiment	Indonesia | NA	NA	NA	NA	Colonies from multiple origins: Indonesia or Zoo Frankfurt, Germany	Acropora muricata	Acropora muricata	Species	Polyethylene microplastics	Microplastic	No	Signs of compromise health (bleaching or tissue necrosis)	Other	Colony	Also bioaccumulation of microplastics	No	DYO/HM	No negative control
update_26_2	ScreenTA_UP_1162	update	Scopus	Reichert, J. and Arnold, A.L. and Hammer, N. and Miller, I.B. and Rades, M. and Schubert, P. and Ziegler, M. and Wilke, T.	Reef-building corals act as long-term sink for microplastic	2022	Global Change Biology	10.1111/gcb.15920	DYO	2	Laboratory_experiment	Saudi Arabia | Indonesia	NA	NA	NA	Colonies from multiple origins	Pocillopora verrucosa	Pocillopora verrucosa	Species	Polyethylene microplastics	Microplastic	No	Signs of compromise health (bleaching or tissue necrosis)	Other	Colony	Also bioaccumulation of microplastics	No	DYO/HM	No negative control
update_26_3	ScreenTA_UP_1162	update	Scopus	Reichert, J. and Arnold, A.L. and Hammer, N. and Miller, I.B. and Rades, M. and Schubert, P. and Ziegler, M. and Wilke, T.	Reef-building corals act as long-term sink for microplastic	2022	Global Change Biology	10.1111/gcb.15920	DYO	3	Laboratory_experiment	Indonesia	NA	NA	NA	NA	Porites lutea	Porites lutea	Species	Polyethylene microplastics	Microplastic	No	Signs of compromise health (bleaching or tissue necrosis)	Other	Colony	Also bioaccumulation of microplastics	No	DYO/HM	No negative control
update_26_4	ScreenTA_UP_1162	update	Scopus	Reichert, J. and Arnold, A.L. and Hammer, N. and Miller, I.B. and Rades, M. and Schubert, P. and Ziegler, M. and Wilke, T.	Reef-building corals act as long-term sink for microplastic	2022	Global Change Biology	10.1111/gcb.15920	DYO	4	Laboratory_experiment	NA	NA	NA	NA	Origin: Zoo Frankfurt, Germany	Heliopora coerulea	Heliopora coerulea	Species	Polyethylene microplastics	Microplastic	No	Signs of compromise health (bleaching or tissue necrosis)	Other	Colony	Also bioaccumulation of microplastics	No	DYO/HM	No negative control
update_26_5	ScreenTA_UP_1162	update	Scopus	Reichert, J. and Arnold, A.L. and Hammer, N. and Miller, I.B. and Rades, M. and Schubert, P. and Ziegler, M. and Wilke, T.	Reef-building corals act as long-term sink for microplastic	2022	Global Change Biology	10.1111/gcb.15920	DYO	5	Laboratory_experiment	Indonesia | NA	NA	NA	NA	Colonies from multiple origins: Indonesia or Zoo Frankfurt, Germany	Acropora muricata	Acropora muricata	Species	Polyethylene microplastics	Microplastic	No	Absolute and relative growth rate (growth in tissue surface area, growth in volume, linear extension, and overgrown area)	Growth	Colony	Also bioaccumulation of microplastics	No	DYO/HM	No negative control
update_26_6	ScreenTA_UP_1162	update	Scopus	Reichert, J. and Arnold, A.L. and Hammer, N. and Miller, I.B. and Rades, M. and Schubert, P. and Ziegler, M. and Wilke, T.	Reef-building corals act as long-term sink for microplastic	2022	Global Change Biology	10.1111/gcb.15920	DYO	6	Laboratory_experiment	Saudi Arabia | Indonesia	NA	NA	NA	Colonies from multiple origins	Pocillopora verrucosa	Pocillopora verrucosa	Species	Polyethylene microplastics	Microplastic	No	Absolute and relative growth rate (growth in tissue surface area, growth in volume, linear extension, and overgrown area)	Growth	Colony	Also bioaccumulation of microplastics	No	DYO/HM	No negative control
update_26_7	ScreenTA_UP_1162	update	Scopus	Reichert, J. and Arnold, A.L. and Hammer, N. and Miller, I.B. and Rades, M. and Schubert, P. and Ziegler, M. and Wilke, T.	Reef-building corals act as long-term sink for microplastic	2022	Global Change Biology	10.1111/gcb.15920	DYO	7	Laboratory_experiment	Indonesia	NA	NA	NA	NA	Porites lutea	Porites lutea	Species	Polyethylene microplastics	Microplastic	No	Absolute and relative growth rate (growth in tissue surface area, growth in volume, linear extension, and overgrown area)	Growth	Colony	Also bioaccumulation of microplastics	No	DYO/HM	No negative control
update_26_8	ScreenTA_UP_1162	update	Scopus	Reichert, J. and Arnold, A.L. and Hammer, N. and Miller, I.B. and Rades, M. and Schubert, P. and Ziegler, M. and Wilke, T.	Reef-building corals act as long-term sink for microplastic	2022	Global Change Biology	10.1111/gcb.15920	DYO	8	Laboratory_experiment	NA	NA	NA	NA	Origin: Zoo Frankfurt, Germany	Heliopora coerulea	Heliopora coerulea	Species	Polyethylene microplastics	Microplastic	No	Absolute and relative growth rate (growth in tissue surface area, growth in volume, linear extension, and overgrown area)	Growth	Colony	Also bioaccumulation of microplastics	No	DYO/HM	No negative control
update_26_9	ScreenTA_UP_1162	update	Scopus	Reichert, J. and Arnold, A.L. and Hammer, N. and Miller, I.B. and Rades, M. and Schubert, P. and Ziegler, M. and Wilke, T.	Reef-building corals act as long-term sink for microplastic	2022	Global Change Biology	10.1111/gcb.15920	DYO	9	Laboratory_experiment	Indonesia | NA	NA	NA	NA	Colonies from multiple origins: Indonesia or Zoo Frankfurt, Germany	Acropora muricata	Acropora muricata	Species	Polyethylene microplastics	Microplastic	No	Shape parameters (compactness, surface complexity, convexity, and overhang)	Other	Colony	Also bioaccumulation of microplastics	No	DYO/HM	No negative control
update_26_10	ScreenTA_UP_1162	update	Scopus	Reichert, J. and Arnold, A.L. and Hammer, N. and Miller, I.B. and Rades, M. and Schubert, P. and Ziegler, M. and Wilke, T.	Reef-building corals act as long-term sink for microplastic	2022	Global Change Biology	10.1111/gcb.15920	DYO	10	Laboratory_experiment	Saudi Arabia | Indonesia	NA	NA	NA	Colonies from multiple origins	Pocillopora verrucosa	Pocillopora verrucosa	Species	Polyethylene microplastics	Microplastic	No	Shape parameters (compactness, surface complexity, convexity, and overhang)	Other	Colony	Also bioaccumulation of microplastics	No	DYO/HM	No negative control
update_26_11	ScreenTA_UP_1162	update	Scopus	Reichert, J. and Arnold, A.L. and Hammer, N. and Miller, I.B. and Rades, M. and Schubert, P. and Ziegler, M. and Wilke, T.	Reef-building corals act as long-term sink for microplastic	2022	Global Change Biology	10.1111/gcb.15920	DYO	11	Laboratory_experiment	Indonesia	NA	NA	NA	NA	Porites lutea	Porites lutea	Species	Polyethylene microplastics	Microplastic	No	Shape parameters (compactness, surface complexity, convexity, and overhang)	Other	Colony	Also bioaccumulation of microplastics	No	DYO/HM	No negative control
update_26_12	ScreenTA_UP_1162	update	Scopus	Reichert, J. and Arnold, A.L. and Hammer, N. and Miller, I.B. and Rades, M. and Schubert, P. and Ziegler, M. and Wilke, T.	Reef-building corals act as long-term sink for microplastic	2022	Global Change Biology	10.1111/gcb.15920	DYO	12	Laboratory_experiment	NA	NA	NA	NA	Origin: Zoo Frankfurt, Germany	Heliopora coerulea	Heliopora coerulea	Species	Polyethylene microplastics	Microplastic	No	Shape parameters (compactness, surface complexity, convexity, and overhang)	Other	Colony	Also bioaccumulation of microplastics	No	DYO/HM	No negative control
5925	ScreenTA_4762	map	Scopus	Reimer, A.A.	Effects of crude oil on corals	1975	Marine Pollution Bulletin	10.1016/0025-326X(75)90297-0	RM	1	Laboratory_experiment	Panama	NA	NA	NA	Saboga and Chapera. Perlas Islands	Pocillopora cf. damicornis	Pocillopora damicornis	Species	Marine Diesel	Hydrocarbon	Yes	Percentage of live tissue	Mortality	Tissue	Positive control : Arrernia sadina nauplii ; proline ; glutathione	No	MD/DYO	Unknown exposure concentration
5926	ScreenTA_4762	map	Scopus	Reimer, A.A.	Effects of crude oil on corals	1975	Marine Pollution Bulletin	10.1016/0025-326X(75)90297-0	RM	2	Laboratory_experiment	Panama	NA	NA	NA	Saboga and Chapera. Perlas Islands	Pocillopora cf. damicornis	Pocillopora damicornis	Species	Oil	Hydrocarbon	Yes	Percentage of live tissue	Mortality	Tissue	Positive control : Arrernia sadina nauplii ; proline ; glutathione	No	MD/DYO	Unknown exposure concentration
5927	ScreenTA_4762	map	Scopus	Reimer, A.A.	Effects of crude oil on corals	1975	Marine Pollution Bulletin	10.1016/0025-326X(75)90297-0	RM	3	Laboratory_experiment	Panama	NA	NA	NA	Saboga and Chapera. Perlas Islands	Pocillopora cf. damicornis	Pocillopora damicornis	Species	Marine Diesel	Hydrocarbon	Yes	Loss of their characteristic brown colour	Other	Colony	Positive control : Arrernia sadina nauplii ; proline ; glutathione	No	MD/DYO	Unknown exposure concentration
5928	ScreenTA_4762	map	Scopus	Reimer, A.A.	Effects of crude oil on corals	1975	Marine Pollution Bulletin	10.1016/0025-326X(75)90297-0	RM	4	Laboratory_experiment	Panama	NA	NA	NA	Saboga and Chapera. Perlas Islands	Pocillopora cf. damicornis	Pocillopora damicornis	Species	Oil	Hydrocarbon	Yes	Loss of their characteristic brown colour	Other	Colony	Positive control : Arrernia sadina nauplii ; proline ; glutathione	No	MD/DYO	Unknown exposure concentration
5929	ScreenTA_4762	map	Scopus	Reimer, A.A.	Effects of crude oil on corals	1975	Marine Pollution Bulletin	10.1016/0025-326X(75)90297-0	RM	5	Laboratory_experiment	Panama	NA	NA	NA	Saboga and Chapera. Perlas Islands	Pocillopora cf. damicornis	Pocillopora damicornis	Species	Marine Diesel	Hydrocarbon	Yes	contractions and mouth opening reactions and filament extrusion (feeding)	Other	Colony	Positive control : Arrernia sadina nauplii ; proline ; glutathione	No	MD/DYO	Unknown exposure concentration
5930	ScreenTA_4762	map	Scopus	Reimer, A.A.	Effects of crude oil on corals	1975	Marine Pollution Bulletin	10.1016/0025-326X(75)90297-0	RM	6	Laboratory_experiment	Panama	NA	NA	NA	Saboga and Chapera. Perlas Islands	Pavona gigantea	Pavona gigantea	Species	Marine Diesel	Hydrocarbon	Yes	Percentage of dead tissue	Mortality	Tissue	Positive control : Arrernia sadina nauplii ; proline ; glutathione	No	MD/DYO	Unknown exposure concentration
5931	ScreenTA_4762	map	Scopus	Reimer, A.A.	Effects of crude oil on corals	1975	Marine Pollution Bulletin	10.1016/0025-326X(75)90297-0	RM	7	Laboratory_experiment	Panama	NA	NA	NA	Saboga and Chapera. Perlas Islands	Pavona gigantea	Pavona gigantea	Species	Oil	Hydrocarbon	Yes	Percentage of dead tissue	Mortality	Tissue	Positive control : Arrernia sadina nauplii ; proline ; glutathione	No	MD/DYO	Unknown exposure concentration
5932	ScreenTA_4762	map	Scopus	Reimer, A.A.	Effects of crude oil on corals	1975	Marine Pollution Bulletin	10.1016/0025-326X(75)90297-0	RM	8	Laboratory_experiment	Panama	NA	NA	NA	Saboga and Chapera. Perlas Islands	Pavona gigantea	Pavona gigantea	Species	Marine Diesel	Hydrocarbon	Yes	contractions and mouth opening reactions and filament extrusion (feeding)	Other	Colony	Positive control : Arrernia sadina nauplii ; proline ; glutathione	No	MD/DYO	Unknown exposure concentration
5933	ScreenTA_4762	map	Scopus	Reimer, A.A.	Effects of crude oil on corals	1975	Marine Pollution Bulletin	10.1016/0025-326X(75)90297-0	RM	9	Laboratory_experiment	Panama	NA	NA	NA	Saboga and Chapera. Perlas Islands	Psammocora (Stephanaria) stellata	Psammocora stellata	Species	Marine Diesel	Hydrocarbon	Yes	Percentage of dead tissue	Mortality	Tissue	Positive control : Arrernia sadina nauplii ; proline ; glutathione	No	MD/DYO	Unknown exposure concentration
5934	ScreenTA_4762	map	Scopus	Reimer, A.A.	Effects of crude oil on corals	1975	Marine Pollution Bulletin	10.1016/0025-326X(75)90297-0	RM	10	Laboratory_experiment	Panama	NA	NA	NA	Saboga and Chapera. Perlas Islands	Psammocora (Stephanaria) stellata	Psammocora stellata	Species	Oil	Hydrocarbon	Yes	Percentage of dead tissue	Mortality	Tissue	Positive control : Arrernia sadina nauplii ; proline ; glutathione	No	MD/DYO	Unknown exposure concentration
5935	ScreenTA_4762	map	Scopus	Reimer, A.A.	Effects of crude oil on corals	1975	Marine Pollution Bulletin	10.1016/0025-326X(75)90297-0	RM	11	Laboratory_experiment	Panama	NA	NA	NA	Saboga and Chapera. Perlas Islands	Psammocora (Stephanaria) stellata	Psammocora stellata	Species	Marine Diesel	Hydrocarbon	Yes	contractions and mouth opening reactions and filament extrusion (feeding)	Other	Colony	Positive control : Arrernia sadina nauplii ; proline ; glutathione	No	MD/DYO	Unknown exposure concentration
5936	ScreenTA_4762	map	Scopus	Reimer, A.A.	Effects of crude oil on corals	1975	Marine Pollution Bulletin	10.1016/0025-326X(75)90297-0	RM	12	Laboratory_experiment	Panama	NA	NA	NA	Galeta Point. in the Caribbean side of Panama.	Porites furcara	Porites furcata	Species	Marine Diesel	Hydrocarbon	Yes	Percentage of dead tissue	Mortality	Tissue	Positive control : Arrernia sadina nauplii ; proline ; glutathione	No	MD/DYO	Unknown exposure concentration
5937	ScreenTA_4762	map	Scopus	Reimer, A.A.	Effects of crude oil on corals	1975	Marine Pollution Bulletin	10.1016/0025-326X(75)90297-0	RM	13	Laboratory_experiment	Panama	NA	NA	NA	Galeta Point. in the Caribbean side of Panama.	Porites furcara	Porites furcata	Species	Oil	Hydrocarbon	Yes	Percentage of dead tissue	Mortality	Tissue	Positive control : Arrernia sadina nauplii ; proline ; glutathione	No	MD/DYO	Unknown exposure concentration
5938	ScreenTA_4762	map	Scopus	Reimer, A.A.	Effects of crude oil on corals	1975	Marine Pollution Bulletin	10.1016/0025-326X(75)90297-0	RM	14	Laboratory_experiment	Panama	NA	NA	NA	Galeta Point. in the Caribbean side of Panama.	Porites furcara	Porites furcata	Species	Marine Diesel	Hydrocarbon	Yes	contractions and mouth opening reactions and filament extrusion (feeding)	Other	Colony	Positive control : Arrernia sadina nauplii ; proline ; glutathione	No	MD/DYO	Unknown exposure concentration
6219	ScreenTA_6744	map	Scopus	Shafir, S. and Abady, S. and Rinkevich, B.	Improved sustainable maintenance for mid-water coral nursery by the application of an anti-fouling agent	2009	Journal of Experimental Marine Biology and Ecology	10.1016/j.jembe.2008.08.017	DYO	1	Field_experiment	Israel	29°32.45'N	34°58.40'E	degrees-decimal minutes	Gulf of Eilat, Red Sea	Stylophora pistillata	Stylophora pistillata	Species	Antifouling paint (cuprous oxide)	Metal	No	% dead	Mortality	Colony	N/A	No	MD/DYO	Unknown exposure concentration
6351	ScreenTA_9993	map	Scopus	Shaw, M. and Negri, A. and Fabricius, K. and Mueller, J.F.	Predicting water toxicity Pairing passive sampling with bioassays on the Great Barrier Reef	2009	Aquatic Toxicology	10.1016/j.aquatox.2009.08.007	IDC	1	Laboratory_experiment	Australia	19°10'S	146°50'E	degrees-minutes	larvae from Nelly Bay, Magnetic Island, Great Barrier Reef; passive sampler extracts from 3 sites: Russell-Mulgrave River mouth,High and Hannah Islands	Acropora millepora	Acropora millepora	Species	24h exposure to mixtures of 8 herbicides (diuron, flumeturon,simazine, atrazine, hexazinone, ametryn, prometryn and tebuthiuron) and two common breakdown products (desisopropyl atrazine and desethyl atrazine) quantified in passive samplers of organic environmental contaminants "SDB-RPS EmporeTM disks"	Pesticide	Yes	settlement inhibition of planula (7 days old, post gamete fertilization)	Recruitment	Individual	pairing of passive sampling of seawater herbicide contaminants with bioassays targeting coral larval settlement, with measurements of environmental enrichment factor	No	DYO/IDC	Unknown exposure concentration
6411	WebEnginesSpecWeb_633	map	GS	Skelly, CW and LeBlonde, J and ...	The effects of sunscreen on coral bleaching of the genus Pocillopora located in Baja California Sur	2012	Independent Research	NA	DYO	1	Field_experiment	Mexico	NA	NA	NA	Cantamar Hotel beach, Pichilingue, Baja California Sur	Pocillopora	Pocillopora	Genus	Sunscreen (brand Banana Boat SPF 50)	UV filter	Yes	Bleaching level	Bleaching	Colony	N/A	No	DYO/MD	No negative control
6554	WebEnginesSpecWeb_657	map	ReefBase	Szmant-Froelich,, A. and Johnson, V. and Hoehn, T. and Battey, J. and Smith, G.J. and Fleischmann, E. and Porter, J. and Dallmeyer, D.	The physiological effects of oil drilling muds on the Caribbean coral Montastrea annularis	1982	4th International Coral Reef Symposium	NA	DYO	1	Laboratory_experiment	United States of America	NA	NA	NA	Big Pine Key, Florida	Montastrea annularis	Orbicella annularis	Species	Drilling mud	Other	Yes	Respiration rates	Physiology	Colony	N/A	No	MD/CFP	Combined exposure with macroparticles
6555	WebEnginesSpecWeb_657	map	ReefBase	Szmant-Froelich,, A. and Johnson, V. and Hoehn, T. and Battey, J. and Smith, G.J. and Fleischmann, E. and Porter, J. and Dallmeyer, D.	The physiological effects of oil drilling muds on the Caribbean coral Montastrea annularis	1982	4th International Coral Reef Symposium	NA	DYO	2	Laboratory_experiment	United States of America	NA	NA	NA	Big Pine Key, Florida	Montastrea annularis	Orbicella annularis	Species	Drilling mud	Other	Yes	Photosynthesis rates	Physiology	Colony	N/A	No	MD/CFP	Combined exposure with macroparticles
6557	WebEnginesSpecWeb_657	map	ReefBase	Szmant-Froelich,, A. and Johnson, V. and Hoehn, T. and Battey, J. and Smith, G.J. and Fleischmann, E. and Porter, J. and Dallmeyer, D.	The physiological effects of oil drilling muds on the Caribbean coral Montastrea annularis	1982	4th International Coral Reef Symposium	NA	DYO	4	Laboratory_experiment	United States of America	NA	NA	NA	Big Pine Key, Florida	Montastrea annularis	Orbicella annularis	Species	Drilling mud	Other	Yes	Calcification rates	Calcification	Colony	N/A	No	MD/CFP	Combined exposure with macroparticles
6558	WebEnginesSpecWeb_657	map	ReefBase	Szmant-Froelich,, A. and Johnson, V. and Hoehn, T. and Battey, J. and Smith, G.J. and Fleischmann, E. and Porter, J. and Dallmeyer, D.	The physiological effects of oil drilling muds on the Caribbean coral Montastrea annularis	1982	4th International Coral Reef Symposium	NA	DYO	5	Laboratory_experiment	United States of America	NA	NA	NA	Big Pine Key, Florida	Montastrea annularis	Orbicella annularis	Species	Drilling mud	Other	Yes	Mortality	Mortality	Colony	N/A	No	MD/CFP	Combined exposure with macroparticles
6559	WebEnginesSpecWeb_657	map	ReefBase	Szmant-Froelich,, A. and Johnson, V. and Hoehn, T. and Battey, J. and Smith, G.J. and Fleischmann, E. and Porter, J. and Dallmeyer, D.	The physiological effects of oil drilling muds on the Caribbean coral Montastrea annularis	1982	4th International Coral Reef Symposium	NA	DYO	6	Laboratory_experiment	United States of America	NA	NA	NA	Big Pine Key, Florida	Montastrea annularis	Orbicella annularis	Species	Drilling mud	Other	Yes	Feeding behaviour	Other	Individual	N/A	No	MD/CFP	Combined exposure with macroparticles
7285	ScreenTA_448	map	Scopus	Weston, A.J. and Dunlap, W.C. and Shick, J.M. and Klueter, A. and Iglic, K. and Vukelic, A. and Starcevic, A. and Ward, M. and Wells, M.L. and Trick, C.G. and Long, P.F.	A profile of an endosymbiont-enriched fraction of the coral Stylophora pistillata reveals proteins relevant to microbial-host interactions	2012	Molecular and Cellular Proteomics	10.1074/mcp.M111.015487	DYO	1	Laboratory_experiment	Australia	18°13.434'S	147°01.052'E	degrees-decimal minutes	Pith Reef, Great Barrier Reef	Stylophora pistillata	Stylophora pistillata	Species	Depleted iron	Metal	No	Maximum quantum fluorescence yields (Fv/Fm)	Physiology	Colony	N/A	No	MD/LH	No negative control
7286	ScreenTA_448	map	Scopus	Weston, A.J. and Dunlap, W.C. and Shick, J.M. and Klueter, A. and Iglic, K. and Vukelic, A. and Starcevic, A. and Ward, M. and Wells, M.L. and Trick, C.G. and Long, P.F.	A profile of an endosymbiont-enriched fraction of the coral Stylophora pistillata reveals proteins relevant to microbial-host interactions	2012	Molecular and Cellular Proteomics	10.1074/mcp.M111.015487	DYO	2	Laboratory_experiment	Australia	18°13.434'S	147°01.052'E	degrees-decimal minutes	Pith Reef, Great Barrier Reef	Stylophora pistillata	Stylophora pistillata	Species	Depleted iron	Metal	No	Proteome composition	Genetic	Molecular	N/A	No	MD/LH	No negative control
7287	ScreenTA_448	map	Scopus	Weston, A.J. and Dunlap, W.C. and Shick, J.M. and Klueter, A. and Iglic, K. and Vukelic, A. and Starcevic, A. and Ward, M. and Wells, M.L. and Trick, C.G. and Long, P.F.	A profile of an endosymbiont-enriched fraction of the coral Stylophora pistillata reveals proteins relevant to microbial-host interactions	2012	Molecular and Cellular Proteomics	10.1074/mcp.M111.015487	DYO	3	Laboratory_experiment	Australia	18°13.434'S	147°01.052'E	degrees-decimal minutes	Pith Reef, Great Barrier Reef	Stylophora pistillata	Stylophora pistillata	Species	Depleted iron	Metal	Yes	Maximum quantum fluorescence yields (Fv/Fm)	Physiology	Colony	Combined with temperature	No	MD/LH	No negative control
7288	ScreenTA_448	map	Scopus	Weston, A.J. and Dunlap, W.C. and Shick, J.M. and Klueter, A. and Iglic, K. and Vukelic, A. and Starcevic, A. and Ward, M. and Wells, M.L. and Trick, C.G. and Long, P.F.	A profile of an endosymbiont-enriched fraction of the coral Stylophora pistillata reveals proteins relevant to microbial-host interactions	2012	Molecular and Cellular Proteomics	10.1074/mcp.M111.015487	DYO	4	Laboratory_experiment	Australia	18°13.434'S	147°01.052'E	degrees-decimal minutes	Pith Reef, Great Barrier Reef	Stylophora pistillata	Stylophora pistillata	Species	Depleted iron	Metal	Yes	Proteome composition	Genetic	Molecular	Combined with temperature	No	MD/LH	No negative control
7289	ScreenTA_448	map	Scopus	Weston, A.J. and Dunlap, W.C. and Shick, J.M. and Klueter, A. and Iglic, K. and Vukelic, A. and Starcevic, A. and Ward, M. and Wells, M.L. and Trick, C.G. and Long, P.F.	A profile of an endosymbiont-enriched fraction of the coral Stylophora pistillata reveals proteins relevant to microbial-host interactions	2012	Molecular and Cellular Proteomics	10.1074/mcp.M111.015487	DYO	5	Laboratory_experiment	Australia	18°13.434'S	147°01.052'E	degrees-decimal minutes	Pith Reef, Great Barrier Reef	Stylophora pistillata	Stylophora pistillata	Species	Depleted manganese	Metal	No	Maximum quantum fluorescence yields (Fv/Fm)	Physiology	Colony	N/A	No	MD/LH	No negative control
7290	ScreenTA_448	map	Scopus	Weston, A.J. and Dunlap, W.C. and Shick, J.M. and Klueter, A. and Iglic, K. and Vukelic, A. and Starcevic, A. and Ward, M. and Wells, M.L. and Trick, C.G. and Long, P.F.	A profile of an endosymbiont-enriched fraction of the coral Stylophora pistillata reveals proteins relevant to microbial-host interactions	2012	Molecular and Cellular Proteomics	10.1074/mcp.M111.015487	DYO	6	Laboratory_experiment	Australia	18°13.434'S	147°01.052'E	degrees-decimal minutes	Pith Reef, Great Barrier Reef	Stylophora pistillata	Stylophora pistillata	Species	Depleted manganese	Metal	No	Proteome composition	Genetic	Molecular	N/A	No	MD/LH	No negative control

## Sheet: Excluded_studies_synthesis
map_ID	article_ID	search_update	source	author	title	year	journal	doi	metacod_name	study_ID	study_type	country	latitude	longitude	coord_unit	location	taxon_init	taxon	taxonlevel	exposure_raw	exposure	combined	outcome_raw	outcome	outcome_level	metacod_comment	linked_study	reason_exclusion
1030	ScreenTA_1335	map	Scopus	Chen, T.-H. and Cheng, Y.-M. and Cheng, J.-O. and Ko, F.-C.	Assessing the effects of polychlorinated biphenyls (Aroclor 1254) on a scleractinian coral (Stylophora pistillata) at organism, physiological, and molecular levels	2012	Ecotoxicology and Environmental Safety	10.1016/j.ecoenv.2011.09.001	MG	4	Field_experiment	Taiwan, Province of China	NA	NA	NA	National Museum of Marine Biology and Aquarium(NMMBA)	Stylophora pistillata	Stylophora pistillata	Species	polychlorinated biphenyls PCB (Aroclor1254)	Other	No	mortality during the 96-h exposure or during the following 50-day recovery period	Mortality	Colony	N/A	No	No data extractable
1031	ScreenTA_1335	map	Scopus	Chen, T.-H. and Cheng, Y.-M. and Cheng, J.-O. and Ko, F.-C.	Assessing the effects of polychlorinated biphenyls (Aroclor 1254) on a scleractinian coral (Stylophora pistillata) at organism, physiological, and molecular levels	2012	Ecotoxicology and Environmental Safety	10.1016/j.ecoenv.2011.09.001	MG	5	Field_experiment	Taiwan, Province of China	NA	NA	NA	National Museum of Marine Biology and Aquarium(NMMBA)	Stylophora pistillata	Stylophora pistillata	Species	polychlorinated biphenyls PCB (Aroclor1254)	Other	No	bleaching during the 96-h exposure or during the following 50-day recovery period	Bleaching	Colony	N/A	No	No data extractable
1086	ScreenTA_13601	map	Scopus	Contardi, M. and Montano, S. and Liguori, G. and Heredia-Guerrero, J.A. and Galli, P. and Athanassiou, A. and Bayer, I.S.	Treatment of Coral Wounds by Combining an Antiseptic Bilayer Film and an Injectable Antioxidant Biopolymer	2020	Scientific Reports	10.1038/s41598-020-57980-1	MD	1	Laboratory_experiment	Maldives	NA	NA	NA	Magoodhoo Island, Faafu Atoll	Acropora muricata	Acropora muricata	Species	eosin-based antiseptic + the antibiotic Ciprofloxacin	Pharmaceutical	Yes	condition of the injuries	Disease	Colony	First part of study ex-situ (lab), then monitoring in-situ (field)	No	No data extractable
1087	ScreenTA_13601	map	Scopus	Contardi, M. and Montano, S. and Liguori, G. and Heredia-Guerrero, J.A. and Galli, P. and Athanassiou, A. and Bayer, I.S.	Treatment of Coral Wounds by Combining an Antiseptic Bilayer Film and an Injectable Antioxidant Biopolymer	2020	Scientific Reports	10.1038/s41598-020-57980-1	MD	2	Laboratory_experiment	Maldives	NA	NA	NA	Magoodhoo Island, Faafu Atoll	Acropora muricata	Acropora muricata	Species	eosin-based antiseptic + the antibiotic Ciprofloxacin	Pharmaceutical	Yes	progression of healing	Disease	Colony	First part of study ex-situ (lab), then monitoring in-situ (field)	No	No data extractable
1088	ScreenTA_13601	map	Scopus	Contardi, M. and Montano, S. and Liguori, G. and Heredia-Guerrero, J.A. and Galli, P. and Athanassiou, A. and Bayer, I.S.	Treatment of Coral Wounds by Combining an Antiseptic Bilayer Film and an Injectable Antioxidant Biopolymer	2020	Scientific Reports	10.1038/s41598-020-57980-1	MD	3	Laboratory_experiment	Maldives	NA	NA	NA	Magoodhoo Island, Faafu Atoll	Acropora muricata	Acropora muricata	Species	eosin-based antiseptic + the antibiotic Ciprofloxacin	Pharmaceutical	Yes	formation of mucus	Physiology	Colony	First part of study ex-situ (lab), then monitoring in-situ (field)	No	No data extractable
1089	ScreenTA_13601	map	Scopus	Contardi, M. and Montano, S. and Liguori, G. and Heredia-Guerrero, J.A. and Galli, P. and Athanassiou, A. and Bayer, I.S.	Treatment of Coral Wounds by Combining an Antiseptic Bilayer Film and an Injectable Antioxidant Biopolymer	2020	Scientific Reports	10.1038/s41598-020-57980-1	MD	4	Laboratory_experiment	Maldives	NA	NA	NA	Magoodhoo Island, Faafu Atoll	Acropora muricata	Acropora muricata	Species	eosin-based antiseptic + the antibiotic Ciprofloxacin	Pharmaceutical	Yes	bleaching	Bleaching	Colony	First part of study ex-situ (lab), then monitoring in-situ (field)	No	No data extractable
1090	ScreenTA_13601	map	Scopus	Contardi, M. and Montano, S. and Liguori, G. and Heredia-Guerrero, J.A. and Galli, P. and Athanassiou, A. and Bayer, I.S.	Treatment of Coral Wounds by Combining an Antiseptic Bilayer Film and an Injectable Antioxidant Biopolymer	2020	Scientific Reports	10.1038/s41598-020-57980-1	MD	5	Laboratory_experiment	Maldives	NA	NA	NA	Magoodhoo Island, Faafu Atoll	Acropora muricata	Acropora muricata	Species	eosin-based antiseptic + the antibiotic Ciprofloxacin	Pharmaceutical	Yes	necrosis	Mortality	Colony	First part of study ex-situ (lab), then monitoring in-situ (field)	No	No data extractable
1091	ScreenTA_13601	map	Scopus	Contardi, M. and Montano, S. and Liguori, G. and Heredia-Guerrero, J.A. and Galli, P. and Athanassiou, A. and Bayer, I.S.	Treatment of Coral Wounds by Combining an Antiseptic Bilayer Film and an Injectable Antioxidant Biopolymer	2020	Scientific Reports	10.1038/s41598-020-57980-1	MD	6	Field_experiment	Maldives	NA	NA	NA	Magoodhoo Island, Faafu Atoll	Acropora muricata	Acropora muricata	Species	eosin-based antiseptic + the antibiotic Ciprofloxacin	Pharmaceutical	Yes	survival	Mortality	Colony	First part of study ex-situ (lab), then monitoring in-situ (field)	No	No data extractable
1094	ScreenTA_4760	map	Scopus	Cook, C.B. and Knap, A.H.	Effects of crude oil and chemical dispersant on photosynthesis in the brain coral Diploria strigosa	1983	Marine Biology	10.1007/BF00392967	MG/DYO	2	Laboratory_experiment	Bermuda	NA	NA	NA	Snapper Rocks	Diploria strigosa (Dana)	Pseudodiploria strigosa	Species	crude oil (Arabian Light) 18-20 ppm for 8-hour exposure	Hydrocarbon	Yes	Distribution of photosynthetic carbon in tissue and in lipid classes	Physiology	Tissue	N/A	Linked Coroil project Bermuda	Outcome not included in data extraction strategy
1098	ScreenTA_4760	map	Scopus	Cook, C.B. and Knap, A.H.	Effects of crude oil and chemical dispersant on photosynthesis in the brain coral Diploria strigosa	1983	Marine Biology	10.1007/BF00392967	MG/DYO	6	Laboratory_experiment	Bermuda	NA	NA	NA	Snapper Rocks	Diploria strigosa (Dana)	Pseudodiploria strigosa	Species	Arabian Light crude oil & chemical dispersant Exxon "Corexit 9527" for 8-hour exposure	Hydrocarbon|Dispersant	Yes	Distribution of photosynthetic carbon in tissue and in lipid classes	Physiology	Tissue	N/A	Linked Coroil project Bermuda	Outcome not included in data extraction strategy
1111	ScreenTA_6651	map	Scopus	Corinaldesi, C. and Marcellini, F. and Nepote, E. and Damiani, E. and Danovaro, R.	Impact of inorganic UV filters contained in sunscreen products on tropical stony corals (Acropora spp.)	2018	Science of the Total Environment	10.1016/j.scitotenv.2018.05.108	DYO	3	Laboratory_experiment	Maldives	NA	NA	NA	Vavvaru Island, Lhaviyani Atoll	Acropora	Acropora	Genus	Zinc oxide nanoparticles	UV filter	No	Bleaching rates	Bleaching	Colony	N/A	No	No data extractable
1114	ScreenTA_6651	map	Scopus	Corinaldesi, C. and Marcellini, F. and Nepote, E. and Damiani, E. and Danovaro, R.	Impact of inorganic UV filters contained in sunscreen products on tropical stony corals (Acropora spp.)	2018	Science of the Total Environment	10.1016/j.scitotenv.2018.05.108	DYO	6	Laboratory_experiment	Maldives	NA	NA	NA	Vavvaru Island, Lhaviyani Atoll	Acropora	Acropora	Genus	Titanium dioxide Optisol	UV filter	No	Bleaching rates	Bleaching	Colony	N/A	No	No data extractable
1117	ScreenTA_6651	map	Scopus	Corinaldesi, C. and Marcellini, F. and Nepote, E. and Damiani, E. and Danovaro, R.	Impact of inorganic UV filters contained in sunscreen products on tropical stony corals (Acropora spp.)	2018	Science of the Total Environment	10.1016/j.scitotenv.2018.05.108	DYO	9	Laboratory_experiment	Maldives	NA	NA	NA	Vavvaru Island, Lhaviyani Atoll	Acropora	Acropora	Genus	Titanium dioxide EusolexT2000	UV filter	No	Bleaching rates	Bleaching	Colony	N/A	No	No data extractable
116	ScreenTA_9327	map	Scopus	Allemand, D. and Tambutt, . and Girard, J.-P. and Jaubert, J.	Organic matrix synthesis in the scleractinian coral Stylophora pistillata Role in biomineralization and potential target of the organotin tributyltin	1998	Journal of Experimental Biology	NA	DYO	3	Laboratory_experiment	Jordan	NA	NA	NA	Gulf of Aqaba	Stylophora pistillata	Stylophora pistillata	Species	Cytochalasin B & colchicine	Other	Yes	Incorporation of aspartic acid into tissue and skeletal proteins	Calcification	Tissue	N/A	No	No data extractable
1175	ScreenTA_5489	map	Scopus	Creed, J.C. and Masi, B.P. and Mantelatto, M.C.	Experimental evaluation of vinegar (acetic acid) for control of invasive corals (Tubastraea spp.) and a review of knowledge for other aquatic pests	2019	Biological Invasions	10.1007/s10530-018-1895-9	MD	1	Field_experiment	Brazil	23.1334°S	44.1512°W	decimal degrees	Abraaozinho, Ilha Grande Bay	Tubastraea coccinea	Tubastraea coccinea	Species	household vinegar (in situ injection)	Other	No	% of dead polyps	Mortality	Colony	in situ injection of vinegar	No	No data extractable
1176	ScreenTA_5489	map	Scopus	Creed, J.C. and Masi, B.P. and Mantelatto, M.C.	Experimental evaluation of vinegar (acetic acid) for control of invasive corals (Tubastraea spp.) and a review of knowledge for other aquatic pests	2019	Biological Invasions	10.1007/s10530-018-1895-9	MD	2	Field_experiment	Brazil	23.1334°S	44.1512°W	decimal degrees	Abraaozinho, Ilha Grande Bay	Tubastraea coccinea	Tubastraea coccinea	Species	household vinegar (in situ injection)	Other	No	% of dead polyps	Mortality	Colony	in situ injection of vinegar	No	No data extractable
1177	ScreenTA_5489	map	Scopus	Creed, J.C. and Masi, B.P. and Mantelatto, M.C.	Experimental evaluation of vinegar (acetic acid) for control of invasive corals (Tubastraea spp.) and a review of knowledge for other aquatic pests	2019	Biological Invasions	10.1007/s10530-018-1895-9	MD	3	Laboratory_experiment	Brazil	23.1334°S	44.1512°W	decimal degrees	Abraaozinho, Ilha Grande Bay	Tubastraea tagusensis	Tubastraea tagusensis	Species	household vinegar (in situ injection)	Other	No	% of dead polyps	Mortality	Colony	ex situ immersion in vinegar solution	No	No data extractable
1178	ScreenTA_5489	map	Scopus	Creed, J.C. and Masi, B.P. and Mantelatto, M.C.	Experimental evaluation of vinegar (acetic acid) for control of invasive corals (Tubastraea spp.) and a review of knowledge for other aquatic pests	2019	Biological Invasions	10.1007/s10530-018-1895-9	MD	4	Laboratory_experiment	Brazil	23.1334°S	44.1512°W	decimal degrees	Abraaozinho, Ilha Grande Bay	Tubastraea tagusensis	Tubastraea tagusensis	Species	household vinegar (in situ injection)	Other	No	% of dead polyps	Mortality	Colony	ex situ immersion in vinegar solution	No	No data extractable
118	ScreenTA_9327	map	Scopus	Allemand, D. and Tambutt, . and Girard, J.-P. and Jaubert, J.	Organic matrix synthesis in the scleractinian coral Stylophora pistillata Role in biomineralization and potential target of the organotin tributyltin	1998	Journal of Experimental Biology	NA	DYO	5	Laboratory_experiment	Jordan	NA	NA	NA	Gulf of Aqaba	Stylophora pistillata	Stylophora pistillata	Species	Emetin	Other	No	Incorporation of aspartic acid into tissue and skeletal proteins	Calcification	Tissue	N/A	No	No data extractable
120	ScreenTA_9327	map	Scopus	Allemand, D. and Tambutt, . and Girard, J.-P. and Jaubert, J.	Organic matrix synthesis in the scleractinian coral Stylophora pistillata Role in biomineralization and potential target of the organotin tributyltin	1998	Journal of Experimental Biology	NA	DYO	7	Laboratory_experiment	Jordan	NA	NA	NA	Gulf of Aqaba	Stylophora pistillata	Stylophora pistillata	Species	Cycloheximide	Pesticide	No	Incorporation of aspartic acid into tissue and skeletal proteins	Calcification	Tissue	N/A	No	Outcome not included in data extraction strategy
122	ScreenTA_9327	map	Scopus	Allemand, D. and Tambutt, . and Girard, J.-P. and Jaubert, J.	Organic matrix synthesis in the scleractinian coral Stylophora pistillata Role in biomineralization and potential target of the organotin tributyltin	1998	Journal of Experimental Biology	NA	DYO	9	Laboratory_experiment	Jordan	NA	NA	NA	Gulf of Aqaba	Stylophora pistillata	Stylophora pistillata	Species	Tunicamycin	Pharmaceutical	No	Incorporation of aspartic acid into tissue and skeletal proteins	Calcification	Tissue	N/A	No	No data extractable
1226	ScreenTA_5108	map	Scopus	da Silva Fonseca, J. and de Barros Marangoni, L.F. and Marques, J.A. and Bianchini, A.	Energy metabolism enzymes inhibition by the combined effects of increasing temperature and copper exposure in the coral Mussismilia harttii	2019	Chemosphere	10.1016/j.chemosphere.2019.124420	DYO	1	Laboratory_experiment	Brazil	16°24'31''S	038°58'39''W	degrees-minutes-seconds	Municipal Natural Park of Recife de Fora, Porto Seguro, Bahia, northeastern Brazil	Mussismilia harttii	Mussismilia harttii	Species	Copper	Metal	No	Enzyme activities (glycolysis (pyruvate kinase, PK; lactate dehydrogenase, LDH), Krebs cycle (citrate synthase, CS; isocitrate dehydrogenase; IDH), electron transport chain (electron transport system, ETS) and pentose phosphate pathway (glucose-6-phosphate dehydrogenase, G6PDH)	Physiology	Molecular	N/A	No	Outcome not included in data extraction strategy
1227	ScreenTA_5108	map	Scopus	da Silva Fonseca, J. and de Barros Marangoni, L.F. and Marques, J.A. and Bianchini, A.	Energy metabolism enzymes inhibition by the combined effects of increasing temperature and copper exposure in the coral Mussismilia harttii	2019	Chemosphere	10.1016/j.chemosphere.2019.124420	DYO	2	Laboratory_experiment	Brazil	16°24'31''S	038°58'39''W	degrees-minutes-seconds	Municipal Natural Park of Recife de Fora, Porto Seguro, Bahia, northeastern Brazil	Mussismilia harttii	Mussismilia harttii	Species	Copper	Metal	Yes	Enzyme activities (glycolysis (pyruvate kinase, PK; lactate dehydrogenase, LDH), Krebs cycle (citrate synthase, CS; isocitrate dehydrogenase; IDH), electron transport chain (electron transport system, ETS) and pentose phosphate pathway (glucose-6-phosphate dehydrogenase, G6PDH)	Physiology	Molecular	Combined with temperature	No	Outcome not included in data extraction strategy
1230	DissertationsCall_152	map	OATD	Damiani, Laura Anne	The Effects of the Herbicide Atrazine on Hawaiian Corals.	2020	NA	NA	DYO	2	Laboratory_experiment	United States of America	NA	NA	NA	Kaneohe Bay, Oahu, Hawaii	Montipora capitata	Montipora capitata	Species	Atrazine	Pesticide	No	Average cell division	Reproduction	Cellular	N/A	No	Outcome not included in data extraction strategy
1232	DissertationsCall_152	map	OATD	Damiani, Laura Anne	The Effects of the Herbicide Atrazine on Hawaiian Corals.	2020	NA	NA	DYO	4	Laboratory_experiment	United States of America	NA	NA	NA	Kaneohe Bay, Oahu, Hawaii	Montipora capitata	Montipora capitata	Species	Atrazine	Pesticide	No	Expression of proteins	Genetic	Molecular	N/A	No	Outcome not included in data extraction strategy
1233	DissertationsCall_152	map	OATD	Damiani, Laura Anne	The Effects of the Herbicide Atrazine on Hawaiian Corals.	2020	NA	NA	DYO	5	Laboratory_experiment	United States of America	NA	NA	NA	Kaneohe Bay, Oahu, Hawaii	Pocillopora damicornis	Pocillopora damicornis	Species	Atrazine	Pesticide	No	Expression of proteins	Genetic	Molecular	N/A	No	Outcome not included in data extraction strategy
1234	DissertationsCall_152	map	OATD	Damiani, Laura Anne	The Effects of the Herbicide Atrazine on Hawaiian Corals.	2020	NA	NA	DYO	6	Laboratory_experiment	United States of America	NA	NA	NA	Keehi Small Boat Harbour, Honolulu, Hawaii	Leptastrea purpurea	Leptastrea purpurea	Species	Atrazine	Pesticide	No	Planulae production	Reproduction	Tissue	N/A	No	Outcome not included in data extraction strategy
1236	DissertationsCall_152	map	OATD	Damiani, Laura Anne	The Effects of the Herbicide Atrazine on Hawaiian Corals.	2020	NA	NA	DYO	8	Laboratory_experiment	United States of America	NA	NA	NA	Keehi Small Boat Harbour, Honolulu, Hawaii	Leptastrea purpurea	Leptastrea purpurea	Species	Atrazine	Pesticide	No	Expression of proteins	Genetic	Molecular	N/A	No	Outcome not included in data extraction strategy
1237	ScreenTA_12100	map	Scopus	Danovaro, R. and Bongiorni, L. and Corinaldesi, C. and Giovannelli, D. and Damiani, E. and Astolfi, P. and Greci, L. and Pusceddu, A.	Sunscreens cause coral bleaching by promoting viral infections	2008	Environmental Health Perspectives	10.1289/ehp.10966	MD	1	Field_experiment	Indonesia|Mexico|Thailand|Egypt	NA	NA	NA	Siladen, Celebes Sea (Indonesia, Pacific Ocean) | Akumal, Caribbean Sea (Mexico, Atlantic Ocean) | Phuket, Andaman Sea (Thailand, Indian Ocean) | Ras Mohammed, Red Sea (Egypt, Indian Ocean)	Acropora sp.	Acropora	Genus	avobenzone	UV filter	No	bleaching	Bleaching	Colony	N/A	No	No data extractable
1238	ScreenTA_12100	map	Scopus	Danovaro, R. and Bongiorni, L. and Corinaldesi, C. and Giovannelli, D. and Damiani, E. and Astolfi, P. and Greci, L. and Pusceddu, A.	Sunscreens cause coral bleaching by promoting viral infections	2008	Environmental Health Perspectives	10.1289/ehp.10966	MD	2	Field_experiment	Indonesia|Mexico|Thailand|Egypt	NA	NA	NA	Siladen, Celebes Sea (Indonesia, Pacific Ocean) | Akumal, Caribbean Sea (Mexico, Atlantic Ocean) | Phuket, Andaman Sea (Thailand, Indian Ocean) | Ras Mohammed, Red Sea (Egypt, Indian Ocean)	Acropora sp.	Acropora	Genus	avobenzone	UV filter	No	zooxanthellae released	Bleaching	Colony	N/A	No	No data extractable
1239	ScreenTA_12100	map	Scopus	Danovaro, R. and Bongiorni, L. and Corinaldesi, C. and Giovannelli, D. and Damiani, E. and Astolfi, P. and Greci, L. and Pusceddu, A.	Sunscreens cause coral bleaching by promoting viral infections	2008	Environmental Health Perspectives	10.1289/ehp.10966	MD	3	Field_experiment	Indonesia|Mexico|Thailand|Egypt	NA	NA	NA	Siladen, Celebes Sea (Indonesia, Pacific Ocean) | Akumal, Caribbean Sea (Mexico, Atlantic Ocean) | Phuket, Andaman Sea (Thailand, Indian Ocean) | Ras Mohammed, Red Sea (Egypt, Indian Ocean)	Acropora sp.	Acropora	Genus	enzacamene	UV filter	No	bleaching	Bleaching	Colony	N/A	No	No data extractable
124	ScreenTA_9327	map	Scopus	Allemand, D. and Tambutt, . and Girard, J.-P. and Jaubert, J.	Organic matrix synthesis in the scleractinian coral Stylophora pistillata Role in biomineralization and potential target of the organotin tributyltin	1998	Journal of Experimental Biology	NA	DYO	11	Laboratory_experiment	Jordan	NA	NA	NA	Gulf of Aqaba	Stylophora pistillata	Stylophora pistillata	Species	Tributyltin	Pesticide	No	Incorporation of aspartic acid into tissue and skeletal proteins	Calcification	Tissue	N/A	No	Outcome not included in data extraction strategy
1240	ScreenTA_12100	map	Scopus	Danovaro, R. and Bongiorni, L. and Corinaldesi, C. and Giovannelli, D. and Damiani, E. and Astolfi, P. and Greci, L. and Pusceddu, A.	Sunscreens cause coral bleaching by promoting viral infections	2008	Environmental Health Perspectives	10.1289/ehp.10966	MD	4	Field_experiment	Indonesia|Mexico|Thailand|Egypt	NA	NA	NA	Siladen, Celebes Sea (Indonesia, Pacific Ocean) | Akumal, Caribbean Sea (Mexico, Atlantic Ocean) | Phuket, Andaman Sea (Thailand, Indian Ocean) | Ras Mohammed, Red Sea (Egypt, Indian Ocean)	Acropora sp.	Acropora	Genus	enzacamene	UV filter	No	zooxanthellae released	Bleaching	Colony	N/A	No	No data extractable
1241	ScreenTA_12100	map	Scopus	Danovaro, R. and Bongiorni, L. and Corinaldesi, C. and Giovannelli, D. and Damiani, E. and Astolfi, P. and Greci, L. and Pusceddu, A.	Sunscreens cause coral bleaching by promoting viral infections	2008	Environmental Health Perspectives	10.1289/ehp.10966	MD	5	Field_experiment	Indonesia|Mexico|Thailand|Egypt	NA	NA	NA	Siladen, Celebes Sea (Indonesia, Pacific Ocean) | Akumal, Caribbean Sea (Mexico, Atlantic Ocean) | Phuket, Andaman Sea (Thailand, Indian Ocean) | Ras Mohammed, Red Sea (Egypt, Indian Ocean)	Acropora sp.	Acropora	Genus	octocrylene	UV filter	No	bleaching	Bleaching	Colony	N/A	No	No data extractable
1242	ScreenTA_12100	map	Scopus	Danovaro, R. and Bongiorni, L. and Corinaldesi, C. and Giovannelli, D. and Damiani, E. and Astolfi, P. and Greci, L. and Pusceddu, A.	Sunscreens cause coral bleaching by promoting viral infections	2008	Environmental Health Perspectives	10.1289/ehp.10966	MD	6	Field_experiment	Indonesia|Mexico|Thailand|Egypt	NA	NA	NA	Siladen, Celebes Sea (Indonesia, Pacific Ocean) | Akumal, Caribbean Sea (Mexico, Atlantic Ocean) | Phuket, Andaman Sea (Thailand, Indian Ocean) | Ras Mohammed, Red Sea (Egypt, Indian Ocean)	Acropora sp.	Acropora	Genus	octocrylene	UV filter	No	zooxanthellae released	Bleaching	Colony	N/A	No	No data extractable
1243	ScreenTA_12100	map	Scopus	Danovaro, R. and Bongiorni, L. and Corinaldesi, C. and Giovannelli, D. and Damiani, E. and Astolfi, P. and Greci, L. and Pusceddu, A.	Sunscreens cause coral bleaching by promoting viral infections	2008	Environmental Health Perspectives	10.1289/ehp.10966	MD	7	Field_experiment	Indonesia|Mexico|Thailand|Egypt	NA	NA	NA	Siladen, Celebes Sea (Indonesia, Pacific Ocean) | Akumal, Caribbean Sea (Mexico, Atlantic Ocean) | Phuket, Andaman Sea (Thailand, Indian Ocean) | Ras Mohammed, Red Sea (Egypt, Indian Ocean)	Acropora sp.	Acropora	Genus	ethylhexylsalicylate	UV filter	No	bleaching	Bleaching	Colony	N/A	No	No data extractable
1244	ScreenTA_12100	map	Scopus	Danovaro, R. and Bongiorni, L. and Corinaldesi, C. and Giovannelli, D. and Damiani, E. and Astolfi, P. and Greci, L. and Pusceddu, A.	Sunscreens cause coral bleaching by promoting viral infections	2008	Environmental Health Perspectives	10.1289/ehp.10966	MD	8	Field_experiment	Indonesia|Mexico|Thailand|Egypt	NA	NA	NA	Siladen, Celebes Sea (Indonesia, Pacific Ocean) | Akumal, Caribbean Sea (Mexico, Atlantic Ocean) | Phuket, Andaman Sea (Thailand, Indian Ocean) | Ras Mohammed, Red Sea (Egypt, Indian Ocean)	Acropora sp.	Acropora	Genus	ethylhexylsalicylate	UV filter	No	zooxanthellae released	Bleaching	Colony	N/A	No	No data extractable
1245	ScreenTA_12100	map	Scopus	Danovaro, R. and Bongiorni, L. and Corinaldesi, C. and Giovannelli, D. and Damiani, E. and Astolfi, P. and Greci, L. and Pusceddu, A.	Sunscreens cause coral bleaching by promoting viral infections	2008	Environmental Health Perspectives	10.1289/ehp.10966	MD	9	Field_experiment	Indonesia|Mexico|Thailand|Egypt	NA	NA	NA	Siladen, Celebes Sea (Indonesia, Pacific Ocean) | Akumal, Caribbean Sea (Mexico, Atlantic Ocean) | Phuket, Andaman Sea (Thailand, Indian Ocean) | Ras Mohammed, Red Sea (Egypt, Indian Ocean)	Acropora sp.	Acropora	Genus	ethylhexylmethoxycinnamate	UV filter	No	bleaching	Bleaching	Colony	N/A	No	No data extractable
1246	ScreenTA_12100	map	Scopus	Danovaro, R. and Bongiorni, L. and Corinaldesi, C. and Giovannelli, D. and Damiani, E. and Astolfi, P. and Greci, L. and Pusceddu, A.	Sunscreens cause coral bleaching by promoting viral infections	2008	Environmental Health Perspectives	10.1289/ehp.10966	MD	10	Field_experiment	Indonesia|Mexico|Thailand|Egypt	NA	NA	NA	Siladen, Celebes Sea (Indonesia, Pacific Ocean) | Akumal, Caribbean Sea (Mexico, Atlantic Ocean) | Phuket, Andaman Sea (Thailand, Indian Ocean) | Ras Mohammed, Red Sea (Egypt, Indian Ocean)	Acropora sp.	Acropora	Genus	ethylhexylmethoxycinnamate	UV filter	No	zooxanthellae released	Bleaching	Colony	N/A	No	No data extractable
1247	ScreenTA_12100	map	Scopus	Danovaro, R. and Bongiorni, L. and Corinaldesi, C. and Giovannelli, D. and Damiani, E. and Astolfi, P. and Greci, L. and Pusceddu, A.	Sunscreens cause coral bleaching by promoting viral infections	2008	Environmental Health Perspectives	10.1289/ehp.10966	MD	11	Field_experiment	Indonesia|Mexico|Thailand|Egypt	NA	NA	NA	Siladen, Celebes Sea (Indonesia, Pacific Ocean) | Akumal, Caribbean Sea (Mexico, Atlantic Ocean) | Phuket, Andaman Sea (Thailand, Indian Ocean) | Ras Mohammed, Red Sea (Egypt, Indian Ocean)	Acropora sp.	Acropora	Genus	benzophenone-3	UV filter	No	bleaching	Bleaching	Colony	N/A	No	No data extractable
1248	ScreenTA_12100	map	Scopus	Danovaro, R. and Bongiorni, L. and Corinaldesi, C. and Giovannelli, D. and Damiani, E. and Astolfi, P. and Greci, L. and Pusceddu, A.	Sunscreens cause coral bleaching by promoting viral infections	2008	Environmental Health Perspectives	10.1289/ehp.10966	MD	12	Field_experiment	Indonesia|Mexico|Thailand|Egypt	NA	NA	NA	Siladen, Celebes Sea (Indonesia, Pacific Ocean) | Akumal, Caribbean Sea (Mexico, Atlantic Ocean) | Phuket, Andaman Sea (Thailand, Indian Ocean) | Ras Mohammed, Red Sea (Egypt, Indian Ocean)	Acropora sp.	Acropora	Genus	benzophenone-3	UV filter	No	zooxanthellae released	Bleaching	Colony	N/A	No	No data extractable
1249	ScreenTA_12100	map	Scopus	Danovaro, R. and Bongiorni, L. and Corinaldesi, C. and Giovannelli, D. and Damiani, E. and Astolfi, P. and Greci, L. and Pusceddu, A.	Sunscreens cause coral bleaching by promoting viral infections	2008	Environmental Health Perspectives	10.1289/ehp.10966	MD	13	Field_experiment	Indonesia|Mexico|Thailand|Egypt	NA	NA	NA	Siladen, Celebes Sea (Indonesia, Pacific Ocean) | Akumal, Caribbean Sea (Mexico, Atlantic Ocean) | Phuket, Andaman Sea (Thailand, Indian Ocean) | Ras Mohammed, Red Sea (Egypt, Indian Ocean)	Acropora sp.	Acropora	Genus	sunscreen containing: avobenzone, benzophenone-3, ethylhexylmethoxycinnamate, octocrylene, ethylhexylsalicylate, enzacamene	UV filter	Yes	bleaching	Bleaching	Colony	N/A	No	No data extractable
1250	ScreenTA_12100	map	Scopus	Danovaro, R. and Bongiorni, L. and Corinaldesi, C. and Giovannelli, D. and Damiani, E. and Astolfi, P. and Greci, L. and Pusceddu, A.	Sunscreens cause coral bleaching by promoting viral infections	2008	Environmental Health Perspectives	10.1289/ehp.10966	MD	14	Field_experiment	Indonesia|Mexico|Thailand|Egypt	NA	NA	NA	Siladen, Celebes Sea (Indonesia, Pacific Ocean) | Akumal, Caribbean Sea (Mexico, Atlantic Ocean) | Phuket, Andaman Sea (Thailand, Indian Ocean) | Ras Mohammed, Red Sea (Egypt, Indian Ocean)	Acropora sp.	Acropora	Genus	sunscreen containing: avobenzone, benzophenone-3, ethylhexylmethoxycinnamate, octocrylene, ethylhexylsalicylate, enzacamene	UV filter	Yes	zooxanthellae released	Bleaching	Colony	N/A	No	No data extractable
1251	ScreenTA_12100	map	Scopus	Danovaro, R. and Bongiorni, L. and Corinaldesi, C. and Giovannelli, D. and Damiani, E. and Astolfi, P. and Greci, L. and Pusceddu, A.	Sunscreens cause coral bleaching by promoting viral infections	2008	Environmental Health Perspectives	10.1289/ehp.10966	MD	15	Field_experiment	Indonesia|Mexico|Thailand|Egypt	NA	NA	NA	Siladen, Celebes Sea (Indonesia, Pacific Ocean) | Akumal, Caribbean Sea (Mexico, Atlantic Ocean) | Phuket, Andaman Sea (Thailand, Indian Ocean) | Ras Mohammed, Red Sea (Egypt, Indian Ocean)	Acropora sp.	Acropora	Genus	sunscreen containing: avobenzone, benzophenone-3, ethylhexylmethoxycinnamate, octocrylene, ethylhexylsalicylate, enzacamene	UV filter	Yes	viral infection	Disease	Colony	N/A	No	No data extractable
1252	ScreenTA_12100	map	Scopus	Danovaro, R. and Bongiorni, L. and Corinaldesi, C. and Giovannelli, D. and Damiani, E. and Astolfi, P. and Greci, L. and Pusceddu, A.	Sunscreens cause coral bleaching by promoting viral infections	2008	Environmental Health Perspectives	10.1289/ehp.10966	MD	16	Field_experiment	Indonesia|Mexico|Thailand|Egypt	NA	NA	NA	Siladen, Celebes Sea (Indonesia, Pacific Ocean) | Akumal, Caribbean Sea (Mexico, Atlantic Ocean) | Phuket, Andaman Sea (Thailand, Indian Ocean) | Ras Mohammed, Red Sea (Egypt, Indian Ocean)	Acropora pulchra	Acropora pulchra	Species	enzacamene	UV filter	No	bleaching	Bleaching	Colony	N/A	No	No data extractable
1253	ScreenTA_12100	map	Scopus	Danovaro, R. and Bongiorni, L. and Corinaldesi, C. and Giovannelli, D. and Damiani, E. and Astolfi, P. and Greci, L. and Pusceddu, A.	Sunscreens cause coral bleaching by promoting viral infections	2008	Environmental Health Perspectives	10.1289/ehp.10966	MD	17	Field_experiment	Indonesia|Mexico|Thailand|Egypt	NA	NA	NA	Siladen, Celebes Sea (Indonesia, Pacific Ocean) | Akumal, Caribbean Sea (Mexico, Atlantic Ocean) | Phuket, Andaman Sea (Thailand, Indian Ocean) | Ras Mohammed, Red Sea (Egypt, Indian Ocean)	Acropora pulchra	Acropora pulchra	Species	enzacamene	UV filter	No	zooxanthellae released	Bleaching	Colony	N/A	No	No data extractable
1254	ScreenTA_12100	map	Scopus	Danovaro, R. and Bongiorni, L. and Corinaldesi, C. and Giovannelli, D. and Damiani, E. and Astolfi, P. and Greci, L. and Pusceddu, A.	Sunscreens cause coral bleaching by promoting viral infections	2008	Environmental Health Perspectives	10.1289/ehp.10966	MD	18	Field_experiment	Indonesia|Mexico|Thailand|Egypt	NA	NA	NA	Siladen, Celebes Sea (Indonesia, Pacific Ocean) | Akumal, Caribbean Sea (Mexico, Atlantic Ocean) | Phuket, Andaman Sea (Thailand, Indian Ocean) | Ras Mohammed, Red Sea (Egypt, Indian Ocean)	Acropora pulchra	Acropora pulchra	Species	ethylhexylmethoxycinnamate	UV filter	No	bleaching	Bleaching	Colony	N/A	No	No data extractable
1255	ScreenTA_12100	map	Scopus	Danovaro, R. and Bongiorni, L. and Corinaldesi, C. and Giovannelli, D. and Damiani, E. and Astolfi, P. and Greci, L. and Pusceddu, A.	Sunscreens cause coral bleaching by promoting viral infections	2008	Environmental Health Perspectives	10.1289/ehp.10966	MD	19	Field_experiment	Indonesia|Mexico|Thailand|Egypt	NA	NA	NA	Siladen, Celebes Sea (Indonesia, Pacific Ocean) | Akumal, Caribbean Sea (Mexico, Atlantic Ocean) | Phuket, Andaman Sea (Thailand, Indian Ocean) | Ras Mohammed, Red Sea (Egypt, Indian Ocean)	Acropora pulchra	Acropora pulchra	Species	ethylhexylmethoxycinnamate	UV filter	No	zooxanthellae released	Bleaching	Colony	N/A	No	No data extractable
1256	ScreenTA_12100	map	Scopus	Danovaro, R. and Bongiorni, L. and Corinaldesi, C. and Giovannelli, D. and Damiani, E. and Astolfi, P. and Greci, L. and Pusceddu, A.	Sunscreens cause coral bleaching by promoting viral infections	2008	Environmental Health Perspectives	10.1289/ehp.10966	MD	20	Field_experiment	Indonesia|Mexico|Thailand|Egypt	NA	NA	NA	Siladen, Celebes Sea (Indonesia, Pacific Ocean) | Akumal, Caribbean Sea (Mexico, Atlantic Ocean) | Phuket, Andaman Sea (Thailand, Indian Ocean) | Ras Mohammed, Red Sea (Egypt, Indian Ocean)	Acropora pulchra	Acropora pulchra	Species	benzophenone-3	UV filter	No	bleaching	Bleaching	Colony	N/A	No	No data extractable
1257	ScreenTA_12100	map	Scopus	Danovaro, R. and Bongiorni, L. and Corinaldesi, C. and Giovannelli, D. and Damiani, E. and Astolfi, P. and Greci, L. and Pusceddu, A.	Sunscreens cause coral bleaching by promoting viral infections	2008	Environmental Health Perspectives	10.1289/ehp.10966	MD	21	Field_experiment	Indonesia|Mexico|Thailand|Egypt	NA	NA	NA	Siladen, Celebes Sea (Indonesia, Pacific Ocean) | Akumal, Caribbean Sea (Mexico, Atlantic Ocean) | Phuket, Andaman Sea (Thailand, Indian Ocean) | Ras Mohammed, Red Sea (Egypt, Indian Ocean)	Acropora pulchra	Acropora pulchra	Species	benzophenone-3	UV filter	No	zooxanthellae released	Bleaching	Colony	N/A	No	No data extractable
1258	ScreenTA_12100	map	Scopus	Danovaro, R. and Bongiorni, L. and Corinaldesi, C. and Giovannelli, D. and Damiani, E. and Astolfi, P. and Greci, L. and Pusceddu, A.	Sunscreens cause coral bleaching by promoting viral infections	2008	Environmental Health Perspectives	10.1289/ehp.10966	MD	22	Field_experiment	Indonesia|Mexico|Thailand|Egypt	NA	NA	NA	Siladen, Celebes Sea (Indonesia, Pacific Ocean) | Akumal, Caribbean Sea (Mexico, Atlantic Ocean) | Phuket, Andaman Sea (Thailand, Indian Ocean) | Ras Mohammed, Red Sea (Egypt, Indian Ocean)	Acropora pulchra	Acropora pulchra	Species	sunscreen containing: avobenzone, benzophenone-3, ethylhexylmethoxycinnamate, octocrylene, ethylhexylsalicylate, enzacamene	UV filter	Yes	bleaching	Bleaching	Colony	N/A	No	No data extractable
1259	ScreenTA_12100	map	Scopus	Danovaro, R. and Bongiorni, L. and Corinaldesi, C. and Giovannelli, D. and Damiani, E. and Astolfi, P. and Greci, L. and Pusceddu, A.	Sunscreens cause coral bleaching by promoting viral infections	2008	Environmental Health Perspectives	10.1289/ehp.10966	MD	23	Field_experiment	Indonesia|Mexico|Thailand|Egypt	NA	NA	NA	Siladen, Celebes Sea (Indonesia, Pacific Ocean) | Akumal, Caribbean Sea (Mexico, Atlantic Ocean) | Phuket, Andaman Sea (Thailand, Indian Ocean) | Ras Mohammed, Red Sea (Egypt, Indian Ocean)	Acropora pulchra	Acropora pulchra	Species	sunscreen containing: avobenzone, benzophenone-3, ethylhexylmethoxycinnamate, octocrylene, ethylhexylsalicylate, enzacamene	UV filter	Yes	zooxanthellae released	Bleaching	Colony	N/A	No	No data extractable
1260	ScreenTA_12100	map	Scopus	Danovaro, R. and Bongiorni, L. and Corinaldesi, C. and Giovannelli, D. and Damiani, E. and Astolfi, P. and Greci, L. and Pusceddu, A.	Sunscreens cause coral bleaching by promoting viral infections	2008	Environmental Health Perspectives	10.1289/ehp.10966	MD	24	Field_experiment	Indonesia|Mexico|Thailand|Egypt	NA	NA	NA	Siladen, Celebes Sea (Indonesia, Pacific Ocean) | Akumal, Caribbean Sea (Mexico, Atlantic Ocean) | Phuket, Andaman Sea (Thailand, Indian Ocean) | Ras Mohammed, Red Sea (Egypt, Indian Ocean)	Acropora divaricata	Acropora divaricata	Species	sunscreen containing: avobenzone, benzophenone-3, ethylhexylmethoxycinnamate, octocrylene, ethylhexylsalicylate, enzacamene	UV filter	Yes	bleaching	Bleaching	Colony	N/A	No	No data extractable
1261	ScreenTA_12100	map	Scopus	Danovaro, R. and Bongiorni, L. and Corinaldesi, C. and Giovannelli, D. and Damiani, E. and Astolfi, P. and Greci, L. and Pusceddu, A.	Sunscreens cause coral bleaching by promoting viral infections	2008	Environmental Health Perspectives	10.1289/ehp.10966	MD	25	Field_experiment	Indonesia|Mexico|Thailand|Egypt	NA	NA	NA	Siladen, Celebes Sea (Indonesia, Pacific Ocean) | Akumal, Caribbean Sea (Mexico, Atlantic Ocean) | Phuket, Andaman Sea (Thailand, Indian Ocean) | Ras Mohammed, Red Sea (Egypt, Indian Ocean)	Acropora divaricata	Acropora divaricata	Species	sunscreen containing: avobenzone, benzophenone-3, ethylhexylmethoxycinnamate, octocrylene, ethylhexylsalicylate, enzacamene	UV filter	Yes	zooxanthellae released	Bleaching	Colony	N/A	No	No data extractable
1262	ScreenTA_12100	map	Scopus	Danovaro, R. and Bongiorni, L. and Corinaldesi, C. and Giovannelli, D. and Damiani, E. and Astolfi, P. and Greci, L. and Pusceddu, A.	Sunscreens cause coral bleaching by promoting viral infections	2008	Environmental Health Perspectives	10.1289/ehp.10966	MD	26	Field_experiment	Indonesia|Mexico|Thailand|Egypt	NA	NA	NA	Siladen, Celebes Sea (Indonesia, Pacific Ocean) | Akumal, Caribbean Sea (Mexico, Atlantic Ocean) | Phuket, Andaman Sea (Thailand, Indian Ocean) | Ras Mohammed, Red Sea (Egypt, Indian Ocean)	Acropora cervicornis	Acropora cervicornis	Species	sunscreen containing: avobenzone, benzophenone-3, ethylhexylmethoxycinnamate, octocrylene, ethylhexylsalicylate, enzacamene	UV filter	Yes	bleaching	Bleaching	Colony	N/A	No	No data extractable
1263	ScreenTA_12100	map	Scopus	Danovaro, R. and Bongiorni, L. and Corinaldesi, C. and Giovannelli, D. and Damiani, E. and Astolfi, P. and Greci, L. and Pusceddu, A.	Sunscreens cause coral bleaching by promoting viral infections	2008	Environmental Health Perspectives	10.1289/ehp.10966	MD	27	Field_experiment	Indonesia|Mexico|Thailand|Egypt	NA	NA	NA	Siladen, Celebes Sea (Indonesia, Pacific Ocean) | Akumal, Caribbean Sea (Mexico, Atlantic Ocean) | Phuket, Andaman Sea (Thailand, Indian Ocean) | Ras Mohammed, Red Sea (Egypt, Indian Ocean)	Acropora cervicornis	Acropora cervicornis	Species	sunscreen containing: avobenzone, benzophenone-3, ethylhexylmethoxycinnamate, octocrylene, ethylhexylsalicylate, enzacamene	UV filter	Yes	zooxanthellae released	Bleaching	Colony	N/A	No	No data extractable
1264	ScreenTA_12100	map	Scopus	Danovaro, R. and Bongiorni, L. and Corinaldesi, C. and Giovannelli, D. and Damiani, E. and Astolfi, P. and Greci, L. and Pusceddu, A.	Sunscreens cause coral bleaching by promoting viral infections	2008	Environmental Health Perspectives	10.1289/ehp.10966	MD	28	Field_experiment	Indonesia|Mexico|Thailand|Egypt	NA	NA	NA	Siladen, Celebes Sea (Indonesia, Pacific Ocean) | Akumal, Caribbean Sea (Mexico, Atlantic Ocean) | Phuket, Andaman Sea (Thailand, Indian Ocean) | Ras Mohammed, Red Sea (Egypt, Indian Ocean)	Acropora aspera	Acropora aspera	Species	sunscreen containing: avobenzone, benzophenone-3, ethylhexylmethoxycinnamate, octocrylene, ethylhexylsalicylate, enzacamene	UV filter	Yes	bleaching	Bleaching	Colony	N/A	No	No data extractable
1265	ScreenTA_12100	map	Scopus	Danovaro, R. and Bongiorni, L. and Corinaldesi, C. and Giovannelli, D. and Damiani, E. and Astolfi, P. and Greci, L. and Pusceddu, A.	Sunscreens cause coral bleaching by promoting viral infections	2008	Environmental Health Perspectives	10.1289/ehp.10966	MD	29	Field_experiment	Indonesia|Mexico|Thailand|Egypt	NA	NA	NA	Siladen, Celebes Sea (Indonesia, Pacific Ocean) | Akumal, Caribbean Sea (Mexico, Atlantic Ocean) | Phuket, Andaman Sea (Thailand, Indian Ocean) | Ras Mohammed, Red Sea (Egypt, Indian Ocean)	Acropora aspera	Acropora aspera	Species	sunscreen containing: avobenzone, benzophenone-3, ethylhexylmethoxycinnamate, octocrylene, ethylhexylsalicylate, enzacamene	UV filter	Yes	zooxanthellae released	Bleaching	Colony	N/A	No	No data extractable
1266	ScreenTA_12100	map	Scopus	Danovaro, R. and Bongiorni, L. and Corinaldesi, C. and Giovannelli, D. and Damiani, E. and Astolfi, P. and Greci, L. and Pusceddu, A.	Sunscreens cause coral bleaching by promoting viral infections	2008	Environmental Health Perspectives	10.1289/ehp.10966	MD	30	Field_experiment	Indonesia|Mexico|Thailand|Egypt	NA	NA	NA	Siladen, Celebes Sea (Indonesia, Pacific Ocean) | Akumal, Caribbean Sea (Mexico, Atlantic Ocean) | Phuket, Andaman Sea (Thailand, Indian Ocean) | Ras Mohammed, Red Sea (Egypt, Indian Ocean)	Acropora intermedia	Acropora intermedia	Species	sunscreen containing: avobenzone, benzophenone-3, ethylhexylmethoxycinnamate, octocrylene, ethylhexylsalicylate, enzacamene	UV filter	Yes	bleaching	Bleaching	Colony	N/A	No	No data extractable
1267	ScreenTA_12100	map	Scopus	Danovaro, R. and Bongiorni, L. and Corinaldesi, C. and Giovannelli, D. and Damiani, E. and Astolfi, P. and Greci, L. and Pusceddu, A.	Sunscreens cause coral bleaching by promoting viral infections	2008	Environmental Health Perspectives	10.1289/ehp.10966	MD	31	Field_experiment	Indonesia|Mexico|Thailand|Egypt	NA	NA	NA	Siladen, Celebes Sea (Indonesia, Pacific Ocean) | Akumal, Caribbean Sea (Mexico, Atlantic Ocean) | Phuket, Andaman Sea (Thailand, Indian Ocean) | Ras Mohammed, Red Sea (Egypt, Indian Ocean)	Acropora intermedia	Acropora intermedia	Species	sunscreen containing: avobenzone, benzophenone-3, ethylhexylmethoxycinnamate, octocrylene, ethylhexylsalicylate, enzacamene	UV filter	Yes	zooxanthellae released	Bleaching	Colony	N/A	No	No data extractable
1268	ScreenTA_12100	map	Scopus	Danovaro, R. and Bongiorni, L. and Corinaldesi, C. and Giovannelli, D. and Damiani, E. and Astolfi, P. and Greci, L. and Pusceddu, A.	Sunscreens cause coral bleaching by promoting viral infections	2008	Environmental Health Perspectives	10.1289/ehp.10966	MD	32	Field_experiment	Indonesia|Mexico|Thailand|Egypt	NA	NA	NA	Siladen, Celebes Sea (Indonesia, Pacific Ocean) | Akumal, Caribbean Sea (Mexico, Atlantic Ocean) | Phuket, Andaman Sea (Thailand, Indian Ocean) | Ras Mohammed, Red Sea (Egypt, Indian Ocean)	Millepora complanata	Millepora complanata	Species	sunscreen containing: avobenzone, benzophenone-3, ethylhexylmethoxycinnamate, octocrylene, ethylhexylsalicylate, enzacamene	UV filter	Yes	bleaching	Bleaching	Colony	N/A	No	No data extractable
1269	ScreenTA_12100	map	Scopus	Danovaro, R. and Bongiorni, L. and Corinaldesi, C. and Giovannelli, D. and Damiani, E. and Astolfi, P. and Greci, L. and Pusceddu, A.	Sunscreens cause coral bleaching by promoting viral infections	2008	Environmental Health Perspectives	10.1289/ehp.10966	MD	33	Field_experiment	Indonesia|Mexico|Thailand|Egypt	NA	NA	NA	Siladen, Celebes Sea (Indonesia, Pacific Ocean) | Akumal, Caribbean Sea (Mexico, Atlantic Ocean) | Phuket, Andaman Sea (Thailand, Indian Ocean) | Ras Mohammed, Red Sea (Egypt, Indian Ocean)	Millepora complanata	Millepora complanata	Species	sunscreen containing: avobenzone, benzophenone-3, ethylhexylmethoxycinnamate, octocrylene, ethylhexylsalicylate, enzacamene	UV filter	Yes	zooxanthellae released	Bleaching	Colony	N/A	No	No data extractable
1270	ScreenTA_12100	map	Scopus	Danovaro, R. and Bongiorni, L. and Corinaldesi, C. and Giovannelli, D. and Damiani, E. and Astolfi, P. and Greci, L. and Pusceddu, A.	Sunscreens cause coral bleaching by promoting viral infections	2008	Environmental Health Perspectives	10.1289/ehp.10966	MD	34	Field_experiment	Indonesia|Mexico|Thailand|Egypt	NA	NA	NA	Siladen, Celebes Sea (Indonesia, Pacific Ocean) | Akumal, Caribbean Sea (Mexico, Atlantic Ocean) | Phuket, Andaman Sea (Thailand, Indian Ocean) | Ras Mohammed, Red Sea (Egypt, Indian Ocean)	Stylophora pistillata	Stylophora pistillata	Species	sunscreen containing: avobenzone, benzophenone-3, ethylhexylmethoxycinnamate, octocrylene, ethylhexylsalicylate, enzacamene	UV filter	Yes	bleaching	Bleaching	Colony	N/A	No	No data extractable
1271	ScreenTA_12100	map	Scopus	Danovaro, R. and Bongiorni, L. and Corinaldesi, C. and Giovannelli, D. and Damiani, E. and Astolfi, P. and Greci, L. and Pusceddu, A.	Sunscreens cause coral bleaching by promoting viral infections	2008	Environmental Health Perspectives	10.1289/ehp.10966	MD	35	Field_experiment	Indonesia|Mexico|Thailand|Egypt	NA	NA	NA	Siladen, Celebes Sea (Indonesia, Pacific Ocean) | Akumal, Caribbean Sea (Mexico, Atlantic Ocean) | Phuket, Andaman Sea (Thailand, Indian Ocean) | Ras Mohammed, Red Sea (Egypt, Indian Ocean)	Stylophora pistillata	Stylophora pistillata	Species	sunscreen containing: avobenzone, benzophenone-3, ethylhexylmethoxycinnamate, octocrylene, ethylhexylsalicylate, enzacamene	UV filter	Yes	zooxanthellae released	Bleaching	Colony	N/A	No	No data extractable
128	ScreenTA_2546	map	Scopus	Allen, A.S. and Seymour, A.C. and Rittschof, D.	Chemoreception drives plastic consumption in a hard coral	2017	Marine Pollution Bulletin	10.1016/j.marpolbul.2017.07.030	IDC	3	Laboratory_experiment	United States of America	34.708 | 34.702	-76.710 | -76.621	decimal degrees	2 sites in Back Sound and Bogue Sound, North Carolina	Astrangia poculata	Astrangia poculata	Species	weathered, unfouled, biofouled,pre-production and microbe-free National Institute of Standards plastic : HDPE and LDPE pellets, preproduction pellets of polypropylene (PP), polyethylene teraphalate (PET), polycarbonate (PC), polyvinyl chloride (PVC) and polystyrene (PS)	Microplastic	No	cnidocyte firing response	Physiology	Cellular	plastic consumption by temperate/tropical solitary corals, suggesting chemoreception of phagostimulants/ feeding stimulants	No	No data extractable
1422	ScreenTA_6385	map	Scopus	Deschaseaux, E. and Hardefeldt, J. and Jones, G. and Reichelt-Brushett, A.	High zinc exposure leads to reduced dimethylsulfoniopropionate (DMSP) levels in both the host and endosymbionts of the reef-building coral Acropora aspera	2018	Marine Pollution Bulletin	10.1016/j.marpolbul.2017.10.070	MD	2	Laboratory_experiment	Australia	NA	NA	NA	Heron Island	Acropora aspera	Acropora aspera	Species	zinc concentration in water	Metal	No	dimethylsulfoniopropionate (DMSP) concentration in corals	Physiology	Colony	N/A	No	Outcome not included in data extraction strategy
1423	ScreenTA_6385	map	Scopus	Deschaseaux, E. and Hardefeldt, J. and Jones, G. and Reichelt-Brushett, A.	High zinc exposure leads to reduced dimethylsulfoniopropionate (DMSP) levels in both the host and endosymbionts of the reef-building coral Acropora aspera	2018	Marine Pollution Bulletin	10.1016/j.marpolbul.2017.10.070	MD	3	Laboratory_experiment	Australia	NA	NA	NA	Heron Island	Acropora aspera	Acropora aspera	Species	zinc concentration in water	Metal	No	dimethylsulfoniopropionate (DMSP) concentration in symbionts	Physiology	Colony	N/A	No	Outcome not included in data extraction strategy
1570	ScreenTA_10022	map	Scopus	Downs, C. and Downs, A.	Preliminary examination of short-term cellular toxicological responses of the coral Madracis mirabilis to acute Irgarol 1051 exposure	2007	Archives of Environmental Contamination and Toxicology	10.1007/s00244-005-0213-6	MD	1	Laboratory_experiment	Bermuda	NA	NA	NA	the coastal waters of Bermuda	Madracis mirabilis	Madracis auretenra	Species	Irgarol 1051	Pesticide	No	protein metabolic condition	Physiology	Colony	N/A	No	Outcome not included in data extraction strategy
1571	ScreenTA_10022	map	Scopus	Downs, C. and Downs, A.	Preliminary examination of short-term cellular toxicological responses of the coral Madracis mirabilis to acute Irgarol 1051 exposure	2007	Archives of Environmental Contamination and Toxicology	10.1007/s00244-005-0213-6	MD	2	Laboratory_experiment	Bermuda	NA	NA	NA	the coastal waters of Bermuda	Madracis mirabilis	Madracis auretenra	Species	Irgarol 1051	Pesticide	No	oxidative stress and response	Physiology	Colony	N/A	No	Outcome not included in data extraction strategy
1572	ScreenTA_10022	map	Scopus	Downs, C. and Downs, A.	Preliminary examination of short-term cellular toxicological responses of the coral Madracis mirabilis to acute Irgarol 1051 exposure	2007	Archives of Environmental Contamination and Toxicology	10.1007/s00244-005-0213-6	MD	3	Laboratory_experiment	Bermuda	NA	NA	NA	the coastal waters of Bermuda	Madracis mirabilis	Madracis auretenra	Species	Irgarol 1051	Pesticide	No	metabolic homeostasis	Physiology	Colony	N/A	No	Outcome not included in data extraction strategy
1573	ScreenTA_10022	map	Scopus	Downs, C. and Downs, A.	Preliminary examination of short-term cellular toxicological responses of the coral Madracis mirabilis to acute Irgarol 1051 exposure	2007	Archives of Environmental Contamination and Toxicology	10.1007/s00244-005-0213-6	MD	4	Laboratory_experiment	Bermuda	NA	NA	NA	the coastal waters of Bermuda	Madracis mirabilis	Madracis auretenra	Species	Irgarol 1051	Pesticide	No	xenobiotic response	Physiology	Colony	N/A	No	Outcome not included in data extraction strategy
1578	ScreenTA_13502	map	WOSCC	Downs, C. and Kramarsky-Winter, Esti and Segal, Roee and Fauth, John and Knutson, Sean and Bronstein, Omri and Ciner, Frederic and Jeger, Rina and Lichtenfeld, Yona and Woodley, Cheryl and Pennington, Paul and Cadenas, Kelli and Kushmaro, Ariel and Loya, Yossi	Toxicopathological effects of the sunscreen UV filter, oxybenzone (benzophenone-3), on coral planulae and cultured primary cells and its environmental contamination in Hawaii and the U.S. Virgin Islands	2016	Archives of Environmental Contamination & Toxicology	10.1007/s00244-015-0227-7	IDC	5	Laboratory_experiment	NA	NA	NA	NA	Baltimore Aquarium long-term propagated colonies	Pocillopora damicornis	Pocillopora damicornis	Species	Oxybenzone (Benzophenone-3)	UV filter	No	number of colorimetric stained dead cells (trypan blue dye)	Mortality	Cellular	short-term (4h) in vitro exposure of cells from adult colonies	No	No data extractable
1579	ScreenTA_13502	map	WOSCC	Downs, C. and Kramarsky-Winter, Esti and Segal, Roee and Fauth, John and Knutson, Sean and Bronstein, Omri and Ciner, Frederic and Jeger, Rina and Lichtenfeld, Yona and Woodley, Cheryl and Pennington, Paul and Cadenas, Kelli and Kushmaro, Ariel and Loya, Yossi	Toxicopathological effects of the sunscreen UV filter, oxybenzone (benzophenone-3), on coral planulae and cultured primary cells and its environmental contamination in Hawaii and the U.S. Virgin Islands	2016	Archives of Environmental Contamination & Toxicology	10.1007/s00244-015-0227-7	IDC	6	Laboratory_experiment	NA	NA	NA	NA	aquarium-cultures (long-term)	Acropora cervicornis	Acropora cervicornis	Species	Oxybenzone (Benzophenone-3)	UV filter	No	number of colorimetric stained dead cells (trypan blue dye)	Mortality	Cellular	short-term (4h) in vitro exposure of cells from adult colonies	No	No data extractable
1580	ScreenTA_13502	map	WOSCC	Downs, C. and Kramarsky-Winter, Esti and Segal, Roee and Fauth, John and Knutson, Sean and Bronstein, Omri and Ciner, Frederic and Jeger, Rina and Lichtenfeld, Yona and Woodley, Cheryl and Pennington, Paul and Cadenas, Kelli and Kushmaro, Ariel and Loya, Yossi	Toxicopathological effects of the sunscreen UV filter, oxybenzone (benzophenone-3), on coral planulae and cultured primary cells and its environmental contamination in Hawaii and the U.S. Virgin Islands	2016	Archives of Environmental Contamination & Toxicology	10.1007/s00244-015-0227-7	IDC	7	Laboratory_experiment	United States of America	NA	NA	NA	Florida Keys National Marine Sanctuary	Montastrea annularis	Orbicella annularis	Species	Oxybenzone (Benzophenone-3)	UV filter	No	number of colorimetric stained dead cells (trypan blue dye)	Mortality	Cellular	short-term (4h) in vitro exposure of cells from adult colonies	No	No data extractable
1581	ScreenTA_13502	map	WOSCC	Downs, C. and Kramarsky-Winter, Esti and Segal, Roee and Fauth, John and Knutson, Sean and Bronstein, Omri and Ciner, Frederic and Jeger, Rina and Lichtenfeld, Yona and Woodley, Cheryl and Pennington, Paul and Cadenas, Kelli and Kushmaro, Ariel and Loya, Yossi	Toxicopathological effects of the sunscreen UV filter, oxybenzone (benzophenone-3), on coral planulae and cultured primary cells and its environmental contamination in Hawaii and the U.S. Virgin Islands	2016	Archives of Environmental Contamination & Toxicology	10.1007/s00244-015-0227-7	IDC	8	Laboratory_experiment	United States of America	NA	NA	NA	Florida Keys National Marine Sanctuary	Montastrea cavernosa	Montastraea cavernosa	Species	Oxybenzone (Benzophenone-3)	UV filter	No	number of colorimetric stained dead cells (trypan blue dye)	Mortality	Cellular	short-term (4h) in vitro exposure of cells from adult colonies	No	No data extractable
1582	ScreenTA_13502	map	WOSCC	Downs, C. and Kramarsky-Winter, Esti and Segal, Roee and Fauth, John and Knutson, Sean and Bronstein, Omri and Ciner, Frederic and Jeger, Rina and Lichtenfeld, Yona and Woodley, Cheryl and Pennington, Paul and Cadenas, Kelli and Kushmaro, Ariel and Loya, Yossi	Toxicopathological effects of the sunscreen UV filter, oxybenzone (benzophenone-3), on coral planulae and cultured primary cells and its environmental contamination in Hawaii and the U.S. Virgin Islands	2016	Archives of Environmental Contamination & Toxicology	10.1007/s00244-015-0227-7	IDC	9	Laboratory_experiment	United States of America	NA	NA	NA	Florida Keys National Marine Sanctuary	Porites astreoides	Porites astreoides	Species	Oxybenzone (Benzophenone-3)	UV filter	No	number of colorimetric stained dead cells (trypan blue dye)	Mortality	Cellular	short-term (4h) in vitro exposure of cells from adult colonies	No	No data extractable
1583	ScreenTA_13502	map	WOSCC	Downs, C. and Kramarsky-Winter, Esti and Segal, Roee and Fauth, John and Knutson, Sean and Bronstein, Omri and Ciner, Frederic and Jeger, Rina and Lichtenfeld, Yona and Woodley, Cheryl and Pennington, Paul and Cadenas, Kelli and Kushmaro, Ariel and Loya, Yossi	Toxicopathological effects of the sunscreen UV filter, oxybenzone (benzophenone-3), on coral planulae and cultured primary cells and its environmental contamination in Hawaii and the U.S. Virgin Islands	2016	Archives of Environmental Contamination & Toxicology	10.1007/s00244-015-0227-7	IDC	10	Laboratory_experiment	NA	NA	NA	NA	aquarium-cultures (long-term)	Porites divaricata	Porites divaricata	Species	Oxybenzone (Benzophenone-3)	UV filter	No	number of colorimetric stained dead cells (trypan blue dye)	Mortality	Cellular	short-term (4h) in vitro exposure of cells from adult colonies	No	No data extractable
1584	ScreenTA_6796	map	Scopus	Downs, C.A. and Fauth, J.E. and Downs, V.D. and Ostrander, G.K.	In vitro cell-toxicity screening as an alternative animal model for coral toxicology Effects of heat stress, sulfide, rotenone, cyanide, and cuprous oxide on cell viability and mitochondrial function	2010	Ecotoxicology	10.1007/s10646-009-0403-5	KB	1	Laboratory_experiment	NA	NA	NA	NA	Corals from aquarium	Pocillopora damicornis	Pocillopora damicornis	Species	Rotenone	Pesticide	No	Mitochondrial density	Physiology	Cellular	Use of coral cells for ecotoxicity test	No	Outcome not included in data extraction strategy
1585	ScreenTA_6796	map	Scopus	Downs, C.A. and Fauth, J.E. and Downs, V.D. and Ostrander, G.K.	In vitro cell-toxicity screening as an alternative animal model for coral toxicology Effects of heat stress, sulfide, rotenone, cyanide, and cuprous oxide on cell viability and mitochondrial function	2010	Ecotoxicology	10.1007/s10646-009-0403-5	KB	2	Laboratory_experiment	NA	NA	NA	NA	Corals from aquarium	Pocillopora damicornis	Pocillopora damicornis	Species	Rotenone	Pesticide	No	Mithocondrial membrane potential	Physiology	Cellular	Use of coral cells for ecotoxicity test	No	Outcome not included in data extraction strategy
1586	ScreenTA_6796	map	Scopus	Downs, C.A. and Fauth, J.E. and Downs, V.D. and Ostrander, G.K.	In vitro cell-toxicity screening as an alternative animal model for coral toxicology Effects of heat stress, sulfide, rotenone, cyanide, and cuprous oxide on cell viability and mitochondrial function	2010	Ecotoxicology	10.1007/s10646-009-0403-5	KB	3	Laboratory_experiment	NA	NA	NA	NA	Corals from aquarium	Pocillopora damicornis	Pocillopora damicornis	Species	Rotenone	Pesticide	No	Cell viability	Mortality	Cellular	Use of coral cells for ecotoxicity test	No	No data extractable
1587	ScreenTA_6796	map	Scopus	Downs, C.A. and Fauth, J.E. and Downs, V.D. and Ostrander, G.K.	In vitro cell-toxicity screening as an alternative animal model for coral toxicology Effects of heat stress, sulfide, rotenone, cyanide, and cuprous oxide on cell viability and mitochondrial function	2010	Ecotoxicology	10.1007/s10646-009-0403-5	KB	4	Laboratory_experiment	NA	NA	NA	NA	Corals from aquarium	Pocillopora damicornis	Pocillopora damicornis	Species	cyanide	Pesticide	No	Mitochondrial density	Physiology	Cellular	Use of coral cells for ecotoxicity test	No	Outcome not included in data extraction strategy
1588	ScreenTA_6796	map	Scopus	Downs, C.A. and Fauth, J.E. and Downs, V.D. and Ostrander, G.K.	In vitro cell-toxicity screening as an alternative animal model for coral toxicology Effects of heat stress, sulfide, rotenone, cyanide, and cuprous oxide on cell viability and mitochondrial function	2010	Ecotoxicology	10.1007/s10646-009-0403-5	KB	5	Laboratory_experiment	NA	NA	NA	NA	Corals from aquarium	Pocillopora damicornis	Pocillopora damicornis	Species	cyanide	Pesticide	No	Mithocondrial membrane potential	Physiology	Cellular	Use of coral cells for ecotoxicity test	No	Outcome not included in data extraction strategy
1589	ScreenTA_6796	map	Scopus	Downs, C.A. and Fauth, J.E. and Downs, V.D. and Ostrander, G.K.	In vitro cell-toxicity screening as an alternative animal model for coral toxicology Effects of heat stress, sulfide, rotenone, cyanide, and cuprous oxide on cell viability and mitochondrial function	2010	Ecotoxicology	10.1007/s10646-009-0403-5	KB	6	Laboratory_experiment	NA	NA	NA	NA	Corals from aquarium	Pocillopora damicornis	Pocillopora damicornis	Species	cyanide	Pesticide	No	Cell viability	Mortality	Cellular	Use of coral cells for ecotoxicity test	No	No data extractable
1590	ScreenTA_6796	map	Scopus	Downs, C.A. and Fauth, J.E. and Downs, V.D. and Ostrander, G.K.	In vitro cell-toxicity screening as an alternative animal model for coral toxicology Effects of heat stress, sulfide, rotenone, cyanide, and cuprous oxide on cell viability and mitochondrial function	2010	Ecotoxicology	10.1007/s10646-009-0403-5	KB	7	Laboratory_experiment	NA	NA	NA	NA	Corals from aquarium	Pocillopora damicornis	Pocillopora damicornis	Species	cuprous oxide	Metal	No	Mitochondrial density	Physiology	Cellular	Use of coral cells for ecotoxicity test	No	Outcome not included in data extraction strategy
1591	ScreenTA_6796	map	Scopus	Downs, C.A. and Fauth, J.E. and Downs, V.D. and Ostrander, G.K.	In vitro cell-toxicity screening as an alternative animal model for coral toxicology Effects of heat stress, sulfide, rotenone, cyanide, and cuprous oxide on cell viability and mitochondrial function	2010	Ecotoxicology	10.1007/s10646-009-0403-5	KB	8	Laboratory_experiment	NA	NA	NA	NA	Corals from aquarium	Pocillopora damicornis	Pocillopora damicornis	Species	cuprous oxide	Metal	No	Mithocondrial membrane potential	Physiology	Cellular	Use of coral cells for ecotoxicity test	No	Outcome not included in data extraction strategy
1592	ScreenTA_6796	map	Scopus	Downs, C.A. and Fauth, J.E. and Downs, V.D. and Ostrander, G.K.	In vitro cell-toxicity screening as an alternative animal model for coral toxicology Effects of heat stress, sulfide, rotenone, cyanide, and cuprous oxide on cell viability and mitochondrial function	2010	Ecotoxicology	10.1007/s10646-009-0403-5	KB	9	Laboratory_experiment	NA	NA	NA	NA	Corals from aquarium	Pocillopora damicornis	Pocillopora damicornis	Species	cuprous oxide	Metal	No	Cell viability	Mortality	Cellular	Use of coral cells for ecotoxicity test	No	No data extractable
1595	ScreenTA_13496	map	Scopus	Downs, C.A. and Kramarsky-Winter, E. and Fauth, J.E. and Segal, R. and Bronstein, O. and Jeger, R. and Lichtenfeld, Y. and Woodley, C.M. and Pennington, P. and Kushmaro, A. and Loya, Y.	Toxicological effects of the sunscreen UV filter, benzophenone-2, on planulae and in vitro cells of the coral, Stylophora pistillata	2014	Ecotoxicology	10.1007/s10646-013-1161-y	KB/DYO	3	Laboratory_experiment	Israel	NA	NA	NA	Inter-University Institute of Marine Sciences(IUI) in Eilat, Israel	Stylophora pistillata	Stylophora pistillata	Species	Benzophenone-2 (BP-2)	UV filter	No	Planula ciliary movement	Other	Individual	N/A	No	No data extractable
1598	ScreenTA_13496	map	Scopus	Downs, C.A. and Kramarsky-Winter, E. and Fauth, J.E. and Segal, R. and Bronstein, O. and Jeger, R. and Lichtenfeld, Y. and Woodley, C.M. and Pennington, P. and Kushmaro, A. and Loya, Y.	Toxicological effects of the sunscreen UV filter, benzophenone-2, on planulae and in vitro cells of the coral, Stylophora pistillata	2014	Ecotoxicology	10.1007/s10646-013-1161-y	KB/DYO	6	Laboratory_experiment	Israel	NA	NA	NA	Inter-University Institute of Marine Sciences(IUI) in Eilat, Israel	Stylophora pistillata	Stylophora pistillata	Species	Benzophenone-2 (BP-2)	UV filter	No	Planula tissue and cellular morphology	Physiology	Tissue	N/A	No	No data extractable
160	ScreenTA_4947	map	Scopus	Alutoin, S. and Boberg, J. and Nystrm, M. and Tedengren, M.	Effects of the multiple stressors copper and reduced salinity on the metabolism of the hermatypic coral Porites lutea	2001	Marine Environmental Research	10.1016/S0141-1136(01)00105-2	DYO	2	Laboratory_experiment	Thailand	13°09'N	100°48'E	degrees-minutes	Sichang Marine Research and Training station, inner Gulf of Thailand	Porites lutea	Porites lutea	Species	Copper	Metal	No	Respiration rate	Physiology	Colony	N/A	No	Outcome not included in data extraction strategy
162	ScreenTA_4947	map	Scopus	Alutoin, S. and Boberg, J. and Nystrm, M. and Tedengren, M.	Effects of the multiple stressors copper and reduced salinity on the metabolism of the hermatypic coral Porites lutea	2001	Marine Environmental Research	10.1016/S0141-1136(01)00105-2	DYO	4	Laboratory_experiment	Thailand	13°09'N	100°48'E	degrees-minutes	Sichang Marine Research and Training station, inner Gulf of Thailand	Porites lutea	Porites lutea	Species	Copper	Metal	No	Colour change	Other	Colony	N/A	No	Outcome not included in data extraction strategy
163	ScreenTA_4947	map	Scopus	Alutoin, S. and Boberg, J. and Nystrm, M. and Tedengren, M.	Effects of the multiple stressors copper and reduced salinity on the metabolism of the hermatypic coral Porites lutea	2001	Marine Environmental Research	10.1016/S0141-1136(01)00105-2	DYO	5	Laboratory_experiment	Thailand	13°09'N	100°48'E	degrees-minutes	Sichang Marine Research and Training station, inner Gulf of Thailand	Porites lutea	Porites lutea	Species	Copper	Metal	Yes	Net production	Physiology	Colony	Combined with reduced salinity	No	Interaction with another stress
164	ScreenTA_4947	map	Scopus	Alutoin, S. and Boberg, J. and Nystrm, M. and Tedengren, M.	Effects of the multiple stressors copper and reduced salinity on the metabolism of the hermatypic coral Porites lutea	2001	Marine Environmental Research	10.1016/S0141-1136(01)00105-2	DYO	6	Laboratory_experiment	Thailand	13°09'N	100°48'E	degrees-minutes	Sichang Marine Research and Training station, inner Gulf of Thailand	Porites lutea	Porites lutea	Species	Copper	Metal	Yes	Respiration rate	Physiology	Colony	Combined with reduced salinity	No	Outcome not included in data extraction strategy
165	ScreenTA_4947	map	Scopus	Alutoin, S. and Boberg, J. and Nystrm, M. and Tedengren, M.	Effects of the multiple stressors copper and reduced salinity on the metabolism of the hermatypic coral Porites lutea	2001	Marine Environmental Research	10.1016/S0141-1136(01)00105-2	DYO	7	Laboratory_experiment	Thailand	13°09'N	100°48'E	degrees-minutes	Sichang Marine Research and Training station, inner Gulf of Thailand	Porites lutea	Porites lutea	Species	Copper	Metal	Yes	Chlorophyll a concentration	Physiology	Cellular	Combined with reduced salinity	No	Interaction with another stress
166	ScreenTA_4947	map	Scopus	Alutoin, S. and Boberg, J. and Nystrm, M. and Tedengren, M.	Effects of the multiple stressors copper and reduced salinity on the metabolism of the hermatypic coral Porites lutea	2001	Marine Environmental Research	10.1016/S0141-1136(01)00105-2	DYO	8	Laboratory_experiment	Thailand	13°09'N	100°48'E	degrees-minutes	Sichang Marine Research and Training station, inner Gulf of Thailand	Porites lutea	Porites lutea	Species	Copper	Metal	Yes	Colour change	Other	Colony	Combined with reduced salinity	No	Outcome not included in data extraction strategy
1684	ScreenTA_13487	map	Scopus	Elgershuizen, J.H.B.W. and De Kruijf, H.A.M.	Toxicity of crude oils and a dispersant to the stony coral Madracis mirabilis	1976	Marine Pollution Bulletin	10.1016/0025-326X(76)90305-2	IDC	1	Laboratory_experiment	Curaçao	NA	NA	NA	Curaçao reefs	Madracis mirabilis	Madracis auretenra	Species	crude oil (4 types)	Hydrocarbon	Yes	LD50s concentrations	Mortality	Colony	short-term dose-response assays of crude oils (24h exposure then 24h recovery)	No	No data extractable
1685	ScreenTA_13487	map	Scopus	Elgershuizen, J.H.B.W. and De Kruijf, H.A.M.	Toxicity of crude oils and a dispersant to the stony coral Madracis mirabilis	1976	Marine Pollution Bulletin	10.1016/0025-326X(76)90305-2	IDC	2	Laboratory_experiment	Curaçao	NA	NA	NA	Curaçao reefs	Madracis mirabilis	Madracis auretenra	Species	oil dispersant (Shell LTX)	Dispersant	No	lower LD50s concentrations of pure dispersant than of pure oils	Mortality	Colony	short-term dose-response assays of oil emulsifiers (24h exposure then 24h recovery)	No	No data extractable
1686	ScreenTA_13487	map	Scopus	Elgershuizen, J.H.B.W. and De Kruijf, H.A.M.	Toxicity of crude oils and a dispersant to the stony coral Madracis mirabilis	1976	Marine Pollution Bulletin	10.1016/0025-326X(76)90305-2	IDC	3	Laboratory_experiment	Curaçao	NA	NA	NA	Curaçao reefs	Madracis mirabilis	Madracis auretenra	Species	oil dispersant (Shell LTX) & crude oil	Hydrocarbon|Dispersant	Yes	lower LD50s concentrations of mixture than of pure oil/dispersant	Mortality	Colony	short-term dose-response assays of combined oil + dispersant (24h exposure then 24h recovery)	No	No data extractable
171	ScreenTA_4203	map	Scopus	Ambrosone, A. and Roopin, M. and Pelaz, B. and Abdelmonem, A.M. and Ackermann, L.-M. and Mattera, L. and Allocca, M. and Tino, A. and Klapper, M. and Parak, W.J. and Levy, O. and Tortiglione, C.	Dissecting common and divergent molecular pathways elicited by CdSe/ZnS quantum dots in freshwater and marine sentinel invertebrates	2017	Nanotoxicology	10.1080/17435390.2017.1295111	MD	2	Laboratory_experiment	Israel	29°30'N	34°55'E	degrees-minutes	outside the Inter-University Institute in Eilat, Israel	Stylophora pistillata	Stylophora pistillata	Species	core/shell CdSe/ZnS quantum dots (QD)	Nanoparticle	No	expulsion of gastrodermal cells	Mortality	Colony	N/A	No	No data extractable
172	ScreenTA_4203	map	Scopus	Ambrosone, A. and Roopin, M. and Pelaz, B. and Abdelmonem, A.M. and Ackermann, L.-M. and Mattera, L. and Allocca, M. and Tino, A. and Klapper, M. and Parak, W.J. and Levy, O. and Tortiglione, C.	Dissecting common and divergent molecular pathways elicited by CdSe/ZnS quantum dots in freshwater and marine sentinel invertebrates	2017	Nanotoxicology	10.1080/17435390.2017.1295111	MD	3	Laboratory_experiment	Israel	29°30'N	34°55'E	degrees-minutes	outside the Inter-University Institute in Eilat, Israel	Stylophora pistillata	Stylophora pistillata	Species	core/shell CdSe/ZnS quantum dots (QD)	Nanoparticle	No	explusion of symbiotic algae	Bleaching	Colony	N/A	No	No data extractable
173	ScreenTA_4203	map	Scopus	Ambrosone, A. and Roopin, M. and Pelaz, B. and Abdelmonem, A.M. and Ackermann, L.-M. and Mattera, L. and Allocca, M. and Tino, A. and Klapper, M. and Parak, W.J. and Levy, O. and Tortiglione, C.	Dissecting common and divergent molecular pathways elicited by CdSe/ZnS quantum dots in freshwater and marine sentinel invertebrates	2017	Nanotoxicology	10.1080/17435390.2017.1295111	MD	4	Laboratory_experiment	Israel	29°30'N	34°55'E	degrees-minutes	outside the Inter-University Institute in Eilat, Israel	Stylophora pistillata	Stylophora pistillata	Species	core/shell CdSe/ZnS quantum dots (QD)	Nanoparticle	No	coral respiration rates	Physiology	Colony	N/A	No	No data extractable
175	ScreenTA_4203	map	Scopus	Ambrosone, A. and Roopin, M. and Pelaz, B. and Abdelmonem, A.M. and Ackermann, L.-M. and Mattera, L. and Allocca, M. and Tino, A. and Klapper, M. and Parak, W.J. and Levy, O. and Tortiglione, C.	Dissecting common and divergent molecular pathways elicited by CdSe/ZnS quantum dots in freshwater and marine sentinel invertebrates	2017	Nanotoxicology	10.1080/17435390.2017.1295111	MD	6	Laboratory_experiment	Israel	29°30'N	34°55'E	degrees-minutes	outside the Inter-University Institute in Eilat, Israel	Stylophora pistillata	Stylophora pistillata	Species	core/shell CdSe/ZnS quantum dots (QD)	Nanoparticle	No	transcriptomic changes	Genetic	Molecular	N/A	No	Error during metcoding
181	ScreenTA_7442	map	Scopus	Aminot, Y. and Lanctt, C. and Bednarz, V. and Robson, W.J. and Taylor, A. and Ferrier-Pagès, C. and Metian, M. and Tolosa, I.	Leaching of flame-retardants from polystyrene debris Bioaccumulation and potential effects on coral	2020	Marine Pollution Bulletin	10.1016/j.marpolbul.2019.110862	MD	3	Laboratory_experiment	Jordan	NA	NA	NA	Red Sea (Gulf of Aqaba, Jordan)	Stylophora pistillata	Stylophora pistillata	Species	hexabromocyclododecanes (flame-retardants)	Other	No	chlorophyll content (pigmentation)	Physiology	Colony	N/A	No	Redundant proxy
184	ScreenTA_7442	map	Scopus	Aminot, Y. and Lanctt, C. and Bednarz, V. and Robson, W.J. and Taylor, A. and Ferrier-Pagès, C. and Metian, M. and Tolosa, I.	Leaching of flame-retardants from polystyrene debris Bioaccumulation and potential effects on coral	2020	Marine Pollution Bulletin	10.1016/j.marpolbul.2019.110862	MD	6	Laboratory_experiment	Jordan	NA	NA	NA	Red Sea (Gulf of Aqaba, Jordan)	Stylophora pistillata	Stylophora pistillata	Species	hexabromocyclododecanes (flame-retardants)	Other	No	polyp retraction	Other	Colony	N/A	No	No data extractable
1845	ScreenTA_13493	map	Scopus	Epstein, N. and Bak, R.P.M. and Rinkevich, B.	Toxicity of third generation dispersants and dispersed Egyptian crude oil on Red Sea coral larvae	2000	Marine Pollution Bulletin	10.1016/S0025-326X(99)00232-5	KB/DYO	1	Laboratory_experiment	Egypt	NA	NA	NA	northern Gulf of Eilat	Stylophora pistillata	Stylophora pistillata	Species	Crude oil	Hydrocarbon	Yes	Planulae survivorship	Mortality	Individual	N/A	No	No data extractable
1847	ScreenTA_13493	map	Scopus	Epstein, N. and Bak, R.P.M. and Rinkevich, B.	Toxicity of third generation dispersants and dispersed Egyptian crude oil on Red Sea coral larvae	2000	Marine Pollution Bulletin	10.1016/S0025-326X(99)00232-5	KB/DYO	3	Laboratory_experiment	Egypt	NA	NA	NA	northern Gulf of Eilat	Stylophora pistillata	Stylophora pistillata	Species	Crude oil	Hydrocarbon	Yes	Deformations in planula morphologies	Reproduction	Individual	N/A	No	Outcome not included in data extraction strategy
1850	ScreenTA_13493	map	Scopus	Epstein, N. and Bak, R.P.M. and Rinkevich, B.	Toxicity of third generation dispersants and dispersed Egyptian crude oil on Red Sea coral larvae	2000	Marine Pollution Bulletin	10.1016/S0025-326X(99)00232-5	KB/DYO	6	Laboratory_experiment	Egypt	NA	NA	NA	northern Gulf of Eilat	Stylophora pistillata	Stylophora pistillata	Species	Dispersant Inipol IP-90	Dispersant	No	Deformations in planula morphologies	Reproduction	Individual	N/A	No	No data extractable
1853	ScreenTA_13493	map	Scopus	Epstein, N. and Bak, R.P.M. and Rinkevich, B.	Toxicity of third generation dispersants and dispersed Egyptian crude oil on Red Sea coral larvae	2000	Marine Pollution Bulletin	10.1016/S0025-326X(99)00232-5	KB/DYO	9	Laboratory_experiment	Egypt	NA	NA	NA	northern Gulf of Eilat	Stylophora pistillata	Stylophora pistillata	Species	Dispersant Petrotech PTI-25	Dispersant	No	Deformations in planula morphologies	Reproduction	Individual	N/A	No	No data extractable
1856	ScreenTA_13493	map	Scopus	Epstein, N. and Bak, R.P.M. and Rinkevich, B.	Toxicity of third generation dispersants and dispersed Egyptian crude oil on Red Sea coral larvae	2000	Marine Pollution Bulletin	10.1016/S0025-326X(99)00232-5	KB/DYO	12	Laboratory_experiment	Egypt	NA	NA	NA	northern Gulf of Eilat	Stylophora pistillata	Stylophora pistillata	Species	Dispersant Biosolve	Dispersant	No	Deformations in planula morphologies	Reproduction	Individual	N/A	No	No data extractable
1857	ScreenTA_13493	map	Scopus	Epstein, N. and Bak, R.P.M. and Rinkevich, B.	Toxicity of third generation dispersants and dispersed Egyptian crude oil on Red Sea coral larvae	2000	Marine Pollution Bulletin	10.1016/S0025-326X(99)00232-5	KB/DYO	13	Laboratory_experiment	Egypt	NA	NA	NA	northern Gulf of Eilat	Stylophora pistillata	Stylophora pistillata	Species	Dispersant Bioreico R-93	Dispersant	No	Planulae survivorship	Mortality	Individual	N/A	No	Uncalculable standardised mean difference
1859	ScreenTA_13493	map	Scopus	Epstein, N. and Bak, R.P.M. and Rinkevich, B.	Toxicity of third generation dispersants and dispersed Egyptian crude oil on Red Sea coral larvae	2000	Marine Pollution Bulletin	10.1016/S0025-326X(99)00232-5	KB/DYO	15	Laboratory_experiment	Egypt	NA	NA	NA	northern Gulf of Eilat	Stylophora pistillata	Stylophora pistillata	Species	Dispersant Bioreico R-93	Dispersant	No	Deformations in planula morphologies	Reproduction	Individual	N/A	No	No data extractable
1860	ScreenTA_13493	map	Scopus	Epstein, N. and Bak, R.P.M. and Rinkevich, B.	Toxicity of third generation dispersants and dispersed Egyptian crude oil on Red Sea coral larvae	2000	Marine Pollution Bulletin	10.1016/S0025-326X(99)00232-5	KB/DYO	16	Laboratory_experiment	Egypt	NA	NA	NA	northern Gulf of Eilat	Stylophora pistillata	Stylophora pistillata	Species	Dispersant Emulgal C-100	Dispersant	No	Planulae survivorship	Mortality	Individual	N/A	No	Uncalculable standardised mean difference
1862	ScreenTA_13493	map	Scopus	Epstein, N. and Bak, R.P.M. and Rinkevich, B.	Toxicity of third generation dispersants and dispersed Egyptian crude oil on Red Sea coral larvae	2000	Marine Pollution Bulletin	10.1016/S0025-326X(99)00232-5	KB/DYO	18	Laboratory_experiment	Egypt	NA	NA	NA	northern Gulf of Eilat	Stylophora pistillata	Stylophora pistillata	Species	Dispersant Emulgal C-100	Dispersant	No	Deformations in planula morphologies	Reproduction	Individual	N/A	No	No data extractable
1864	ScreenTA_13493	map	Scopus	Epstein, N. and Bak, R.P.M. and Rinkevich, B.	Toxicity of third generation dispersants and dispersed Egyptian crude oil on Red Sea coral larvae	2000	Marine Pollution Bulletin	10.1016/S0025-326X(99)00232-5	KB/DYO	20	Laboratory_experiment	Egypt	NA	NA	NA	northern Gulf of Eilat	Stylophora pistillata	Stylophora pistillata	Species	Crude oil & Dispersant Inipol IP-90	Hydrocarbon|Dispersant	Yes	Settlement	Recruitment	Individual	N/A	No	No data extractable
1865	ScreenTA_13493	map	Scopus	Epstein, N. and Bak, R.P.M. and Rinkevich, B.	Toxicity of third generation dispersants and dispersed Egyptian crude oil on Red Sea coral larvae	2000	Marine Pollution Bulletin	10.1016/S0025-326X(99)00232-5	KB/DYO	21	Laboratory_experiment	Egypt	NA	NA	NA	northern Gulf of Eilat	Stylophora pistillata	Stylophora pistillata	Species	Crude oil & Dispersant Inipol IP-90	Hydrocarbon|Dispersant	Yes	Deformations in planula morphologies	Reproduction	Individual	N/A	No	Outcome not included in data extraction strategy
1867	ScreenTA_13493	map	Scopus	Epstein, N. and Bak, R.P.M. and Rinkevich, B.	Toxicity of third generation dispersants and dispersed Egyptian crude oil on Red Sea coral larvae	2000	Marine Pollution Bulletin	10.1016/S0025-326X(99)00232-5	KB/DYO	23	Laboratory_experiment	Egypt	NA	NA	NA	northern Gulf of Eilat	Stylophora pistillata	Stylophora pistillata	Species	Crude oil & Dispersant Petrotech PTI-25	Hydrocarbon|Dispersant	Yes	Settlement	Recruitment	Individual	N/A	No	No data extractable
1868	ScreenTA_13493	map	Scopus	Epstein, N. and Bak, R.P.M. and Rinkevich, B.	Toxicity of third generation dispersants and dispersed Egyptian crude oil on Red Sea coral larvae	2000	Marine Pollution Bulletin	10.1016/S0025-326X(99)00232-5	KB/DYO	24	Laboratory_experiment	Egypt	NA	NA	NA	northern Gulf of Eilat	Stylophora pistillata	Stylophora pistillata	Species	Crude oil & Dispersant Petrotech PTI-25	Hydrocarbon|Dispersant	Yes	Deformations in planula morphologies	Reproduction	Individual	N/A	No	Outcome not included in data extraction strategy
1870	ScreenTA_13493	map	Scopus	Epstein, N. and Bak, R.P.M. and Rinkevich, B.	Toxicity of third generation dispersants and dispersed Egyptian crude oil on Red Sea coral larvae	2000	Marine Pollution Bulletin	10.1016/S0025-326X(99)00232-5	KB/DYO	26	Laboratory_experiment	Egypt	NA	NA	NA	northern Gulf of Eilat	Stylophora pistillata	Stylophora pistillata	Species	Crude oil & Dispersant Biosolve	Hydrocarbon|Dispersant	Yes	Settlement	Recruitment	Individual	N/A	No	No data extractable
1871	ScreenTA_13493	map	Scopus	Epstein, N. and Bak, R.P.M. and Rinkevich, B.	Toxicity of third generation dispersants and dispersed Egyptian crude oil on Red Sea coral larvae	2000	Marine Pollution Bulletin	10.1016/S0025-326X(99)00232-5	KB/DYO	27	Laboratory_experiment	Egypt	NA	NA	NA	northern Gulf of Eilat	Stylophora pistillata	Stylophora pistillata	Species	Crude oil & Dispersant Biosolve	Hydrocarbon|Dispersant	Yes	Deformations in planula morphologies	Reproduction	Individual	N/A	No	Outcome not included in data extraction strategy
1873	ScreenTA_13493	map	Scopus	Epstein, N. and Bak, R.P.M. and Rinkevich, B.	Toxicity of third generation dispersants and dispersed Egyptian crude oil on Red Sea coral larvae	2000	Marine Pollution Bulletin	10.1016/S0025-326X(99)00232-5	KB/DYO	29	Laboratory_experiment	Egypt	NA	NA	NA	northern Gulf of Eilat	Stylophora pistillata	Stylophora pistillata	Species	Crude oil & Dispersant Bioreico R-93	Hydrocarbon|Dispersant	Yes	Settlement	Recruitment	Individual	N/A	No	No data extractable
1874	ScreenTA_13493	map	Scopus	Epstein, N. and Bak, R.P.M. and Rinkevich, B.	Toxicity of third generation dispersants and dispersed Egyptian crude oil on Red Sea coral larvae	2000	Marine Pollution Bulletin	10.1016/S0025-326X(99)00232-5	KB/DYO	30	Laboratory_experiment	Egypt	NA	NA	NA	northern Gulf of Eilat	Stylophora pistillata	Stylophora pistillata	Species	Crude oil & Dispersant Bioreico R-93	Hydrocarbon|Dispersant	Yes	Deformations in planula morphologies	Reproduction	Individual	N/A	No	Outcome not included in data extraction strategy
1875	ScreenTA_13493	map	Scopus	Epstein, N. and Bak, R.P.M. and Rinkevich, B.	Toxicity of third generation dispersants and dispersed Egyptian crude oil on Red Sea coral larvae	2000	Marine Pollution Bulletin	10.1016/S0025-326X(99)00232-5	KB/DYO	31	Laboratory_experiment	Egypt	NA	NA	NA	northern Gulf of Eilat	Stylophora pistillata	Stylophora pistillata	Species	Crude oil & Dispersant Emulgal C-100	Hydrocarbon|Dispersant	Yes	Planulae survivorship	Mortality	Individual	N/A	No	Uncalculable standardised mean difference
1876	ScreenTA_13493	map	Scopus	Epstein, N. and Bak, R.P.M. and Rinkevich, B.	Toxicity of third generation dispersants and dispersed Egyptian crude oil on Red Sea coral larvae	2000	Marine Pollution Bulletin	10.1016/S0025-326X(99)00232-5	KB/DYO	32	Laboratory_experiment	Egypt	NA	NA	NA	northern Gulf of Eilat	Stylophora pistillata	Stylophora pistillata	Species	Crude oil & Dispersant Emulgal C-100	Hydrocarbon|Dispersant	Yes	Settlement	Recruitment	Individual	N/A	No	No data extractable
1877	ScreenTA_13493	map	Scopus	Epstein, N. and Bak, R.P.M. and Rinkevich, B.	Toxicity of third generation dispersants and dispersed Egyptian crude oil on Red Sea coral larvae	2000	Marine Pollution Bulletin	10.1016/S0025-326X(99)00232-5	KB/DYO	33	Laboratory_experiment	Egypt	NA	NA	NA	northern Gulf of Eilat	Stylophora pistillata	Stylophora pistillata	Species	Crude oil & Dispersant Emulgal C-100	Hydrocarbon|Dispersant	Yes	Deformations in planula morphologies	Reproduction	Individual	N/A	No	Outcome not included in data extraction strategy
195	ScreenTA_3289	map	Scopus	Antonius, A.	Coral Diseases in the IndoPacific A First Record	1985	Marine Ecology	10.1111/j.1439-0485.1985.tb00322.x	DYO	1	Field_experiment	Saudi Arabia	NA	NA	NA	Jeddah, Red Sea	Acroporidae	Acroporidae	Family	Antibiotics penicillin, erythromycin, streptomycin, gentamycin	Pharmaceutical	Yes	Infection by bacteria (white band disease, black band disease)	Disease	Colony	N/A	No	No data extractable
196	ScreenTA_3289	map	Scopus	Antonius, A.	Coral Diseases in the IndoPacific A First Record	1985	Marine Ecology	10.1111/j.1439-0485.1985.tb00322.x	DYO	2	Field_experiment	Saudi Arabia	NA	NA	NA	Jeddah, Red Sea	Faviidae	Faviidae	Family	Antibiotics penicillin, erythromycin, streptomycin, gentamycin	Pharmaceutical	Yes	Infection by bacteria (white band disease, black band disease)	Disease	Colony	N/A	No	No data extractable
2121	ScreenTA_5338	map	WOSCC	Faghidi, M and Mostafavi, P and Moradi, AM and Rad, MG	Evaluate the effect of the soluble fraction of crude oil on changes of symbiotic Zooxanthellae clades with two species of reef-building corals in vitro and molecular methods	2016	INTERNATIONAL JOURNAL OF ADVANCED BIOTECHNOLOGY AND RESEARCH	NA	IDC	1	Laboratory_experiment	Iran (Islamic Republic of)	26°51'57.08 N	56°25'06.42 E	degrees-minutes-seconds	Larak Island reefs	Favia pallida (Dipsastraea pallida Dana, 1846)	Dipsastraea pallida	Species	crude oil fractions (10-30-50%)	Hydrocarbon	Yes	visible colour change (whitening)	Other	Colony	2weeks exposure; visual bleaching, no change in genetic type of dominant Symbiodinium; low quality publication	No	No data extractable
2122	ScreenTA_5338	map	WOSCC	Faghidi, M and Mostafavi, P and Moradi, AM and Rad, MG	Evaluate the effect of the soluble fraction of crude oil on changes of symbiotic Zooxanthellae clades with two species of reef-building corals in vitro and molecular methods	2016	INTERNATIONAL JOURNAL OF ADVANCED BIOTECHNOLOGY AND RESEARCH	NA	IDC	2	Laboratory_experiment	Iran (Islamic Republic of)	26°51'57.08 N	56°25'06.42 E	degrees-minutes-seconds	Larak Island reefs	Favia pallida (Dipsastraea pallida Dana, 1846)	Dipsastraea pallida	Species	crude oil fractions (10-30-50%)	Hydrocarbon	Yes	no shifts in Symbiodinium genetic type: D1a	Microbiome	Cellular	2weeks exposure; visual bleaching, no change in genetic type of dominant Symbiodinium; low quality publication	No	Outcome not included in data extraction strategy
2123	ScreenTA_5338	map	WOSCC	Faghidi, M and Mostafavi, P and Moradi, AM and Rad, MG	Evaluate the effect of the soluble fraction of crude oil on changes of symbiotic Zooxanthellae clades with two species of reef-building corals in vitro and molecular methods	2016	INTERNATIONAL JOURNAL OF ADVANCED BIOTECHNOLOGY AND RESEARCH	NA	IDC	3	Laboratory_experiment	Iran (Islamic Republic of)	26°51'57.08 N	56°25'06.42 E	degrees-minutes-seconds	Larak Island reefs	Psammocora contigua	Psammocora contigua	Species	crude oil fractions (10-30-50%)	Hydrocarbon	Yes	visible colour change (whitening)	Other	Colony	2weeks exposure; visual bleaching, no change in genetic type of dominant Symbiodinium; low quality publication	No	No data extractable
2124	ScreenTA_5338	map	WOSCC	Faghidi, M and Mostafavi, P and Moradi, AM and Rad, MG	Evaluate the effect of the soluble fraction of crude oil on changes of symbiotic Zooxanthellae clades with two species of reef-building corals in vitro and molecular methods	2016	INTERNATIONAL JOURNAL OF ADVANCED BIOTECHNOLOGY AND RESEARCH	NA	IDC	4	Laboratory_experiment	Iran (Islamic Republic of)	26°51'57.08 N	56°25'06.42 E	degrees-minutes-seconds	Larak Island reefs	Psammocora contigua	Psammocora contigua	Species	crude oil fractions (10-30-50%)	Hydrocarbon	Yes	no shifts in Symbiodinium genetic type: D1a & C1	Microbiome	Cellular	2weeks exposure; visual bleaching, no change in genetic type of dominant Symbiodinium; low quality publication	No	Outcome not included in data extraction strategy
2137	ScreenTA_1669	map	Scopus	Farina, O. and Ramos, R. and Bastidas, C. and Garca, E.	Biochemical responses of cnidarian larvae to mercury and benzo(a)pyrene exposure	2008	Bulletin of Environmental Contamination and Toxicology	10.1007/s00128-008-9534-2	MD	2	Laboratory_experiment	Venezuela (Bolivarian Republic of)	10°48'83''N	68°16'16''W	degrees-minutes-seconds	Cayo Paicla at National Park Morrocoy	Porites astreoides	Porites astreoides	Species	benzo(a)pyrene	Hydrocarbon	No	total content of proteins	Physiology	Colony	experiment on planulae (larvae)	No	Outcome not included in data extraction strategy
2138	ScreenTA_1669	map	Scopus	Farina, O. and Ramos, R. and Bastidas, C. and Garca, E.	Biochemical responses of cnidarian larvae to mercury and benzo(a)pyrene exposure	2008	Bulletin of Environmental Contamination and Toxicology	10.1007/s00128-008-9534-2	MD	3	Laboratory_experiment	Venezuela (Bolivarian Republic of)	10°48'83''N	68°16'16''W	degrees-minutes-seconds	Cayo Paicla at National Park Morrocoy	Porites astreoides	Porites astreoides	Species	benzo(a)pyrene	Hydrocarbon	No	catalase activity	Physiology	Molecular	experiment on planulae (larvae)	No	Outcome not included in data extraction strategy
2139	ScreenTA_1669	map	Scopus	Farina, O. and Ramos, R. and Bastidas, C. and Garca, E.	Biochemical responses of cnidarian larvae to mercury and benzo(a)pyrene exposure	2008	Bulletin of Environmental Contamination and Toxicology	10.1007/s00128-008-9534-2	MD	4	Laboratory_experiment	Venezuela (Bolivarian Republic of)	10°48'83''N	68°16'16''W	degrees-minutes-seconds	Cayo Paicla at National Park Morrocoy	Porites astreoides	Porites astreoides	Species	benzo(a)pyrene	Hydrocarbon	No	glutathione S-transferase activity	Physiology	Molecular	experiment on planulae (larvae)	No	Outcome not included in data extraction strategy
2140	ScreenTA_1669	map	Scopus	Farina, O. and Ramos, R. and Bastidas, C. and Garca, E.	Biochemical responses of cnidarian larvae to mercury and benzo(a)pyrene exposure	2008	Bulletin of Environmental Contamination and Toxicology	10.1007/s00128-008-9534-2	MD	5	Laboratory_experiment	Venezuela (Bolivarian Republic of)	10°48'83''N	68°16'16''W	degrees-minutes-seconds	Cayo Paicla at National Park Morrocoy	Porites astreoides	Porites astreoides	Species	benzo(a)pyrene	Hydrocarbon	No	thiol content	Physiology	Colony	experiment on planulae (larvae)	No	Outcome not included in data extraction strategy
2142	ScreenTA_1669	map	Scopus	Farina, O. and Ramos, R. and Bastidas, C. and Garca, E.	Biochemical responses of cnidarian larvae to mercury and benzo(a)pyrene exposure	2008	Bulletin of Environmental Contamination and Toxicology	10.1007/s00128-008-9534-2	MD	7	Laboratory_experiment	Venezuela (Bolivarian Republic of)	10°48'83''N	68°16'16''W	degrees-minutes-seconds	Cayo Paicla at National Park Morrocoy	Porites astreoides	Porites astreoides	Species	mercury	Metal	No	total content of proteins	Physiology	Colony	experiment on planulae (larvae)	No	Outcome not included in data extraction strategy
2143	ScreenTA_1669	map	Scopus	Farina, O. and Ramos, R. and Bastidas, C. and Garca, E.	Biochemical responses of cnidarian larvae to mercury and benzo(a)pyrene exposure	2008	Bulletin of Environmental Contamination and Toxicology	10.1007/s00128-008-9534-2	MD	8	Laboratory_experiment	Venezuela (Bolivarian Republic of)	10°48'83''N	68°16'16''W	degrees-minutes-seconds	Cayo Paicla at National Park Morrocoy	Porites astreoides	Porites astreoides	Species	mercury	Metal	No	catalase activity	Physiology	Molecular	experiment on planulae (larvae)	No	Outcome not included in data extraction strategy
2144	ScreenTA_1669	map	Scopus	Farina, O. and Ramos, R. and Bastidas, C. and Garca, E.	Biochemical responses of cnidarian larvae to mercury and benzo(a)pyrene exposure	2008	Bulletin of Environmental Contamination and Toxicology	10.1007/s00128-008-9534-2	MD	9	Laboratory_experiment	Venezuela (Bolivarian Republic of)	10°48'83''N	68°16'16''W	degrees-minutes-seconds	Cayo Paicla at National Park Morrocoy	Porites astreoides	Porites astreoides	Species	mercury	Metal	No	glutathione S-transferase activity	Physiology	Molecular	experiment on planulae (larvae)	No	Outcome not included in data extraction strategy
2145	ScreenTA_1669	map	Scopus	Farina, O. and Ramos, R. and Bastidas, C. and Garca, E.	Biochemical responses of cnidarian larvae to mercury and benzo(a)pyrene exposure	2008	Bulletin of Environmental Contamination and Toxicology	10.1007/s00128-008-9534-2	MD	10	Laboratory_experiment	Venezuela (Bolivarian Republic of)	10°48'83''N	68°16'16''W	degrees-minutes-seconds	Cayo Paicla at National Park Morrocoy	Porites astreoides	Porites astreoides	Species	mercury	Metal	No	thiol content	Physiology	Colony	experiment on planulae (larvae)	No	Outcome not included in data extraction strategy
2238	ScreenTA_10629	map	Scopus	Ferrier-Pagès, C. and Gattuso, J.-P. and Cauwet, G. and Jaubert, J. and Allemand, D.	Release of dissolved organic carbon and nitrogen by the zooxanthellate coral Galaxea fascicularis	1998	Marine Ecology Progress Series	10.3354/meps172265	IDC	6	Laboratory_experiment	NA	NA	NA	NA	Aquarium propagated coral colonies	Galaxea fascicularis	Galaxea fascicularis	Species	Antibiotics (penicillin, streptomycin)& fongicides (amphotericinB)	Pharmaceutical	Yes	cycling by bacteria of coral-released labelled organic carbon (DOC)	Physiology	Colony	N/A	No	No data extractable
2253	ScreenTA_1609	map	Scopus	Ferrier-Pagès, C. and Houlbrèque, F. and Wyse, E. and Richard, C. and Allemand, D. and Boisson, F.	Bioaccumulation of zinc in the scleractinian coral Stylophora pistillata	2005	Coral Reefs	10.1007/s00338-005-0045-x	DYO	3	Laboratory_experiment	Jordan	NA	NA	NA	Gulf of Aqaba	Stylophora pistillata	Stylophora pistillata	Species	Zinc	Metal	No	Zooxanthellae density	Microbiome	Tissue	N/A	No	No data extractable
2255	ScreenTA_1609	map	Scopus	Ferrier-Pagès, C. and Houlbrèque, F. and Wyse, E. and Richard, C. and Allemand, D. and Boisson, F.	Bioaccumulation of zinc in the scleractinian coral Stylophora pistillata	2005	Coral Reefs	10.1007/s00338-005-0045-x	DYO	5	Laboratory_experiment	Jordan	NA	NA	NA	Gulf of Aqaba	Stylophora pistillata	Stylophora pistillata	Species	Zinc	Metal	No	Maximum electron transport rate (ETRmax)	Physiology	Colony	N/A	No	Redundant proxy
2257	ScreenTA_10731	map	Scopus	Ferrier-Pagès, C. and Schoelzke, V. and Jaubert, J. and Muscatine, L. and Hoegh-Guldberg, O.	Response of a scleractinian coral, Stylophora pistillata, to iron and nitrate enrichment	2001	Journal of Experimental Marine Biology and Ecology	10.1016/S0022-0981(01)00241-6	DYO	2	Laboratory_experiment	Jordan	NA	NA	NA	Aqaba, Red Sea	Stylophora pistillata	Stylophora pistillata	Species	Iron	Metal	No	Saturation light level	Physiology	Colony	N/A	No	Outcome not included in data extraction strategy
2258	ScreenTA_10731	map	Scopus	Ferrier-Pagès, C. and Schoelzke, V. and Jaubert, J. and Muscatine, L. and Hoegh-Guldberg, O.	Response of a scleractinian coral, Stylophora pistillata, to iron and nitrate enrichment	2001	Journal of Experimental Marine Biology and Ecology	10.1016/S0022-0981(01)00241-6	DYO	3	Laboratory_experiment	Jordan	NA	NA	NA	Aqaba, Red Sea	Stylophora pistillata	Stylophora pistillata	Species	Iron	Metal	No	Respiration rates	Physiology	Colony	N/A	No	Outcome not included in data extraction strategy
2260	ScreenTA_10731	map	Scopus	Ferrier-Pagès, C. and Schoelzke, V. and Jaubert, J. and Muscatine, L. and Hoegh-Guldberg, O.	Response of a scleractinian coral, Stylophora pistillata, to iron and nitrate enrichment	2001	Journal of Experimental Marine Biology and Ecology	10.1016/S0022-0981(01)00241-6	DYO	5	Laboratory_experiment	Jordan	NA	NA	NA	Aqaba, Red Sea	Stylophora pistillata	Stylophora pistillata	Species	Iron	Metal	No	Number of zooxanthellae per animal cell	Microbiome	Cellular	N/A	No	Redundant proxy
2261	ScreenTA_10731	map	Scopus	Ferrier-Pagès, C. and Schoelzke, V. and Jaubert, J. and Muscatine, L. and Hoegh-Guldberg, O.	Response of a scleractinian coral, Stylophora pistillata, to iron and nitrate enrichment	2001	Journal of Experimental Marine Biology and Ecology	10.1016/S0022-0981(01)00241-6	DYO	6	Laboratory_experiment	Jordan	NA	NA	NA	Aqaba, Red Sea	Stylophora pistillata	Stylophora pistillata	Species	Iron	Metal	No	Chlorophyll a, c2 content	Physiology	Cellular	N/A	No	Redundant proxy
2271	ScreenTA_10731	map	Scopus	Ferrier-Pagès, C. and Schoelzke, V. and Jaubert, J. and Muscatine, L. and Hoegh-Guldberg, O.	Response of a scleractinian coral, Stylophora pistillata, to iron and nitrate enrichment	2001	Journal of Experimental Marine Biology and Ecology	10.1016/S0022-0981(01)00241-6	DYO	16	Laboratory_experiment	Jordan	NA	NA	NA	Aqaba, Red Sea	Stylophora pistillata	Stylophora pistillata	Species	Iron & Nitrate	Metal|Nutrient	Yes	Saturation light level	Physiology	Colony	N/A	No	Outcome not included in data extraction strategy
2272	ScreenTA_10731	map	Scopus	Ferrier-Pagès, C. and Schoelzke, V. and Jaubert, J. and Muscatine, L. and Hoegh-Guldberg, O.	Response of a scleractinian coral, Stylophora pistillata, to iron and nitrate enrichment	2001	Journal of Experimental Marine Biology and Ecology	10.1016/S0022-0981(01)00241-6	DYO	17	Laboratory_experiment	Jordan	NA	NA	NA	Aqaba, Red Sea	Stylophora pistillata	Stylophora pistillata	Species	Iron & Nitrate	Metal|Nutrient	Yes	Respiration rates	Physiology	Colony	N/A	No	Outcome not included in data extraction strategy
2274	ScreenTA_10731	map	Scopus	Ferrier-Pagès, C. and Schoelzke, V. and Jaubert, J. and Muscatine, L. and Hoegh-Guldberg, O.	Response of a scleractinian coral, Stylophora pistillata, to iron and nitrate enrichment	2001	Journal of Experimental Marine Biology and Ecology	10.1016/S0022-0981(01)00241-6	DYO	19	Laboratory_experiment	Jordan	NA	NA	NA	Aqaba, Red Sea	Stylophora pistillata	Stylophora pistillata	Species	Iron & Nitrate	Metal|Nutrient	Yes	Number of zooxanthellae per animal cell	Microbiome	Cellular	N/A	No	Redundant proxy
2275	ScreenTA_10731	map	Scopus	Ferrier-Pagès, C. and Schoelzke, V. and Jaubert, J. and Muscatine, L. and Hoegh-Guldberg, O.	Response of a scleractinian coral, Stylophora pistillata, to iron and nitrate enrichment	2001	Journal of Experimental Marine Biology and Ecology	10.1016/S0022-0981(01)00241-6	DYO	20	Laboratory_experiment	Jordan	NA	NA	NA	Aqaba, Red Sea	Stylophora pistillata	Stylophora pistillata	Species	Iron & Nitrate	Metal|Nutrient	Yes	Chlorophyll a, c2 content	Physiology	Cellular	N/A	No	Redundant proxy
228	ScreenTA_4761	map	Scopus	Baca, Bart J. and Snedaker, Samuel C. and Dodge, Richard E. and Knap, Anthony H. and Sleeter, Thomas D.	Effects of crude oil and dispersed crude oil on tropical ecosystems Long-term seagrass, mangrove, and coral studies	1996	Oceans Conference Record (IEEE)	NA	DYO	1	Field_experiment	Panama	NA	NA	NA	northwestern Laguna de Chiriqui	Coral	Coral	NA	Crude oil	Hydrocarbon	Yes	Coverage	Cover	Community	Period 1994	TROPICS experiment	Outcome not included in data extraction strategy
229	ScreenTA_4761	map	Scopus	Baca, Bart J. and Snedaker, Samuel C. and Dodge, Richard E. and Knap, Anthony H. and Sleeter, Thomas D.	Effects of crude oil and dispersed crude oil on tropical ecosystems Long-term seagrass, mangrove, and coral studies	1996	Oceans Conference Record (IEEE)	NA	DYO	2	Field_experiment	Panama	NA	NA	NA	northwestern Laguna de Chiriqui	Coral	Coral	NA	Crude oil & dispersant Corexit 9527	Hydrocarbon|Dispersant	Yes	Coverage	Cover	Community	Period 1994	TROPICS experiment	Outcome not included in data extraction strategy
230	ScreenTA_4761	map	Scopus	Baca, Bart J. and Snedaker, Samuel C. and Dodge, Richard E. and Knap, Anthony H. and Sleeter, Thomas D.	Effects of crude oil and dispersed crude oil on tropical ecosystems Long-term seagrass, mangrove, and coral studies	1996	Oceans Conference Record (IEEE)	NA	DYO	3	Field_experiment	Panama	NA	NA	NA	northwestern Laguna de Chiriqui	Montastrea annularis	Orbicella annularis	Species	Crude oil	Hydrocarbon	Yes	Growth	Growth	Colony	Period 1994	TROPICS experiment	Data redundant with another study
231	ScreenTA_4761	map	Scopus	Baca, Bart J. and Snedaker, Samuel C. and Dodge, Richard E. and Knap, Anthony H. and Sleeter, Thomas D.	Effects of crude oil and dispersed crude oil on tropical ecosystems Long-term seagrass, mangrove, and coral studies	1996	Oceans Conference Record (IEEE)	NA	DYO	4	Field_experiment	Panama	NA	NA	NA	northwestern Laguna de Chiriqui	Montastrea annularis	Orbicella annularis	Species	Crude oil & dispersant Corexit 9527	Hydrocarbon|Dispersant	Yes	Growth	Growth	Colony	Period 1994	TROPICS experiment	Data redundant with another study
232	ScreenTA_4761	map	Scopus	Baca, Bart J. and Snedaker, Samuel C. and Dodge, Richard E. and Knap, Anthony H. and Sleeter, Thomas D.	Effects of crude oil and dispersed crude oil on tropical ecosystems Long-term seagrass, mangrove, and coral studies	1996	Oceans Conference Record (IEEE)	NA	DYO	5	Field_experiment	Panama	NA	NA	NA	northwestern Laguna de Chiriqui	Agaricia tennuifolia	Agaricia tenuifolia	Species	Crude oil	Hydrocarbon	Yes	Growth	Growth	Colony	Period 1994	TROPICS experiment	Data redundant with another study
233	ScreenTA_4761	map	Scopus	Baca, Bart J. and Snedaker, Samuel C. and Dodge, Richard E. and Knap, Anthony H. and Sleeter, Thomas D.	Effects of crude oil and dispersed crude oil on tropical ecosystems Long-term seagrass, mangrove, and coral studies	1996	Oceans Conference Record (IEEE)	NA	DYO	6	Field_experiment	Panama	NA	NA	NA	northwestern Laguna de Chiriqui	Agaricia tennuifolia	Agaricia tenuifolia	Species	Crude oil & dispersant Corexit 9527	Hydrocarbon|Dispersant	Yes	Growth	Growth	Colony	Period 1994	TROPICS experiment	Data redundant with another study
234	ScreenTA_4761	map	Scopus	Baca, Bart J. and Snedaker, Samuel C. and Dodge, Richard E. and Knap, Anthony H. and Sleeter, Thomas D.	Effects of crude oil and dispersed crude oil on tropical ecosystems Long-term seagrass, mangrove, and coral studies	1996	Oceans Conference Record (IEEE)	NA	DYO	7	Field_experiment	Panama	NA	NA	NA	northwestern Laguna de Chiriqui	Porites porites	Porites porites	Species	Crude oil	Hydrocarbon	Yes	Growth	Growth	Colony	Period 1994	TROPICS experiment	Data redundant with another study
235	ScreenTA_4761	map	Scopus	Baca, Bart J. and Snedaker, Samuel C. and Dodge, Richard E. and Knap, Anthony H. and Sleeter, Thomas D.	Effects of crude oil and dispersed crude oil on tropical ecosystems Long-term seagrass, mangrove, and coral studies	1996	Oceans Conference Record (IEEE)	NA	DYO	8	Field_experiment	Panama	NA	NA	NA	northwestern Laguna de Chiriqui	Porites porites	Porites porites	Species	Crude oil & dispersant Corexit 9527	Hydrocarbon|Dispersant	Yes	Growth	Growth	Colony	Period 1994	TROPICS experiment	Data redundant with another study
236	ScreenTA_4761	map	Scopus	Baca, Bart J. and Snedaker, Samuel C. and Dodge, Richard E. and Knap, Anthony H. and Sleeter, Thomas D.	Effects of crude oil and dispersed crude oil on tropical ecosystems Long-term seagrass, mangrove, and coral studies	1996	Oceans Conference Record (IEEE)	NA	DYO	9	Field_experiment	Panama	NA	NA	NA	northwestern Laguna de Chiriqui	Acropora cervicornis	Acropora cervicornis	Species	Crude oil	Hydrocarbon	Yes	Growth	Growth	Colony	Period 1994	TROPICS experiment	Data redundant with another study
2369	ScreenTA_2103	map	Scopus	Fonseca, J.D.S. and Marangoni, L.F.D.B. and Marques, J.A. and Bianchini, A.	Carbonic anhydrase activity as a potential biomarker for acute exposure to copper in corals	2019	Chemosphere	10.1016/j.chemosphere.2019.04.089	DYO	2	Laboratory_experiment	Brazil	16°25'08.1''S	038°58'54.1''W	degrees-minutes-seconds	Municipal Natural Park of Recife de Fora, Porto Seguro, Bahia, northeastern Brazil	Mussismilia harttii	Mussismilia harttii	Species	Copper	Metal	No	Enzyme activity (carbonic anhydrase (CA) and Ca-ATPase)	Physiology	Molecular	N/A	No	Outcome not included in data extraction strategy
237	ScreenTA_4761	map	Scopus	Baca, Bart J. and Snedaker, Samuel C. and Dodge, Richard E. and Knap, Anthony H. and Sleeter, Thomas D.	Effects of crude oil and dispersed crude oil on tropical ecosystems Long-term seagrass, mangrove, and coral studies	1996	Oceans Conference Record (IEEE)	NA	DYO	10	Field_experiment	Panama	NA	NA	NA	northwestern Laguna de Chiriqui	Acropora cervicornis	Acropora cervicornis	Species	Crude oil & dispersant Corexit 9527	Hydrocarbon|Dispersant	Yes	Growth	Growth	Colony	Period 1994	TROPICS experiment	Data redundant with another study
2372	ScreenTA_4823	map	Scopus	Fonseca, J.D.S. and Marangoni, L.F.D.B. and Marques, J.A. and Bianchini, A.	Effects of increasing temperature alone and combined with copper exposure on biochemical and physiological parameters in the zooxanthellate scleractinian coral Mussismilia harttii	2017	Aquatic Toxicology	10.1016/j.aquatox.2017.07.002	DYO	3	Laboratory_experiment	Brazil	16°24'31''S	038°58'39''W	degrees-minutes-seconds	Porto Seguro, Bahia	Mussismilia harttii	Mussismilia harttii	Species	Copper (Cu)	Metal	Yes	Adenosine triphosphate (ATP) concentration	Physiology	Tissue	Combined with temperature	No	Outcome not included in data extraction strategy
2373	ScreenTA_4823	map	Scopus	Fonseca, J.D.S. and Marangoni, L.F.D.B. and Marques, J.A. and Bianchini, A.	Effects of increasing temperature alone and combined with copper exposure on biochemical and physiological parameters in the zooxanthellate scleractinian coral Mussismilia harttii	2017	Aquatic Toxicology	10.1016/j.aquatox.2017.07.002	DYO	4	Laboratory_experiment	Brazil	16°24'31''S	038°58'39''W	degrees-minutes-seconds	Porto Seguro, Bahia	Mussismilia harttii	Mussismilia harttii	Species	Copper (Cu)	Metal	Yes	Carbonic anhydrase (CA) activity	Physiology	Tissue	Combined with temperature	No	Outcome not included in data extraction strategy
2374	ScreenTA_4823	map	Scopus	Fonseca, J.D.S. and Marangoni, L.F.D.B. and Marques, J.A. and Bianchini, A.	Effects of increasing temperature alone and combined with copper exposure on biochemical and physiological parameters in the zooxanthellate scleractinian coral Mussismilia harttii	2017	Aquatic Toxicology	10.1016/j.aquatox.2017.07.002	DYO	5	Laboratory_experiment	Brazil	16°24'31''S	038°58'39''W	degrees-minutes-seconds	Porto Seguro, Bahia	Mussismilia harttii	Mussismilia harttii	Species	Copper (Cu)	Metal	Yes	Ca2+-Mg2+-ATPase activity	Physiology	Tissue	Combined with temperature	No	Outcome not included in data extraction strategy
2375	ScreenTA_4823	map	Scopus	Fonseca, J.D.S. and Marangoni, L.F.D.B. and Marques, J.A. and Bianchini, A.	Effects of increasing temperature alone and combined with copper exposure on biochemical and physiological parameters in the zooxanthellate scleractinian coral Mussismilia harttii	2017	Aquatic Toxicology	10.1016/j.aquatox.2017.07.002	DYO	6	Laboratory_experiment	Brazil	16°24'31''S	038°58'39''W	degrees-minutes-seconds	Porto Seguro, Bahia	Mussismilia harttii	Mussismilia harttii	Species	Copper (Cu)	Metal	Yes	Total antioxidant capacity against peroxyl radicals (ACAP)	Physiology	Tissue	Combined with temperature	No	Outcome not included in data extraction strategy
2376	ScreenTA_4823	map	Scopus	Fonseca, J.D.S. and Marangoni, L.F.D.B. and Marques, J.A. and Bianchini, A.	Effects of increasing temperature alone and combined with copper exposure on biochemical and physiological parameters in the zooxanthellate scleractinian coral Mussismilia harttii	2017	Aquatic Toxicology	10.1016/j.aquatox.2017.07.002	DYO	7	Laboratory_experiment	Brazil	16°24'31''S	038°58'39''W	degrees-minutes-seconds	Porto Seguro, Bahia	Mussismilia harttii	Mussismilia harttii	Species	Copper (Cu)	Metal	Yes	Lipid peroxidation (LPO)	Physiology	Tissue	Combined with temperature	No	Outcome not included in data extraction strategy
2378	ScreenTA_6655	map	Scopus	Fragoso Ados Santos, H. and Duarte, G.A.S. and Rachid, C.T.D.C. and Chaloub, R.M. and Calderon, E.N. and Marangoni, L.F.D.B. and Bianchini, A. and Nudi, A.H. and Do Carmo, F.L. and Van Elsas, J.D. and Rosado, A.S. and Castro, C.B.E. and Peixoto, R.S.	Impact of oil spills on coral reefs can be reduced by bioremediation using probiotic microbiota	2015	Scientific Reports	10.1038/srep18268	RM	2	Laboratory_experiment	Brazil	16°24' S	038°59' W	degrees-minutes	Recife de Fora, Porto Seguro, Bahia,	Mussismilia harttii	Mussismilia harttii	Species	Oil	Hydrocarbon	Yes	Enzyme activities of (Ca2+, Mg2+)-ATPase	Physiology	Molecular	The study also test the effect of adding bacteria able to degrade oil	No	Outcome not included in data extraction strategy
2379	ScreenTA_6655	map	Scopus	Fragoso Ados Santos, H. and Duarte, G.A.S. and Rachid, C.T.D.C. and Chaloub, R.M. and Calderon, E.N. and Marangoni, L.F.D.B. and Bianchini, A. and Nudi, A.H. and Do Carmo, F.L. and Van Elsas, J.D. and Rosado, A.S. and Castro, C.B.E. and Peixoto, R.S.	Impact of oil spills on coral reefs can be reduced by bioremediation using probiotic microbiota	2015	Scientific Reports	10.1038/srep18268	RM	3	Laboratory_experiment	Brazil	16°24' S	038°59' W	degrees-minutes	Recife de Fora, Porto Seguro, Bahia,	Mussismilia harttii	Mussismilia harttii	Species	Oil	Hydrocarbon	Yes	Lipid peroxidation	Physiology	Molecular	The study also test the effect of adding bacteria able to degrade oil	No	Outcome not included in data extraction strategy
238	ScreenTA_4761	map	Scopus	Baca, Bart J. and Snedaker, Samuel C. and Dodge, Richard E. and Knap, Anthony H. and Sleeter, Thomas D.	Effects of crude oil and dispersed crude oil on tropical ecosystems Long-term seagrass, mangrove, and coral studies	1996	Oceans Conference Record (IEEE)	NA	DYO	11	Field_experiment	Panama	NA	NA	NA	northwestern Laguna de Chiriqui	Siderea siderea	Siderastrea siderea	Species	Crude oil	Hydrocarbon	Yes	Growth	Growth	Colony	Period 1994	TROPICS experiment	No data extractable
2380	ScreenTA_6655	map	Scopus	Fragoso Ados Santos, H. and Duarte, G.A.S. and Rachid, C.T.D.C. and Chaloub, R.M. and Calderon, E.N. and Marangoni, L.F.D.B. and Bianchini, A. and Nudi, A.H. and Do Carmo, F.L. and Van Elsas, J.D. and Rosado, A.S. and Castro, C.B.E. and Peixoto, R.S.	Impact of oil spills on coral reefs can be reduced by bioremediation using probiotic microbiota	2015	Scientific Reports	10.1038/srep18268	RM	4	Laboratory_experiment	Brazil	16°24' S	038°59' W	degrees-minutes	Recife de Fora, Porto Seguro, Bahia,	Mussismilia harttii	Mussismilia harttii	Species	Oil	Hydrocarbon	Yes	Bacterial community composition	Microbiome	Tissue	The study also test the effect of adding bacteria able to degrade oil	No	Outcome not included in data extraction strategy
2383	ScreenTA_12736	map	Scopus	Frisch, A.J. and Ulstrup, K.E. and Hobbs, J.-P.A.	The effects of clove oil on coral An experimental evaluation using Pocillopora damicornis (Linnaeus)	2007	Journal of Experimental Marine Biology and Ecology	10.1016/j.jembe.2007.02.004	IDC	1	Laboratory_experiment	Australia	18° 30' S	146° 29' E	degrees-minutes	Orpheus Island	Pocillopora damicornis	Pocillopora damicornis	Species	Eugenol anaesthetic solution (10% clove oil, 90% ethanol)	Pharmaceutical	No	tissue sloughing and exposure of bare skeleton	Mortality	Tissue	short-term stress (1min to 1h exposure) followed by 2 months recovery	No	No data extractable
239	ScreenTA_4761	map	Scopus	Baca, Bart J. and Snedaker, Samuel C. and Dodge, Richard E. and Knap, Anthony H. and Sleeter, Thomas D.	Effects of crude oil and dispersed crude oil on tropical ecosystems Long-term seagrass, mangrove, and coral studies	1996	Oceans Conference Record (IEEE)	NA	DYO	12	Field_experiment	Panama	NA	NA	NA	northwestern Laguna de Chiriqui	Siderea siderea	Siderastrea siderea	Species	Crude oil & dispersant Corexit 9527	Hydrocarbon|Dispersant	Yes	Growth	Growth	Colony	Period 1994	TROPICS experiment	No data extractable
240	ScreenTA_4825	map	Scopus	Bachok, Z. and Ariffin, M.M. and Sheikh, M.A. and Mohamed Shazili, N.A. and Ali, H.R.	Effects of irgarol-1051 on fatty acid profile of solitary corals, Fungia fungites after acute exposure	2016	Malaysian Journal of Analytical Sciences	10.17576/mjas-2016-2004-01	DYO	1	Laboratory_experiment	Malaysia	NA	NA	NA	Bidong Island, Terengganu Malaysia	Fungia fungites	Fungia fungites	Species	Irgarol 1051	Pesticide	No	Fatty acid concentration and composition (saturated, monounsaturated, polyunsaturated)	Physiology	Tissue	N/A	No	Outcome not included in data extraction strategy
2418	ScreenTA_8151	map	Scopus	Gilbert, J.A. and Hill, R. and Doblin, M.A. and Ralph, P.J.	Microbial consortia increase thermal tolerance of corals	2012	Marine Biology	10.1007/s00227-012-1967-9	RM	2	Laboratory_experiment	Australia	23°270' S	151°550' E	degrees-minutes	Heron Island reef flat	Pocillopora damicornis	Pocillopora damicornis	Species	Antibiotics (Ampicillin & Streptomycin & Ciprofloxacin & Naladixic Acid)	Pharmaceutical	Yes	Chlorophyll a and c2 content	Physiology	Cellular	N/A	No	Redundant proxy
2423	ScreenTA_8151	map	Scopus	Gilbert, J.A. and Hill, R. and Doblin, M.A. and Ralph, P.J.	Microbial consortia increase thermal tolerance of corals	2012	Marine Biology	10.1007/s00227-012-1967-9	RM	7	Laboratory_experiment	Australia	23°270' S	151°550' E	degrees-minutes	Heron Island reef flat	Pocillopora damicornis	Pocillopora damicornis	Species	Antibiotics (Ampicillin & Streptomycin & Ciprofloxacin & Naladixic Acid)	Pharmaceutical	Yes	Chlorophyll a and c2 content	Physiology	Cellular	Combined with temperature	No	Redundant proxy
2428	ScreenTA_4775	map	Scopus	Gillmore, M.L. and Gissi, F. and Golding, L.A. and Stauber, J.L. and Reichelt-Brushett, A.J. and Severati, A. and Humphrey, C.A. and Jolley, D.F.	Effects of dissolved nickel and nickel-contaminated suspended sediment on the scleractinian coral, Acropora muricata	2020	Marine Pollution Bulletin	10.1016/j.marpolbul.2020.110886	IDC	2	Laboratory_experiment	Australia	NA	NA	NA	Trunk Reef (Queensland, GBR)	Acropora muricata	Acropora muricata	Species	Nickel dissolved in seawater (0, 200 and 400 ?g Ni/L)	Metal	No	color loss	Other	Colony	7days exposure, followed by 7days recovery	No	Redundant proxy
2445	ScreenTA_12695	map	Scopus	Gissi, F. and Reichelt-Brushett, A.J. and Chariton, A.A. and Stauber, J.L. and Greenfield, P. and Humphrey, C. and Salmon, M. and Stephenson, S.A. and Cresswell, T. and Jolley, D.F.	The effect of dissolved nickel and copper on the adult coral Acropora muricata and its microbiome	2019	Environmental Pollution	10.1016/j.envpol.2019.04.030	DYO	1	Laboratory_experiment	Australia	18°18.173'S	146°52.153'E	degrees-decimal minutes	Trunk Reef, Great Barrier Reef	Acropora muricata	Acropora muricata	Species	Nickel	Metal	No	Microbiome community composition and diversity	Microbiome	Tissue	N/A	No	Outcome not included in data extraction strategy
2446	ScreenTA_12695	map	Scopus	Gissi, F. and Reichelt-Brushett, A.J. and Chariton, A.A. and Stauber, J.L. and Greenfield, P. and Humphrey, C. and Salmon, M. and Stephenson, S.A. and Cresswell, T. and Jolley, D.F.	The effect of dissolved nickel and copper on the adult coral Acropora muricata and its microbiome	2019	Environmental Pollution	10.1016/j.envpol.2019.04.030	DYO	2	Laboratory_experiment	Australia	18°18.173'S	146°52.153'E	degrees-decimal minutes	Trunk Reef, Great Barrier Reef	Acropora muricata	Acropora muricata	Species	Nickel	Metal	No	Bleaching	Bleaching	Colony	N/A	No	No data extractable
2448	ScreenTA_12695	map	Scopus	Gissi, F. and Reichelt-Brushett, A.J. and Chariton, A.A. and Stauber, J.L. and Greenfield, P. and Humphrey, C. and Salmon, M. and Stephenson, S.A. and Cresswell, T. and Jolley, D.F.	The effect of dissolved nickel and copper on the adult coral Acropora muricata and its microbiome	2019	Environmental Pollution	10.1016/j.envpol.2019.04.030	DYO	4	Laboratory_experiment	Australia	18°18.173'S	146°52.153'E	degrees-decimal minutes	Trunk Reef, Great Barrier Reef	Acropora muricata	Acropora muricata	Species	Copper	Metal	No	Microbiome community composition and diversity	Microbiome	Tissue	N/A	No	Outcome not included in data extraction strategy
2449	ScreenTA_12695	map	Scopus	Gissi, F. and Reichelt-Brushett, A.J. and Chariton, A.A. and Stauber, J.L. and Greenfield, P. and Humphrey, C. and Salmon, M. and Stephenson, S.A. and Cresswell, T. and Jolley, D.F.	The effect of dissolved nickel and copper on the adult coral Acropora muricata and its microbiome	2019	Environmental Pollution	10.1016/j.envpol.2019.04.030	DYO	5	Laboratory_experiment	Australia	18°18.173'S	146°52.153'E	degrees-decimal minutes	Trunk Reef, Great Barrier Reef	Acropora muricata	Acropora muricata	Species	Copper	Metal	No	Bleaching	Bleaching	Colony	N/A	No	No data extractable
2451	ScreenTA_6945	map	Scopus	Gissi, F. and Stauber, J. and Reichelt-Brushett, A. and Harrison, P.L. and Jolley, D.F.	Inhibition in fertilisation of coral gametes following exposure to nickel and copper	2017	Ecotoxicology and Environmental Safety	10.1016/j.ecoenv.2017.07.009	DYO	1	Laboratory_experiment	Australia	NA	NA	NA	Heron Island, southern Great Barrier Reef Marine Park	Acropora aspera	Acropora aspera	Species	Nickel	Metal	No	Fertilisation success	Reproduction	Tissue	N/A	No	No data extractable
2452	ScreenTA_6945	map	Scopus	Gissi, F. and Stauber, J. and Reichelt-Brushett, A. and Harrison, P.L. and Jolley, D.F.	Inhibition in fertilisation of coral gametes following exposure to nickel and copper	2017	Ecotoxicology and Environmental Safety	10.1016/j.ecoenv.2017.07.009	DYO	2	Laboratory_experiment	Australia	NA	NA	NA	Heron Island, southern Great Barrier Reef Marine Park	Acropora digitifera	Acropora digitifera	Species	Nickel	Metal	No	Fertilisation success	Reproduction	Tissue	N/A	No	No data extractable
2453	ScreenTA_6945	map	Scopus	Gissi, F. and Stauber, J. and Reichelt-Brushett, A. and Harrison, P.L. and Jolley, D.F.	Inhibition in fertilisation of coral gametes following exposure to nickel and copper	2017	Ecotoxicology and Environmental Safety	10.1016/j.ecoenv.2017.07.009	DYO	3	Laboratory_experiment	Australia	NA	NA	NA	Heron Island, southern Great Barrier Reef Marine Park	Platygyra daedalea	Platygyra daedalea	Species	Nickel	Metal	No	Fertilisation success	Reproduction	Tissue	N/A	No	No data extractable
2454	ScreenTA_6945	map	Scopus	Gissi, F. and Stauber, J. and Reichelt-Brushett, A. and Harrison, P.L. and Jolley, D.F.	Inhibition in fertilisation of coral gametes following exposure to nickel and copper	2017	Ecotoxicology and Environmental Safety	10.1016/j.ecoenv.2017.07.009	DYO	4	Laboratory_experiment	Australia	NA	NA	NA	Heron Island, southern Great Barrier Reef Marine Park	Acropora aspera	Acropora aspera	Species	Copper	Metal	No	Fertilisation success	Reproduction	Tissue	N/A	No	No data extractable
2455	ScreenTA_6945	map	Scopus	Gissi, F. and Stauber, J. and Reichelt-Brushett, A. and Harrison, P.L. and Jolley, D.F.	Inhibition in fertilisation of coral gametes following exposure to nickel and copper	2017	Ecotoxicology and Environmental Safety	10.1016/j.ecoenv.2017.07.009	DYO	5	Laboratory_experiment	Australia	NA	NA	NA	Heron Island, southern Great Barrier Reef Marine Park	Acropora digitifera	Acropora digitifera	Species	Copper	Metal	No	Fertilisation success	Reproduction	Tissue	N/A	No	Error during metcoding
2456	ScreenTA_6945	map	Scopus	Gissi, F. and Stauber, J. and Reichelt-Brushett, A. and Harrison, P.L. and Jolley, D.F.	Inhibition in fertilisation of coral gametes following exposure to nickel and copper	2017	Ecotoxicology and Environmental Safety	10.1016/j.ecoenv.2017.07.009	DYO	6	Laboratory_experiment	Australia	NA	NA	NA	Heron Island, southern Great Barrier Reef Marine Park	Platygyra daedalea	Platygyra daedalea	Species	Copper	Metal	No	Fertilisation success	Reproduction	Tissue	N/A	No	No data extractable
2463	ScreenTA_13040	map	Scopus	Glynn, P.W. and Howard, L.S. and Corcoran, E. and Freay, A.D.	The occurrence and toxicity of herbicides in reef building corals	1984	Marine Pollution Bulletin	10.1016/0025-326X(84)90170-X	IDC	1	Laboratory_experiment	United States of America	NA	NA	NA	Coconut Island, Kaneohe Bay, Hawaii	Pocillopora damicornis	Pocillopora damicornis	Species	Weed-B-Gon (Chevron): combined herbicides dichlorophenoxyacetic acid (0.20%) & 2-(2 methyl 4 chlorophenoxy) propionic acid (0.20%)	Pesticide	Yes	mucus production & tissue loss	Mortality	Colony	Also information on herbicide concentration in tissue of corals in the field in Gulf of Chiriqui-Panama (but no comparator)	No	No data extractable
2465	ScreenTA_13040	map	Scopus	Glynn, P.W. and Howard, L.S. and Corcoran, E. and Freay, A.D.	The occurrence and toxicity of herbicides in reef building corals	1984	Marine Pollution Bulletin	10.1016/0025-326X(84)90170-X	IDC	3	Laboratory_experiment	United States of America	NA	NA	NA	Coconut Island, Kaneohe Bay, Hawaii	Pocillopora damicornis	Pocillopora damicornis	Species	2,4 dichlorophenoxyacetic acid (pure)	Pesticide	No	mucus production, viable tissue	Mortality	Colony	Also information on herbicide concentration in tissue of corals in the field in Gulf of Chiriqui-Panama (but no comparator)	No	No data extractable
2466	ScreenTA_13040	map	Scopus	Glynn, P.W. and Howard, L.S. and Corcoran, E. and Freay, A.D.	The occurrence and toxicity of herbicides in reef building corals	1984	Marine Pollution Bulletin	10.1016/0025-326X(84)90170-X	IDC	4	Laboratory_experiment	United States of America	NA	NA	NA	Coconut Island, Kaneohe Bay, Hawaii	Pocillopora damicornis	Pocillopora damicornis	Species	Tergitol wetting agent / dispersant	Other	No	death at 0.25 ppm	Mortality	Colony	Also information on herbicide concentration in tissue of corals in the field in Gulf of Chiriqui-Panama (but no comparator)	No	No data extractable
2467	ScreenTA_13040	map	Scopus	Glynn, P.W. and Howard, L.S. and Corcoran, E. and Freay, A.D.	The occurrence and toxicity of herbicides in reef building corals	1984	Marine Pollution Bulletin	10.1016/0025-326X(84)90170-X	IDC	5	Laboratory_experiment	United States of America	NA	NA	NA	Coconut Island, Kaneohe Bay, Hawaii	Pocillopora damicornis	Pocillopora damicornis	Species	Tergitol wetting agent / dispersant	Other	Yes	planulation & viable at 0.025 ppm	Reproduction	Colony	Combined with temperature	No	No data extractable
2495	WebEnginesSpecWeb_233	map	Ecotox	Goh, Beverly PL	Mortality and settlement success of Pocillopora damicornis planula larvae during recovery from low levels of nickel	1991	NA	NA	DYO	1	Laboratory_experiment	United States of America	NA	NA	NA	Kaneohe Bay, Hawaii	Pocillopora damicornis	Pocillopora damicornis	Species	Nickel	Metal	No	Planulae mortality	Mortality	Individual	N/A	No	No data extractable
2513	ScreenTA_13489	map	Scopus	Goodbody-Gringley, G. and Wetzel, D.L. and Gillon, D. and Pulster, E. and Miller, A. and Ritchie, K.B.	Toxicity of Deepwater Horizon Source Oil and the Chemical Dispersant, Corexit 9500, to Coral Larvae	2013	PLoS ONE	10.1371/journal.pone.0045574	RM/DYO	1	Laboratory_experiment	United States of America	24°33.69'	81°30.1' W	degrees-minutes	mid-channel reef in the Lower Keys portion Florida Keys National Marine Sanctuary	Porites astreoides	Porites astreoides	Species	Weathered Oil	Hydrocarbon	Yes	larval settlement	Recruitment	Individual	N/A	No	No data extractable
2514	ScreenTA_13489	map	Scopus	Goodbody-Gringley, G. and Wetzel, D.L. and Gillon, D. and Pulster, E. and Miller, A. and Ritchie, K.B.	Toxicity of Deepwater Horizon Source Oil and the Chemical Dispersant, Corexit 9500, to Coral Larvae	2013	PLoS ONE	10.1371/journal.pone.0045574	RM/DYO	2	Laboratory_experiment	United States of America	24°33.69'	81°30.1' W	degrees-minutes	mid-channel reef in the Lower Keys portion Florida Keys National Marine Sanctuary	Porites astreoides	Porites astreoides	Species	Weathered Oil	Hydrocarbon	Yes	larval survivorship	Mortality	Individual	N/A	No	No data extractable
2515	ScreenTA_13489	map	Scopus	Goodbody-Gringley, G. and Wetzel, D.L. and Gillon, D. and Pulster, E. and Miller, A. and Ritchie, K.B.	Toxicity of Deepwater Horizon Source Oil and the Chemical Dispersant, Corexit 9500, to Coral Larvae	2013	PLoS ONE	10.1371/journal.pone.0045574	RM/DYO	3	Laboratory_experiment	United States of America	24°33.69'	81°30.1' W	degrees-minutes	mid-channel reef in the Lower Keys portion Florida Keys National Marine Sanctuary	Porites astreoides	Porites astreoides	Species	Weathered Oil	Hydrocarbon	Yes	larval swimming behavior	Other	Individual	N/A	No	Outcome not included in data extraction strategy
2518	ScreenTA_13489	map	Scopus	Goodbody-Gringley, G. and Wetzel, D.L. and Gillon, D. and Pulster, E. and Miller, A. and Ritchie, K.B.	Toxicity of Deepwater Horizon Source Oil and the Chemical Dispersant, Corexit 9500, to Coral Larvae	2013	PLoS ONE	10.1371/journal.pone.0045574	RM/DYO	6	Laboratory_experiment	United States of America	24°33.69'	81°30.1' W	degrees-minutes	mid-channel reef in the Lower Keys portion Florida Keys National Marine Sanctuary	Porites astreoides	Porites astreoides	Species	Crude Oil	Hydrocarbon	Yes	% swimming	Other	Individual	N/A	No	Outcome not included in data extraction strategy
2521	ScreenTA_13489	map	Scopus	Goodbody-Gringley, G. and Wetzel, D.L. and Gillon, D. and Pulster, E. and Miller, A. and Ritchie, K.B.	Toxicity of Deepwater Horizon Source Oil and the Chemical Dispersant, Corexit 9500, to Coral Larvae	2013	PLoS ONE	10.1371/journal.pone.0045574	RM/DYO	9	Laboratory_experiment	United States of America	24°33.69'	81°30.1' W	degrees-minutes	mid-channel reef in the Lower Keys portion Florida Keys National Marine Sanctuary	Porites astreoides	Porites astreoides	Species	Crude Oil & Dispersant Corexit 9500	Hydrocarbon|Dispersant	Yes	% swimming	Other	Individual	N/A	No	Outcome not included in data extraction strategy
2524	ScreenTA_13489	map	Scopus	Goodbody-Gringley, G. and Wetzel, D.L. and Gillon, D. and Pulster, E. and Miller, A. and Ritchie, K.B.	Toxicity of Deepwater Horizon Source Oil and the Chemical Dispersant, Corexit 9500, to Coral Larvae	2013	PLoS ONE	10.1371/journal.pone.0045574	RM/DYO	12	Laboratory_experiment	United States of America	24°33.69'	81°30.1' W	degrees-minutes	mid-channel reef in the Lower Keys portion Florida Keys National Marine Sanctuary	Porites astreoides	Porites astreoides	Species	Dispersant Corexit 9500	Dispersant	No	% swimming	Other	Individual	N/A	No	No data extractable
2527	ScreenTA_13489	map	Scopus	Goodbody-Gringley, G. and Wetzel, D.L. and Gillon, D. and Pulster, E. and Miller, A. and Ritchie, K.B.	Toxicity of Deepwater Horizon Source Oil and the Chemical Dispersant, Corexit 9500, to Coral Larvae	2013	PLoS ONE	10.1371/journal.pone.0045574	RM/DYO	15	Laboratory_experiment	United States of America	24°54.4'N	81°37.6'W	degrees-minutes	Cheeca Rocks, Florida Keys	Montastraea faveolata	Orbicella faveolata	Species	Crude Oil	Hydrocarbon	Yes	% swimming	Other	Individual	N/A	No	Outcome not included in data extraction strategy
2530	ScreenTA_13489	map	Scopus	Goodbody-Gringley, G. and Wetzel, D.L. and Gillon, D. and Pulster, E. and Miller, A. and Ritchie, K.B.	Toxicity of Deepwater Horizon Source Oil and the Chemical Dispersant, Corexit 9500, to Coral Larvae	2013	PLoS ONE	10.1371/journal.pone.0045574	RM/DYO	18	Laboratory_experiment	United States of America	24°54.4'N	81°37.6'W	degrees-minutes	Cheeca Rocks, Florida Keys	Montastraea faveolata	Orbicella faveolata	Species	Crude Oil & Dispersant Corexit 9500	Hydrocarbon|Dispersant	Yes	% swimming	Other	Individual	N/A	No	Outcome not included in data extraction strategy
2533	ScreenTA_13489	map	Scopus	Goodbody-Gringley, G. and Wetzel, D.L. and Gillon, D. and Pulster, E. and Miller, A. and Ritchie, K.B.	Toxicity of Deepwater Horizon Source Oil and the Chemical Dispersant, Corexit 9500, to Coral Larvae	2013	PLoS ONE	10.1371/journal.pone.0045574	RM/DYO	21	Laboratory_experiment	United States of America	24°54.4'N	81°37.6'W	degrees-minutes	Cheeca Rocks, Florida Keys	Montastraea faveolata	Orbicella faveolata	Species	Dispersant Corexit 9500	Dispersant	No	% swimming	Other	Individual	N/A	No	No data extractable
2541	ScreenTA_4604	map	Scopus	Grant, A.J. and Graham, K. and Frankland, S. and Hinde, R.	Effect of copper on algal-host interactions in the symbiotic coral Plesiastrea versipora	2003	Plant Physiology and Biochemistry	10.1016/S0981-9428(03)00034-2	DYO	1	Laboratory_experiment	Australia	33°53'S	151°13'E	degrees-minutes	Sydney Harbour	Plesiastrea versipora	Plesiastrea versipora	Species	Copper (Cu)	Metal	No	Photosynthetic carbon fixation	Physiology	Cellular	N/A	No	Outcome not included in data extraction strategy
2542	ScreenTA_4604	map	Scopus	Grant, A.J. and Graham, K. and Frankland, S. and Hinde, R.	Effect of copper on algal-host interactions in the symbiotic coral Plesiastrea versipora	2003	Plant Physiology and Biochemistry	10.1016/S0981-9428(03)00034-2	DYO	2	Laboratory_experiment	Australia	33°53'S	151°13'E	degrees-minutes	Sydney Harbour	Plesiastrea versipora	Plesiastrea versipora	Species	Copper (Cu)	Metal	No	Relased fixed carbon	Physiology	Cellular	N/A	No	Outcome not included in data extraction strategy
2543	ScreenTA_4604	map	Scopus	Grant, A.J. and Graham, K. and Frankland, S. and Hinde, R.	Effect of copper on algal-host interactions in the symbiotic coral Plesiastrea versipora	2003	Plant Physiology and Biochemistry	10.1016/S0981-9428(03)00034-2	DYO	3	Laboratory_experiment	Australia	33°53'S	151°13'E	degrees-minutes	Sydney Harbour	Plesiastrea versipora	Plesiastrea versipora	Species	Copper (Cu)	Metal	No	Pigments content (chlorophyll a, c, carotenoids)	Physiology	Cellular	N/A	No	Outcome not included in data extraction strategy
2544	ScreenTA_4604	map	Scopus	Grant, A.J. and Graham, K. and Frankland, S. and Hinde, R.	Effect of copper on algal-host interactions in the symbiotic coral Plesiastrea versipora	2003	Plant Physiology and Biochemistry	10.1016/S0981-9428(03)00034-2	DYO	4	Laboratory_experiment	Australia	33°53'S	151°13'E	degrees-minutes	Sydney Harbour	Plesiastrea versipora	Plesiastrea versipora	Species	Copper (Cu)	Metal	No	Photosynthesis inhibiting factor	Physiology	Colony	N/A	No	Outcome not included in data extraction strategy
2545	ScreenTA_4604	map	Scopus	Grant, A.J. and Graham, K. and Frankland, S. and Hinde, R.	Effect of copper on algal-host interactions in the symbiotic coral Plesiastrea versipora	2003	Plant Physiology and Biochemistry	10.1016/S0981-9428(03)00034-2	DYO	5	Laboratory_experiment	Australia	33°53'S	151°13'E	degrees-minutes	Sydney Harbour	Plesiastrea versipora	Plesiastrea versipora	Species	Copper (Cu)	Metal	No	Host photosynthetate release factor	Physiology	Tissue	N/A	No	Outcome not included in data extraction strategy
2546	ScreenTA_4604	map	Scopus	Grant, A.J. and Graham, K. and Frankland, S. and Hinde, R.	Effect of copper on algal-host interactions in the symbiotic coral Plesiastrea versipora	2003	Plant Physiology and Biochemistry	10.1016/S0981-9428(03)00034-2	DYO	6	Laboratory_experiment	Australia	33°53'S	151°13'E	degrees-minutes	Sydney Harbour	Plesiastrea versipora	Plesiastrea versipora	Species	Copper (Cu)	Metal	No	Fluorescence (Tryptophan, Fluorophore)	Physiology	Colony	N/A	No	Outcome not included in data extraction strategy
256	ScreenTA_9539	map	Scopus	Bak, R.P.M. and Elgershuizen, J.H.B.W.	Patterns of Oil-Sediment rejection in corals	1976	Marine Biology	10.1007/BF00389121	DYO	1	Laboratory_experiment	Curaçao	NA	NA	NA	NA	Stephanocoenia michelinii	Stephanocoenia intersepta	Species	Oil contaminated sand	Hydrocarbon	Yes	Sediment rejection capacity (time necessary to clean the colony surface of sediment)	Other	Colony	N/A	No	Outcome not included in data extraction strategy
257	ScreenTA_9539	map	Scopus	Bak, R.P.M. and Elgershuizen, J.H.B.W.	Patterns of Oil-Sediment rejection in corals	1976	Marine Biology	10.1007/BF00389121	DYO	2	Laboratory_experiment	Curaçao	NA	NA	NA	NA	Madracis decactis	Madracis decactis	Species	Oil contaminated sand	Hydrocarbon	Yes	Sediment rejection capacity (time necessary to clean the colony surface of sediment)	Other	Colony	N/A	No	Outcome not included in data extraction strategy
258	ScreenTA_9539	map	Scopus	Bak, R.P.M. and Elgershuizen, J.H.B.W.	Patterns of Oil-Sediment rejection in corals	1976	Marine Biology	10.1007/BF00389121	DYO	3	Laboratory_experiment	Curaçao	NA	NA	NA	NA	Madracis mirabilis	Madracis mirabilis*	Species	Oil contaminated sand	Hydrocarbon	Yes	Sediment rejection capacity (time necessary to clean the colony surface of sediment)	Other	Colony	N/A	No	Outcome not included in data extraction strategy
259	ScreenTA_9539	map	Scopus	Bak, R.P.M. and Elgershuizen, J.H.B.W.	Patterns of Oil-Sediment rejection in corals	1976	Marine Biology	10.1007/BF00389121	DYO	4	Laboratory_experiment	Curaçao	NA	NA	NA	NA	Acropora palmata	Acropora palmata	Species	Oil contaminated sand	Hydrocarbon	Yes	Sediment rejection capacity (time necessary to clean the colony surface of sediment)	Other	Colony	N/A	No	Outcome not included in data extraction strategy
260	ScreenTA_9539	map	Scopus	Bak, R.P.M. and Elgershuizen, J.H.B.W.	Patterns of Oil-Sediment rejection in corals	1976	Marine Biology	10.1007/BF00389121	DYO	5	Laboratory_experiment	Curaçao	NA	NA	NA	NA	Acropora cervicornis	Acropora cervicornis	Species	Oil contaminated sand	Hydrocarbon	Yes	Sediment rejection capacity (time necessary to clean the colony surface of sediment)	Other	Colony	N/A	No	Outcome not included in data extraction strategy
261	ScreenTA_9539	map	Scopus	Bak, R.P.M. and Elgershuizen, J.H.B.W.	Patterns of Oil-Sediment rejection in corals	1976	Marine Biology	10.1007/BF00389121	DYO	6	Laboratory_experiment	Curaçao	NA	NA	NA	NA	Agaricia agaricites	Agaricia agaricites	Species	Oil contaminated sand	Hydrocarbon	Yes	Sediment rejection capacity (time necessary to clean the colony surface of sediment)	Other	Colony	N/A	No	Outcome not included in data extraction strategy
262	ScreenTA_9539	map	Scopus	Bak, R.P.M. and Elgershuizen, J.H.B.W.	Patterns of Oil-Sediment rejection in corals	1976	Marine Biology	10.1007/BF00389121	DYO	7	Laboratory_experiment	Curaçao	NA	NA	NA	NA	Siderastrea siderea	Siderastrea siderea	Species	Oil contaminated sand	Hydrocarbon	Yes	Sediment rejection capacity (time necessary to clean the colony surface of sediment)	Other	Colony	N/A	No	Outcome not included in data extraction strategy
263	ScreenTA_9539	map	Scopus	Bak, R.P.M. and Elgershuizen, J.H.B.W.	Patterns of Oil-Sediment rejection in corals	1976	Marine Biology	10.1007/BF00389121	DYO	8	Laboratory_experiment	Curaçao	NA	NA	NA	NA	Porites astreoides	Porites astreoides	Species	Oil contaminated sand	Hydrocarbon	Yes	Sediment rejection capacity (time necessary to clean the colony surface of sediment)	Other	Colony	N/A	No	Outcome not included in data extraction strategy
264	ScreenTA_9539	map	Scopus	Bak, R.P.M. and Elgershuizen, J.H.B.W.	Patterns of Oil-Sediment rejection in corals	1976	Marine Biology	10.1007/BF00389121	DYO	9	Laboratory_experiment	Curaçao	NA	NA	NA	NA	Porites porites	Porites porites	Species	Oil contaminated sand	Hydrocarbon	Yes	Sediment rejection capacity (time necessary to clean the colony surface of sediment)	Other	Colony	N/A	No	Outcome not included in data extraction strategy
265	ScreenTA_9539	map	Scopus	Bak, R.P.M. and Elgershuizen, J.H.B.W.	Patterns of Oil-Sediment rejection in corals	1976	Marine Biology	10.1007/BF00389121	DYO	10	Laboratory_experiment	Curaçao	NA	NA	NA	NA	Diploria strigosa	Pseudodiploria strigosa	Species	Oil contaminated sand	Hydrocarbon	Yes	Sediment rejection capacity (time necessary to clean the colony surface of sediment)	Other	Colony	N/A	No	Outcome not included in data extraction strategy
266	ScreenTA_9539	map	Scopus	Bak, R.P.M. and Elgershuizen, J.H.B.W.	Patterns of Oil-Sediment rejection in corals	1976	Marine Biology	10.1007/BF00389121	DYO	11	Laboratory_experiment	Curaçao	NA	NA	NA	NA	Manicina areolata	Manicina areolata	Species	Oil contaminated sand	Hydrocarbon	Yes	Sediment rejection capacity (time necessary to clean the colony surface of sediment)	Other	Colony	N/A	No	Outcome not included in data extraction strategy
267	ScreenTA_9539	map	Scopus	Bak, R.P.M. and Elgershuizen, J.H.B.W.	Patterns of Oil-Sediment rejection in corals	1976	Marine Biology	10.1007/BF00389121	DYO	12	Laboratory_experiment	Curaçao	NA	NA	NA	NA	Colpophyllia natans	Colpophyllia natans	Species	Oil contaminated sand	Hydrocarbon	Yes	Sediment rejection capacity (time necessary to clean the colony surface of sediment)	Other	Colony	N/A	No	Outcome not included in data extraction strategy
268	ScreenTA_9539	map	Scopus	Bak, R.P.M. and Elgershuizen, J.H.B.W.	Patterns of Oil-Sediment rejection in corals	1976	Marine Biology	10.1007/BF00389121	DYO	13	Laboratory_experiment	Curaçao	NA	NA	NA	NA	Montastrea annularis	Orbicella annularis	Species	Oil contaminated sand	Hydrocarbon	Yes	Sediment rejection capacity (time necessary to clean the colony surface of sediment)	Other	Colony	N/A	No	Outcome not included in data extraction strategy
269	ScreenTA_9539	map	Scopus	Bak, R.P.M. and Elgershuizen, J.H.B.W.	Patterns of Oil-Sediment rejection in corals	1976	Marine Biology	10.1007/BF00389121	DYO	14	Laboratory_experiment	Curaçao	NA	NA	NA	NA	Montastrea cavernosa	Montastraea cavernosa	Species	Oil contaminated sand	Hydrocarbon	Yes	Sediment rejection capacity (time necessary to clean the colony surface of sediment)	Other	Colony	N/A	No	Outcome not included in data extraction strategy
270	ScreenTA_9539	map	Scopus	Bak, R.P.M. and Elgershuizen, J.H.B.W.	Patterns of Oil-Sediment rejection in corals	1976	Marine Biology	10.1007/BF00389121	DYO	15	Laboratory_experiment	Curaçao	NA	NA	NA	NA	Meandrina meandrites	Meandrina meandrites	Species	Oil contaminated sand	Hydrocarbon	Yes	Sediment rejection capacity (time necessary to clean the colony surface of sediment)	Other	Colony	N/A	No	Outcome not included in data extraction strategy
271	ScreenTA_9539	map	Scopus	Bak, R.P.M. and Elgershuizen, J.H.B.W.	Patterns of Oil-Sediment rejection in corals	1976	Marine Biology	10.1007/BF00389121	DYO	16	Laboratory_experiment	Curaçao	NA	NA	NA	NA	Dichocoenia stokesii	Dichocoenia stokesii	Species	Oil contaminated sand	Hydrocarbon	Yes	Sediment rejection capacity (time necessary to clean the colony surface of sediment)	Other	Colony	N/A	No	Outcome not included in data extraction strategy
2715	ScreenTA_10951	map	Scopus	Hankins, C. and Duffy, A. and Drisco, K.	Scleractinian coral microplastic ingestion Potential calcification effects, size limits, and retention	2018	Marine Pollution Bulletin	10.1016/j.marpolbul.2018.07.067	DYO	6	Laboratory_experiment	United States of America	NA	NA	NA	Florida Keys National Marine Sanctuary Coral Nursery Program	Orbicella faveolata	Orbicella faveolata	Species	Polyethylene microplastic beads	Microplastic	No	Calcification	Calcification	Colony	N/A	No	No data extractable
272	ScreenTA_9539	map	Scopus	Bak, R.P.M. and Elgershuizen, J.H.B.W.	Patterns of Oil-Sediment rejection in corals	1976	Marine Biology	10.1007/BF00389121	DYO	17	Laboratory_experiment	Curaçao	NA	NA	NA	NA	Dendrogyra cylindrus	Dendrogyra cylindrus	Species	Oil contaminated sand	Hydrocarbon	Yes	Sediment rejection capacity (time necessary to clean the colony surface of sediment)	Other	Colony	N/A	No	Outcome not included in data extraction strategy
273	ScreenTA_9539	map	Scopus	Bak, R.P.M. and Elgershuizen, J.H.B.W.	Patterns of Oil-Sediment rejection in corals	1976	Marine Biology	10.1007/BF00389121	DYO	18	Laboratory_experiment	Curaçao	NA	NA	NA	NA	Mycetophyllia aliciae	Mycetophyllia aliciae	Species	Oil contaminated sand	Hydrocarbon	Yes	Sediment rejection capacity (time necessary to clean the colony surface of sediment)	Other	Colony	N/A	No	Outcome not included in data extraction strategy
274	ScreenTA_9539	map	Scopus	Bak, R.P.M. and Elgershuizen, J.H.B.W.	Patterns of Oil-Sediment rejection in corals	1976	Marine Biology	10.1007/BF00389121	DYO	19	Laboratory_experiment	Curaçao	NA	NA	NA	NA	Eusmilia fastigiata	Eusmilia fastigiata	Species	Oil contaminated sand	Hydrocarbon	Yes	Sediment rejection capacity (time necessary to clean the colony surface of sediment)	Other	Colony	N/A	No	Outcome not included in data extraction strategy
2823	ScreenTA_13498	map	Scopus	He, T. and Tsui, M.M.P. and Tan, C.J. and Ma, C.Y. and Yiu, S.K.F. and Wang, L.H. and Chen, T.H. and Fan, T.Y. and Lam, P.K.S. and Murphy, M.B.	Toxicological effects of two organic ultraviolet filters and a related commercial sunscreen product in adult corals	2019	Environmental Pollution	10.1016/j.envpol.2018.11.029	IDC/DYO	1	Laboratory_experiment	Taiwan, Province of China	NA	NA	NA	long-term aquarium cultures at the National Museum of Marine Biology and Aquarium, Taiwan (NMMBA)	Seriatopora caliendrum	Seriatopora caliendrum	Species	ethylhexylmethoxy-cinnamate (EHMC; octinoxate)	UV filter	No	Mortality	Mortality	Colony	short-term (7d) toxicity organic ultraviolet (UV) filters	No	No data extractable
2824	ScreenTA_13498	map	Scopus	He, T. and Tsui, M.M.P. and Tan, C.J. and Ma, C.Y. and Yiu, S.K.F. and Wang, L.H. and Chen, T.H. and Fan, T.Y. and Lam, P.K.S. and Murphy, M.B.	Toxicological effects of two organic ultraviolet filters and a related commercial sunscreen product in adult corals	2019	Environmental Pollution	10.1016/j.envpol.2018.11.029	IDC/DYO	2	Laboratory_experiment	Taiwan, Province of China	NA	NA	NA	long-term aquarium cultures at the National Museum of Marine Biology and Aquarium, Taiwan (NMMBA)	Seriatopora caliendrum	Seriatopora caliendrum	Species	ethylhexylmethoxy-cinnamate (EHMC; octinoxate)	UV filter	No	Total polyp retraction	Other	Colony	short-term (7d) toxicity organic ultraviolet (UV) filters	No	No data extractable
2825	ScreenTA_13498	map	Scopus	He, T. and Tsui, M.M.P. and Tan, C.J. and Ma, C.Y. and Yiu, S.K.F. and Wang, L.H. and Chen, T.H. and Fan, T.Y. and Lam, P.K.S. and Murphy, M.B.	Toxicological effects of two organic ultraviolet filters and a related commercial sunscreen product in adult corals	2019	Environmental Pollution	10.1016/j.envpol.2018.11.029	IDC/DYO	3	Laboratory_experiment	Taiwan, Province of China	NA	NA	NA	long-term aquarium cultures at the National Museum of Marine Biology and Aquarium, Taiwan (NMMBA)	Seriatopora caliendrum	Seriatopora caliendrum	Species	ethylhexylmethoxy-cinnamate (EHMC; octinoxate)	UV filter	No	Bleaching	Bleaching	Colony	short-term (7d) toxicity organic ultraviolet (UV) filters	No	Redundant proxy
2828	ScreenTA_13498	map	Scopus	He, T. and Tsui, M.M.P. and Tan, C.J. and Ma, C.Y. and Yiu, S.K.F. and Wang, L.H. and Chen, T.H. and Fan, T.Y. and Lam, P.K.S. and Murphy, M.B.	Toxicological effects of two organic ultraviolet filters and a related commercial sunscreen product in adult corals	2019	Environmental Pollution	10.1016/j.envpol.2018.11.029	IDC/DYO	6	Laboratory_experiment	Taiwan, Province of China	NA	NA	NA	long-term aquarium cultures at the National Museum of Marine Biology and Aquarium, Taiwan (NMMBA)	Seriatopora caliendrum	Seriatopora caliendrum	Species	octocrylene (OC)	UV filter	No	Mortality	Mortality	Colony	short-term (7d) toxicity organic ultraviolet (UV) filters	No	No data extractable
2829	ScreenTA_13498	map	Scopus	He, T. and Tsui, M.M.P. and Tan, C.J. and Ma, C.Y. and Yiu, S.K.F. and Wang, L.H. and Chen, T.H. and Fan, T.Y. and Lam, P.K.S. and Murphy, M.B.	Toxicological effects of two organic ultraviolet filters and a related commercial sunscreen product in adult corals	2019	Environmental Pollution	10.1016/j.envpol.2018.11.029	IDC/DYO	7	Laboratory_experiment	Taiwan, Province of China	NA	NA	NA	long-term aquarium cultures at the National Museum of Marine Biology and Aquarium, Taiwan (NMMBA)	Seriatopora caliendrum	Seriatopora caliendrum	Species	octocrylene (OC)	UV filter	No	Total polyp retraction	Other	Colony	short-term (7d) toxicity organic ultraviolet (UV) filters	No	No data extractable
2830	ScreenTA_13498	map	Scopus	He, T. and Tsui, M.M.P. and Tan, C.J. and Ma, C.Y. and Yiu, S.K.F. and Wang, L.H. and Chen, T.H. and Fan, T.Y. and Lam, P.K.S. and Murphy, M.B.	Toxicological effects of two organic ultraviolet filters and a related commercial sunscreen product in adult corals	2019	Environmental Pollution	10.1016/j.envpol.2018.11.029	IDC/DYO	8	Laboratory_experiment	Taiwan, Province of China	NA	NA	NA	long-term aquarium cultures at the National Museum of Marine Biology and Aquarium, Taiwan (NMMBA)	Seriatopora caliendrum	Seriatopora caliendrum	Species	octocrylene (OC)	UV filter	No	Bleaching	Bleaching	Colony	short-term (7d) toxicity organic ultraviolet (UV) filters	No	Redundant proxy
[truncated: 1,205 more rows]
