# Supplementary material for: What are the toxicity thresholds of chemical pollutants for tropical reef-building corals? A systematic review
Source: Environ Evid. 2023 Mar 19;12:4. doi: 10.1186/s13750-023-00298-y (PMC11378836; doi:10.1186/s13750-023-00298-y)
Supplement: Supplementary file 4 — Additional file 4. Critical appraisal. Critical appraisal definition and results for the 1348 studies included in the narrative synthesis of the characteristics of studies. [file 13750_2023_298_MOESM4_ESM.xlsx]

## Sheet: README
Additional file 4. Critical appraisal. Critical appraisal definition ("Criteria_definition" sheet) and results for the 1348 studies included in the narrative synthesis of the characteristics of studies ("Critical_appraisal_result" sheet).
Legend of the "Critical_appraisal_result" sheet:
Legend:
map_ID	Unique identifier given by the review team to each study of the map
article_ID	Unique identifier given by the review team to each publication
search_update	Is the article coming from the published systematic map or from the search update ?
source	Source of the publication (WOSCC=Web Of Science Core Collection; GS=Google Scholar; OATD=Open Access Theses and Dissertations; Ecotox=Ecotox knowledge base of the United States Environmental Protection Agency)
author	Author(s) of the publication
title	Title of the publication
year	Year of publication
journal	Publication journal
doi	DOI of the publication
metacod_name	Initials of the names of the people who coded the studies
study_ID	Unique identifier given by the review team to each study within an article or a thesis chapter
study_type	Type of study
country	Name of the country or territory where the study was conducted for in situ study or where samples were collected for ex situ study
latitude	Latitude where the study was conducted for in situ study or where samples were collected for ex situ study
longitude	Longitude where the study was conducted for in situ study or where samples were collected for ex situ study
coord_unit	Units of latitude and longitude
location	Location where the study was conducted for in situ study or where samples were collected for ex situ study (should be recorded when latitude and longitude are unknown)
taxon_init	Name of the taxon studied as described by authors
taxon	Name of the taxon studied as updated by the review team. Taxon names were checked using the World Register of Marine Species (http://www.marinespecies.org/) and additional references. Please note that Dipsastraea* does not fully match Favia as some Favia species in the Indo-Pacific have been transferred to other genera such as for instance Goniastrea. Also, Pocillopora damicornis has been split i…
taxonlevel	Level of the taxon studied. When a study is about a community (several species or genera or families studied together as a group), the taxon level encoded is the closest common level (e.g. if several species of the same genus are studied together, the "Genus" level is indicated; if several species of the same family are studied together, the "Family" level is indicated; if several scleractinian s…
exposure_raw	Type(s) of exposure as described by authors
exposure	Type(s) of exposure as defined by the review team
combined	Is the exposure combined with other exposures (e.g. other chemicals, other pressures)?
outcome_raw	Type(s) of outcome as described by authors
outcome	Type(s) of outcome as defined by the review team
outcome_level	Level of organization concerned by the measured outcome
metacod_comment	Comments (e.g. description of other pressures)
linked_study	Is the study linked with another one in the database?
screener_critical_appraisal	Initials of the names of the people who critically appraised the studies
experimental_design	What is the experimental design?
replication	Is the experiment replicated ?
risk_replication	Risk of bias associated with the replication criterion
Control_solvent_ok	If a solvent is used, is a solvent control present?
risk_solvent	Risk of bias associated with the solvent control criterion
conc_eff_measured	Have effective exposure concentrations been measured?
risk_eff	Risk of bias associated with the measurement of effective concentration criterion
CT_baseline_diff	Are there differences at baseline between groups control and exposed?
risk_selection	Risk of bias associated with baseline differences criterion
CT_handling_diff	Are there differences in the way groups control and exposed (or before and after) are treated throughout the experiment?
risk_performance	Risk of bias associated with handling differences criterion
CT_assessment_diff	Are there differences in the way the outcomes of groups control and exposed (or before and after) are assessed?
risk_detection	Risk of bias associated with assessment differences criterion
attrition	Are there differences in the way individuals or observations from groups control and exposed (or before and after) are removed from the study?
risk_attrition	Risk of bias associated with removing differences criterion
Other_bias	Is there another source of bias?
risk_other	Risk of bias associated with other bias criterion
Comments_CriticalApp	Comments on critical appraisal
global_bias	Overall risk of bias of the study
fate_studies	Final fate of the study
Legend of acronyms:	NA: non available
	N/A: non applicable
	BA: Before-After
	BACE: Before-After-Control-Exposed
	CE: Control-Exposed
	CFP: Christine FERRIER-PAGES
	DYO: Dakis-Yaoba OUEDRAOGO
	HM: Hugo MELL
	IDC: Isabelle DOMART-COULON
	KB: Karen BURGA
	LH: Laetitia HEDOUIN
	MD: Mathilde DELAUNAY
	MG: Mireille GUILLAUME
	RM: Romane MULTON

## Sheet: Criteria_definition
The critical appraisal criteria presented in the protocol were defined according to the expertise of the experts of the review team after several meetings (experts in ecotoxicology and risk assessment of chemicals (CC, KB, OP), in coral ecotoxicology (CFP, IDC, LH), and in coral taxonomy, biology and ecology (MC, MG). A first set of critical appraisal criteria was defined by DYO and OP based on p…
1. Klimisch H-J, Andreae M, Tillmann U. A Systematic Approach for Evaluating the Quality of Experimental Toxicological and Ecotoxicological Data. Regulatory Toxicology and Pharmacology. 1997;25(1):1–5.
2. Mitchelmore CL, Burns EE, Conway A, Heyes A, Davies IA. A Critical Review of Organic Ultraviolet Filter Exposure, Hazard, and Risk to Corals. Environ Toxicol Chem. 2021;40(4):967–88.
3. Moermond CTA, Kase R, Korkaric M, Ågerstrand M. CRED: Criteria for reporting and evaluating ecotoxicity data. Environ Toxicol Chem. 2016;35(5):1297–309.
4. Vandenberg LN, Ågerstrand M, Beronius A, Beausoleil C, Bergman Å, Bero LA, et al. A proposed framework for the systematic review and integrated assessment (SYRINA) of endocrine disrupting chemicals. Environ Health. 2016;15(1):74.
CC: Christophe CALVAYRAC
CFP: Christine FERRIER-PAGES
DYO: Dakis-Yaoba OUEDRAOGO
IDC: Isabelle DOMART-COULON
KB: Karen BURGA
LH: Laetitia HEDOUIN
MC: Magalie CASTELIN
MG: Mireille GUILLAUME
OP: Olivier PERCEVAL

## Sheet: Critical_appraisal_result
map_ID	article_ID	search_update	source	author	title	year	journal	doi	metacod_name	study_ID	study_type	country	latitude	longitude	coord_unit	location	taxon_init	taxon	taxonlevel	exposure_raw	exposure	combined	outcome_raw	outcome	outcome_level	metacod_comment	linked_study	screener_critical_appraisal	experimental_design	replication	risk_replication	Control_solvent_ok	risk_solvent	conc_eff_measured	risk_eff	CT_baseline_diff	risk_selection	CT_handling_diff	risk_performance	CT_assessment_diff	risk_detection	attrition	risk_attrition	Other_bias	risk_other	Comments_CriticalApp	global_bias	fate_studies
1027	ScreenTA_1335	map	Scopus	Chen, T.-H. and Cheng, Y.-M. and Cheng, J.-O. and Ko, F.-C.	Assessing the effects of polychlorinated biphenyls (Aroclor 1254) on a scleractinian coral (Stylophora pistillata) at organism, physiological, and molecular levels	2012	Ecotoxicology and Environmental Safety	10.1016/j.ecoenv.2011.09.001	MG	1	Field_experiment	Taiwan, Province of China	NA	NA	NA	National Museum of Marine Biology and Aquarium(NMMBA)	Stylophora pistillata	Stylophora pistillata	Species	polychlorinated biphenyls PCB (Aroclor1254)	Other	No	gene expression at 4h post exposure for 5 genes : heat shock protein 70-like (HSP70-like), actin-related protein 2/3complex (ARP 2/3), ADP ribosylation factor 6-like (ARL6), Rab7 and glutaredoxin (GRX)	Genetic	Molecular	N/A	No	MD/DYO	CE	No	unclear	Yes	low	Yes	low	No	low	No	low	No	low	No	low	No	low	N/A	unclear	Included in narrative synthesis of findings
1028	ScreenTA_1335	map	Scopus	Chen, T.-H. and Cheng, Y.-M. and Cheng, J.-O. and Ko, F.-C.	Assessing the effects of polychlorinated biphenyls (Aroclor 1254) on a scleractinian coral (Stylophora pistillata) at organism, physiological, and molecular levels	2012	Ecotoxicology and Environmental Safety	10.1016/j.ecoenv.2011.09.001	MG	2	Field_experiment	Taiwan, Province of China	NA	NA	NA	National Museum of Marine Biology and Aquarium(NMMBA)	Stylophora pistillata	Stylophora pistillata	Species	polychlorinated biphenyls PCB (Aroclor1254)	Other	No	photosynthetic efficiency of the zooxanthellae (chlorophyll fluorescence parameters : initial fluorescence, maximum fluorescence, maximum potential quantum yield)	Physiology	Cellular	N/A	No	MD/DYO	CE	No	unclear	Yes	low	Yes	low	No	low	No	low	No	low	No	low	No	low	N/A	unclear	Included in quantitative synthesis
1029	ScreenTA_1335	map	Scopus	Chen, T.-H. and Cheng, Y.-M. and Cheng, J.-O. and Ko, F.-C.	Assessing the effects of polychlorinated biphenyls (Aroclor 1254) on a scleractinian coral (Stylophora pistillata) at organism, physiological, and molecular levels	2012	Ecotoxicology and Environmental Safety	10.1016/j.ecoenv.2011.09.001	MG	3	Field_experiment	Taiwan, Province of China	NA	NA	NA	National Museum of Marine Biology and Aquarium(NMMBA)	Stylophora pistillata	Stylophora pistillata	Species	polychlorinated biphenyls PCB (Aroclor1254)	Other	No	horizontal growth rate after 50-days recovery period	Growth	Colony	N/A	No	MD/DYO	CE	No	unclear	Yes	low	Yes	low	No	low	No	low	No	low	No	low	No	low	N/A	unclear	Included in narrative synthesis of findings
1030	ScreenTA_1335	map	Scopus	Chen, T.-H. and Cheng, Y.-M. and Cheng, J.-O. and Ko, F.-C.	Assessing the effects of polychlorinated biphenyls (Aroclor 1254) on a scleractinian coral (Stylophora pistillata) at organism, physiological, and molecular levels	2012	Ecotoxicology and Environmental Safety	10.1016/j.ecoenv.2011.09.001	MG	4	Field_experiment	Taiwan, Province of China	NA	NA	NA	National Museum of Marine Biology and Aquarium(NMMBA)	Stylophora pistillata	Stylophora pistillata	Species	polychlorinated biphenyls PCB (Aroclor1254)	Other	No	mortality during the 96-h exposure or during the following 50-day recovery period	Mortality	Colony	N/A	No	MD/DYO	CE	No	unclear	Yes	low	Yes	low	No	low	No	low	No	low	No	low	No	low	N/A	unclear	No data extractable
1031	ScreenTA_1335	map	Scopus	Chen, T.-H. and Cheng, Y.-M. and Cheng, J.-O. and Ko, F.-C.	Assessing the effects of polychlorinated biphenyls (Aroclor 1254) on a scleractinian coral (Stylophora pistillata) at organism, physiological, and molecular levels	2012	Ecotoxicology and Environmental Safety	10.1016/j.ecoenv.2011.09.001	MG	5	Field_experiment	Taiwan, Province of China	NA	NA	NA	National Museum of Marine Biology and Aquarium(NMMBA)	Stylophora pistillata	Stylophora pistillata	Species	polychlorinated biphenyls PCB (Aroclor1254)	Other	No	bleaching during the 96-h exposure or during the following 50-day recovery period	Bleaching	Colony	N/A	No	MD/DYO	CE	No	unclear	Yes	low	Yes	low	No	low	No	low	No	low	No	low	No	low	N/A	unclear	No data extractable
1086	ScreenTA_13601	map	Scopus	Contardi, M. and Montano, S. and Liguori, G. and Heredia-Guerrero, J.A. and Galli, P. and Athanassiou, A. and Bayer, I.S.	Treatment of Coral Wounds by Combining an Antiseptic Bilayer Film and an Injectable Antioxidant Biopolymer	2020	Scientific Reports	10.1038/s41598-020-57980-1	MD	1	Laboratory_experiment	Maldives	NA	NA	NA	Magoodhoo Island, Faafu Atoll	Acropora muricata	Acropora muricata	Species	eosin-based antiseptic + the antibiotic Ciprofloxacin	Pharmaceutical	Yes	condition of the injuries	Disease	Colony	First part of study ex-situ (lab), then monitoring in-situ (field)	No	MD	CE	No	unclear	N/A	low	No	unclear	No	low	No	low	No	low	No	low	No	low	N/A	unclear	No data extractable
1087	ScreenTA_13601	map	Scopus	Contardi, M. and Montano, S. and Liguori, G. and Heredia-Guerrero, J.A. and Galli, P. and Athanassiou, A. and Bayer, I.S.	Treatment of Coral Wounds by Combining an Antiseptic Bilayer Film and an Injectable Antioxidant Biopolymer	2020	Scientific Reports	10.1038/s41598-020-57980-1	MD	2	Laboratory_experiment	Maldives	NA	NA	NA	Magoodhoo Island, Faafu Atoll	Acropora muricata	Acropora muricata	Species	eosin-based antiseptic + the antibiotic Ciprofloxacin	Pharmaceutical	Yes	progression of healing	Disease	Colony	First part of study ex-situ (lab), then monitoring in-situ (field)	No	MD	CE	No	unclear	N/A	low	No	unclear	No	low	No	low	No	low	No	low	No	low	N/A	unclear	No data extractable
1088	ScreenTA_13601	map	Scopus	Contardi, M. and Montano, S. and Liguori, G. and Heredia-Guerrero, J.A. and Galli, P. and Athanassiou, A. and Bayer, I.S.	Treatment of Coral Wounds by Combining an Antiseptic Bilayer Film and an Injectable Antioxidant Biopolymer	2020	Scientific Reports	10.1038/s41598-020-57980-1	MD	3	Laboratory_experiment	Maldives	NA	NA	NA	Magoodhoo Island, Faafu Atoll	Acropora muricata	Acropora muricata	Species	eosin-based antiseptic + the antibiotic Ciprofloxacin	Pharmaceutical	Yes	formation of mucus	Physiology	Colony	First part of study ex-situ (lab), then monitoring in-situ (field)	No	MD	CE	No	unclear	N/A	low	No	unclear	No	low	No	low	No	low	No	low	No	low	N/A	unclear	No data extractable
1089	ScreenTA_13601	map	Scopus	Contardi, M. and Montano, S. and Liguori, G. and Heredia-Guerrero, J.A. and Galli, P. and Athanassiou, A. and Bayer, I.S.	Treatment of Coral Wounds by Combining an Antiseptic Bilayer Film and an Injectable Antioxidant Biopolymer	2020	Scientific Reports	10.1038/s41598-020-57980-1	MD	4	Laboratory_experiment	Maldives	NA	NA	NA	Magoodhoo Island, Faafu Atoll	Acropora muricata	Acropora muricata	Species	eosin-based antiseptic + the antibiotic Ciprofloxacin	Pharmaceutical	Yes	bleaching	Bleaching	Colony	First part of study ex-situ (lab), then monitoring in-situ (field)	No	MD	CE	No	unclear	N/A	low	No	unclear	No	low	No	low	No	low	No	low	No	low	N/A	unclear	No data extractable
1090	ScreenTA_13601	map	Scopus	Contardi, M. and Montano, S. and Liguori, G. and Heredia-Guerrero, J.A. and Galli, P. and Athanassiou, A. and Bayer, I.S.	Treatment of Coral Wounds by Combining an Antiseptic Bilayer Film and an Injectable Antioxidant Biopolymer	2020	Scientific Reports	10.1038/s41598-020-57980-1	MD	5	Laboratory_experiment	Maldives	NA	NA	NA	Magoodhoo Island, Faafu Atoll	Acropora muricata	Acropora muricata	Species	eosin-based antiseptic + the antibiotic Ciprofloxacin	Pharmaceutical	Yes	necrosis	Mortality	Colony	First part of study ex-situ (lab), then monitoring in-situ (field)	No	MD	CE	No	unclear	N/A	low	No	unclear	No	low	No	low	No	low	No	low	No	low	N/A	unclear	No data extractable
1091	ScreenTA_13601	map	Scopus	Contardi, M. and Montano, S. and Liguori, G. and Heredia-Guerrero, J.A. and Galli, P. and Athanassiou, A. and Bayer, I.S.	Treatment of Coral Wounds by Combining an Antiseptic Bilayer Film and an Injectable Antioxidant Biopolymer	2020	Scientific Reports	10.1038/s41598-020-57980-1	MD	6	Field_experiment	Maldives	NA	NA	NA	Magoodhoo Island, Faafu Atoll	Acropora muricata	Acropora muricata	Species	eosin-based antiseptic + the antibiotic Ciprofloxacin	Pharmaceutical	Yes	survival	Mortality	Colony	First part of study ex-situ (lab), then monitoring in-situ (field)	No	MD	CE	No	unclear	N/A	low	No	unclear	No	low	No	low	No	low	No	low	No	low	N/A	unclear	No data extractable
1092	ScreenTA_13601	map	Scopus	Contardi, M. and Montano, S. and Liguori, G. and Heredia-Guerrero, J.A. and Galli, P. and Athanassiou, A. and Bayer, I.S.	Treatment of Coral Wounds by Combining an Antiseptic Bilayer Film and an Injectable Antioxidant Biopolymer	2020	Scientific Reports	10.1038/s41598-020-57980-1	MD	7	Field_experiment	Maldives	NA	NA	NA	Magoodhoo Island, Faafu Atoll	Acropora muricata	Acropora muricata	Species	eosin-based antiseptic + the antibiotic Ciprofloxacin	Pharmaceutical	Yes	tissue recovery	Disease	Colony	First part of study ex-situ (lab), then monitoring in-situ (field)	No	MD	CE	No	unclear	N/A	low	No	unclear	No	low	No	low	No	low	No	low	No	low	N/A	unclear	Included in narrative synthesis of findings
1093	ScreenTA_4760	map	Scopus	Cook, C.B. and Knap, A.H.	Effects of crude oil and chemical dispersant on photosynthesis in the brain coral Diploria strigosa	1983	Marine Biology	10.1007/BF00392967	MG/DYO	1	Laboratory_experiment	Bermuda	NA	NA	NA	Snapper Rocks	Diploria strigosa (Dana)	Pseudodiploria strigosa	Species	crude oil (Arabian Light) 18-20 ppm for 8-hour exposure	Hydrocarbon	Yes	Total carbon fixation	Physiology	Colony	N/A	Linked Coroil project Bermuda	DYO	CE	Yes	low	N/A	low	Yes	low	No	low	No	low	No	low	No	low	No	low	N/A	low	Included in quantitative synthesis
1095	ScreenTA_4760	map	Scopus	Cook, C.B. and Knap, A.H.	Effects of crude oil and chemical dispersant on photosynthesis in the brain coral Diploria strigosa	1983	Marine Biology	10.1007/BF00392967	MG/DYO	3	Laboratory_experiment	Bermuda	NA	NA	NA	Snapper Rocks	Diploria strigosa (Dana)	Pseudodiploria strigosa	Species	chemical dispersant Exxon "Corexit 9527" 1 ppm for 8-hour exposure	Dispersant	No	Total carbon fixation	Physiology	Colony	N/A	Linked Coroil project Bermuda	DYO	CE	Yes	low	N/A	low	No	unclear	No	low	No	low	No	low	No	low	No	low	N/A	unclear	Included in quantitative synthesis
1096	ScreenTA_4760	map	Scopus	Cook, C.B. and Knap, A.H.	Effects of crude oil and chemical dispersant on photosynthesis in the brain coral Diploria strigosa	1983	Marine Biology	10.1007/BF00392967	MG/DYO	4	Laboratory_experiment	Bermuda	NA	NA	NA	Snapper Rocks	Diploria strigosa (Dana)	Pseudodiploria strigosa	Species	chemical dispersant Exxon "Corexit 9527" 1 ppm for 8-hour exposure	Dispersant	No	Distribution of photosynthetic carbon in tissue and in lipid classes	Physiology	Tissue	N/A	Linked Coroil project Bermuda	DYO	CE	Yes	low	N/A	low	No	unclear	No	low	No	low	No	low	No	low	No	low	N/A	unclear	Included in narrative synthesis of findings
1097	ScreenTA_4760	map	Scopus	Cook, C.B. and Knap, A.H.	Effects of crude oil and chemical dispersant on photosynthesis in the brain coral Diploria strigosa	1983	Marine Biology	10.1007/BF00392967	MG/DYO	5	Laboratory_experiment	Bermuda	NA	NA	NA	Snapper Rocks	Diploria strigosa (Dana)	Pseudodiploria strigosa	Species	Arabian Light crude oil & chemical dispersant Exxon "Corexit 9527" for 8-hour exposure	Hydrocarbon|Dispersant	Yes	Total carbon fixation	Physiology	Colony	N/A	Linked Coroil project Bermuda	DYO	CE	Yes	low	N/A	low	Yes	low	No	low	No	low	No	low	No	low	No	low	N/A	low	Included in quantitative synthesis
1109	ScreenTA_6651	map	Scopus	Corinaldesi, C. and Marcellini, F. and Nepote, E. and Damiani, E. and Danovaro, R.	Impact of inorganic UV filters contained in sunscreen products on tropical stony corals (Acropora spp.)	2018	Science of the Total Environment	10.1016/j.scitotenv.2018.05.108	DYO	1	Laboratory_experiment	Maldives	NA	NA	NA	Vavvaru Island, Lhaviyani Atoll	Acropora	Acropora	Genus	Zinc oxide nanoparticles	UV filter	No	Abundance of released zooxanthellae	Bleaching	Tissue	N/A	No	MD	CE	Yes	low	N/A	low	Unknown	unclear	No	low	No	low	No	low	No	low	No	low	N/A	unclear	Included in narrative synthesis of findings
1110	ScreenTA_6651	map	Scopus	Corinaldesi, C. and Marcellini, F. and Nepote, E. and Damiani, E. and Danovaro, R.	Impact of inorganic UV filters contained in sunscreen products on tropical stony corals (Acropora spp.)	2018	Science of the Total Environment	10.1016/j.scitotenv.2018.05.108	DYO	2	Laboratory_experiment	Maldives	NA	NA	NA	Vavvaru Island, Lhaviyani Atoll	Acropora	Acropora	Genus	Zinc oxide nanoparticles	UV filter	No	Abundance of damaged released zooxanthellae	Bleaching	Tissue	N/A	No	MD	CE	Yes	low	N/A	low	Unknown	unclear	No	low	No	low	No	low	No	low	No	low	N/A	unclear	Included in narrative synthesis of findings
1111	ScreenTA_6651	map	Scopus	Corinaldesi, C. and Marcellini, F. and Nepote, E. and Damiani, E. and Danovaro, R.	Impact of inorganic UV filters contained in sunscreen products on tropical stony corals (Acropora spp.)	2018	Science of the Total Environment	10.1016/j.scitotenv.2018.05.108	DYO	3	Laboratory_experiment	Maldives	NA	NA	NA	Vavvaru Island, Lhaviyani Atoll	Acropora	Acropora	Genus	Zinc oxide nanoparticles	UV filter	No	Bleaching rates	Bleaching	Colony	N/A	No	MD	CE	Yes	low	N/A	low	Unknown	unclear	No	low	No	low	No	low	No	low	No	low	N/A	unclear	No data extractable
1112	ScreenTA_6651	map	Scopus	Corinaldesi, C. and Marcellini, F. and Nepote, E. and Damiani, E. and Danovaro, R.	Impact of inorganic UV filters contained in sunscreen products on tropical stony corals (Acropora spp.)	2018	Science of the Total Environment	10.1016/j.scitotenv.2018.05.108	DYO	4	Laboratory_experiment	Maldives	NA	NA	NA	Vavvaru Island, Lhaviyani Atoll	Acropora	Acropora	Genus	Titanium dioxide Optisol	UV filter	No	Abundance of released zooxanthellae	Bleaching	Tissue	N/A	No	MD	CE	Yes	low	N/A	low	Unknown	unclear	No	low	No	low	No	low	No	low	No	low	N/A	unclear	Included in narrative synthesis of findings
1113	ScreenTA_6651	map	Scopus	Corinaldesi, C. and Marcellini, F. and Nepote, E. and Damiani, E. and Danovaro, R.	Impact of inorganic UV filters contained in sunscreen products on tropical stony corals (Acropora spp.)	2018	Science of the Total Environment	10.1016/j.scitotenv.2018.05.108	DYO	5	Laboratory_experiment	Maldives	NA	NA	NA	Vavvaru Island, Lhaviyani Atoll	Acropora	Acropora	Genus	Titanium dioxide Optisol	UV filter	No	Abundance of damaged released zooxanthellae	Bleaching	Tissue	N/A	No	MD	CE	Yes	low	N/A	low	Unknown	unclear	No	low	No	low	No	low	No	low	No	low	N/A	unclear	Included in narrative synthesis of findings
1114	ScreenTA_6651	map	Scopus	Corinaldesi, C. and Marcellini, F. and Nepote, E. and Damiani, E. and Danovaro, R.	Impact of inorganic UV filters contained in sunscreen products on tropical stony corals (Acropora spp.)	2018	Science of the Total Environment	10.1016/j.scitotenv.2018.05.108	DYO	6	Laboratory_experiment	Maldives	NA	NA	NA	Vavvaru Island, Lhaviyani Atoll	Acropora	Acropora	Genus	Titanium dioxide Optisol	UV filter	No	Bleaching rates	Bleaching	Colony	N/A	No	MD	CE	Yes	low	N/A	low	Unknown	unclear	No	low	No	low	No	low	No	low	No	low	N/A	unclear	No data extractable
1115	ScreenTA_6651	map	Scopus	Corinaldesi, C. and Marcellini, F. and Nepote, E. and Damiani, E. and Danovaro, R.	Impact of inorganic UV filters contained in sunscreen products on tropical stony corals (Acropora spp.)	2018	Science of the Total Environment	10.1016/j.scitotenv.2018.05.108	DYO	7	Laboratory_experiment	Maldives	NA	NA	NA	Vavvaru Island, Lhaviyani Atoll	Acropora	Acropora	Genus	Titanium dioxide EusolexT2000	UV filter	No	Abundance of released zooxanthellae	Bleaching	Tissue	N/A	No	MD	CE	Yes	low	N/A	low	Unknown	unclear	No	low	No	low	No	low	No	low	No	low	N/A	unclear	Included in narrative synthesis of findings
1116	ScreenTA_6651	map	Scopus	Corinaldesi, C. and Marcellini, F. and Nepote, E. and Damiani, E. and Danovaro, R.	Impact of inorganic UV filters contained in sunscreen products on tropical stony corals (Acropora spp.)	2018	Science of the Total Environment	10.1016/j.scitotenv.2018.05.108	DYO	8	Laboratory_experiment	Maldives	NA	NA	NA	Vavvaru Island, Lhaviyani Atoll	Acropora	Acropora	Genus	Titanium dioxide EusolexT2000	UV filter	No	Abundance of damaged released zooxanthellae	Bleaching	Tissue	N/A	No	MD	CE	Yes	low	N/A	low	Unknown	unclear	No	low	No	low	No	low	No	low	No	low	N/A	unclear	Included in narrative synthesis of findings
1117	ScreenTA_6651	map	Scopus	Corinaldesi, C. and Marcellini, F. and Nepote, E. and Damiani, E. and Danovaro, R.	Impact of inorganic UV filters contained in sunscreen products on tropical stony corals (Acropora spp.)	2018	Science of the Total Environment	10.1016/j.scitotenv.2018.05.108	DYO	9	Laboratory_experiment	Maldives	NA	NA	NA	Vavvaru Island, Lhaviyani Atoll	Acropora	Acropora	Genus	Titanium dioxide EusolexT2000	UV filter	No	Bleaching rates	Bleaching	Colony	N/A	No	MD	CE	Yes	low	N/A	low	Unknown	unclear	No	low	No	low	No	low	No	low	No	low	N/A	unclear	No data extractable
114	ScreenTA_9327	map	Scopus	Allemand, D. and Tambutt, . and Girard, J.-P. and Jaubert, J.	Organic matrix synthesis in the scleractinian coral Stylophora pistillata Role in biomineralization and potential target of the organotin tributyltin	1998	Journal of Experimental Biology	NA	DYO/IDC/KB/MD/MG/RM	1	Laboratory_experiment	Jordan	NA	NA	NA	Gulf of Aqaba	Stylophora pistillata	Stylophora pistillata	Species	Verapamil	Pharmaceutical	No	Incorporation of aspartic acid into tissue and skeletal proteins	Calcification	Tissue	N/A	No	MD/IDC	CE	Yes	low	Yes (but no data shown for solvent 'Preliminary experiments showed that this concentration of solvent had no effect on Ca2+ or aspartic acid uptake (results not shown).')	low	No	unclear	No (cloned coral microcolonies)	low	No (cloned coral microcolonies)	low	No	low	No	low	Yes minor (no data shown for solvent)	medium	N/A	medium	Included in narrative synthesis of findings
115	ScreenTA_9327	map	Scopus	Allemand, D. and Tambutt, . and Girard, J.-P. and Jaubert, J.	Organic matrix synthesis in the scleractinian coral Stylophora pistillata Role in biomineralization and potential target of the organotin tributyltin	1998	Journal of Experimental Biology	NA	DYO	2	Laboratory_experiment	Jordan	NA	NA	NA	Gulf of Aqaba	Stylophora pistillata	Stylophora pistillata	Species	Verapamil	Pharmaceutical	No	Incorporation of Ca into skeleton	Calcification	Colony	N/A	No	MD/IDC	CE	Yes	low	Yes (but no data shown for solvent 'Preliminary experiments showed that this concentration of solvent had no effect on Ca2+ or aspartic acid uptake (results not shown).')	low	No	unclear	No (cloned coral microcolonies)	low	No (cloned coral microcolonies)	low	No	low	No	low	Yes minor (no data shown for solvent)	medium	N/A	medium	Included in quantitative synthesis
116	ScreenTA_9327	map	Scopus	Allemand, D. and Tambutt, . and Girard, J.-P. and Jaubert, J.	Organic matrix synthesis in the scleractinian coral Stylophora pistillata Role in biomineralization and potential target of the organotin tributyltin	1998	Journal of Experimental Biology	NA	DYO	3	Laboratory_experiment	Jordan	NA	NA	NA	Gulf of Aqaba	Stylophora pistillata	Stylophora pistillata	Species	Cytochalasin B & colchicine	Other	Yes	Incorporation of aspartic acid into tissue and skeletal proteins	Calcification	Tissue	N/A	No	MD/IDC	CE	Yes	low	Yes (but no data shown for solvent 'Preliminary experiments showed that this concentration of solvent had no effect on Ca2+ or aspartic acid uptake (results not shown).')	low	No	unclear	No (cloned coral microcolonies)	low	No (cloned coral microcolonies)	low	No	low	No	low	Yes minor (no data shown for solvent)	medium	N/A	medium	No data extractable
117	ScreenTA_9327	map	Scopus	Allemand, D. and Tambutt, . and Girard, J.-P. and Jaubert, J.	Organic matrix synthesis in the scleractinian coral Stylophora pistillata Role in biomineralization and potential target of the organotin tributyltin	1998	Journal of Experimental Biology	NA	DYO	4	Laboratory_experiment	Jordan	NA	NA	NA	Gulf of Aqaba	Stylophora pistillata	Stylophora pistillata	Species	Cytochalasin B & colchicine	Other	Yes	Incorporation of Ca into skeleton	Calcification	Colony	N/A	No	MD/IDC	CE	Yes	low	Yes (but no data shown for solvent 'Preliminary experiments showed that this concentration of solvent had no effect on Ca2+ or aspartic acid uptake (results not shown).')	low	No	unclear	No (cloned coral microcolonies)	low	No (cloned coral microcolonies)	low	No	low	No	low	Yes minor (no data shown for solvent)	medium	N/A	medium	Included in quantitative synthesis
1175	ScreenTA_5489	map	Scopus	Creed, J.C. and Masi, B.P. and Mantelatto, M.C.	Experimental evaluation of vinegar (acetic acid) for control of invasive corals (Tubastraea spp.) and a review of knowledge for other aquatic pests	2019	Biological Invasions	10.1007/s10530-018-1895-9	MD	1	Field_experiment	Brazil	23.1334°S	44.1512°W	decimal degrees	Abraaozinho, Ilha Grande Bay	Tubastraea coccinea	Tubastraea coccinea	Species	household vinegar (in situ injection)	Other	No	% of dead polyps	Mortality	Colony	in situ injection of vinegar	No	MD	CE	No (colonies in situ not isolated from each other)	unclear	N/A	low	No	unclear	No	low	No	low	No	low	No	low	No	low	injection in situ de diffÚrentes quantitÚs de vinaigre dans colonies mais on ne sait pas Ó quelle distance elles se trouvent les unes des autres + % acide acÚtique pas s¹r ('Although we did not measure the acetic acid content in the vinegar we assumed it to be 4% as in Brazil there is a normative ruling by the Ministry of Agriculture that the acetic acid content in household vinegar must be a min…	unclear	No data extractable
1176	ScreenTA_5489	map	Scopus	Creed, J.C. and Masi, B.P. and Mantelatto, M.C.	Experimental evaluation of vinegar (acetic acid) for control of invasive corals (Tubastraea spp.) and a review of knowledge for other aquatic pests	2019	Biological Invasions	10.1007/s10530-018-1895-9	MD	2	Field_experiment	Brazil	23.1334°S	44.1512°W	decimal degrees	Abraaozinho, Ilha Grande Bay	Tubastraea coccinea	Tubastraea coccinea	Species	household vinegar (in situ injection)	Other	No	% of dead polyps	Mortality	Colony	in situ injection of vinegar	No	MD	CE	No (colonies in situ not isolated from each other)	unclear	N/A	low	No	unclear	No	low	No	low	No	low	No	low	No	low	injection in situ de diffÚrentes quantitÚs de vinaigre dans colonies mais on ne sait pas Ó quelle distance elles se trouvent les unes des autres + % acide acÚtique pas s¹r ('Although we did not measure the acetic acid content in the vinegar we assumed it to be 4% as in Brazil there is a normative ruling by the Ministry of Agriculture that the acetic acid content in household vinegar must be a min…	unclear	No data extractable
1177	ScreenTA_5489	map	Scopus	Creed, J.C. and Masi, B.P. and Mantelatto, M.C.	Experimental evaluation of vinegar (acetic acid) for control of invasive corals (Tubastraea spp.) and a review of knowledge for other aquatic pests	2019	Biological Invasions	10.1007/s10530-018-1895-9	MD	3	Laboratory_experiment	Brazil	23.1334°S	44.1512°W	decimal degrees	Abraaozinho, Ilha Grande Bay	Tubastraea tagusensis	Tubastraea tagusensis	Species	household vinegar (in situ injection)	Other	No	% of dead polyps	Mortality	Colony	ex situ immersion in vinegar solution	No	MD	CE	No (colonies in situ not isolated from each other)	unclear	N/A	low	No	unclear	No	low	No	low	No	low	No	low	No	low	Although we did not measure the acetic acid content in the vinegar we assumed it to be 4% as in Brazil there is a normative ruling by the Ministry of Agriculture that the acetic acid content in household vinegar must be a minimum of 4% and 4% acidity' was stated on the product label.'	unclear	No data extractable
1178	ScreenTA_5489	map	Scopus	Creed, J.C. and Masi, B.P. and Mantelatto, M.C.	Experimental evaluation of vinegar (acetic acid) for control of invasive corals (Tubastraea spp.) and a review of knowledge for other aquatic pests	2019	Biological Invasions	10.1007/s10530-018-1895-9	MD	4	Laboratory_experiment	Brazil	23.1334°S	44.1512°W	decimal degrees	Abraaozinho, Ilha Grande Bay	Tubastraea tagusensis	Tubastraea tagusensis	Species	household vinegar (in situ injection)	Other	No	% of dead polyps	Mortality	Colony	ex situ immersion in vinegar solution	No	MD	CE	No (colonies in situ not isolated from each other)	unclear	N/A	low	No	unclear	No	low	No	low	No	low	No	low	No	low	Although we did not measure the acetic acid content in the vinegar we assumed it to be 4% as in Brazil there is a normative ruling by the Ministry of Agriculture that the acetic acid content in household vinegar must be a minimum of 4% and 4% acidity' was stated on the product label.'	unclear	No data extractable
118	ScreenTA_9327	map	Scopus	Allemand, D. and Tambutt, . and Girard, J.-P. and Jaubert, J.	Organic matrix synthesis in the scleractinian coral Stylophora pistillata Role in biomineralization and potential target of the organotin tributyltin	1998	Journal of Experimental Biology	NA	DYO	5	Laboratory_experiment	Jordan	NA	NA	NA	Gulf of Aqaba	Stylophora pistillata	Stylophora pistillata	Species	Emetin	Other	No	Incorporation of aspartic acid into tissue and skeletal proteins	Calcification	Tissue	N/A	No	MD/IDC	CE	Yes	low	Yes (but no data shown for solvent 'Preliminary experiments showed that this concentration of solvent had no effect on Ca2+ or aspartic acid uptake (results not shown).')	low	No	unclear	No (cloned coral microcolonies)	low	No (cloned coral microcolonies)	low	No	low	No	low	Yes minor (no data shown for solvent)	medium	N/A	medium	No data extractable
119	ScreenTA_9327	map	Scopus	Allemand, D. and Tambutt, . and Girard, J.-P. and Jaubert, J.	Organic matrix synthesis in the scleractinian coral Stylophora pistillata Role in biomineralization and potential target of the organotin tributyltin	1998	Journal of Experimental Biology	NA	DYO	6	Laboratory_experiment	Jordan	NA	NA	NA	Gulf of Aqaba	Stylophora pistillata	Stylophora pistillata	Species	Emetin	Other	No	Incorporation of Ca into skeleton	Calcification	Colony	N/A	No	MD/IDC	CE	Yes	low	Yes (but no data shown for solvent 'Preliminary experiments showed that this concentration of solvent had no effect on Ca2+ or aspartic acid uptake (results not shown).')	low	No	unclear	No (cloned coral microcolonies)	low	No (cloned coral microcolonies)	low	No	low	No	low	Yes minor (no data shown for solvent)	medium	N/A	medium	Included in quantitative synthesis
121	ScreenTA_9327	map	Scopus	Allemand, D. and Tambutt, . and Girard, J.-P. and Jaubert, J.	Organic matrix synthesis in the scleractinian coral Stylophora pistillata Role in biomineralization and potential target of the organotin tributyltin	1998	Journal of Experimental Biology	NA	DYO	8	Laboratory_experiment	Jordan	NA	NA	NA	Gulf of Aqaba	Stylophora pistillata	Stylophora pistillata	Species	Cycloheximide	Pesticide	No	Incorporation of Ca into skeleton	Calcification	Colony	N/A	No	MD/IDC	CE	Yes	low	Yes (but no data shown for solvent 'Preliminary experiments showed that this concentration of solvent had no effect on Ca2+ or aspartic acid uptake (results not shown).')	low	No	unclear	No (cloned coral microcolonies)	low	No (cloned coral microcolonies)	low	No	low	No	low	Yes minor (no data shown for solvent)	medium	N/A	medium	Included in quantitative synthesis
122	ScreenTA_9327	map	Scopus	Allemand, D. and Tambutt, . and Girard, J.-P. and Jaubert, J.	Organic matrix synthesis in the scleractinian coral Stylophora pistillata Role in biomineralization and potential target of the organotin tributyltin	1998	Journal of Experimental Biology	NA	DYO	9	Laboratory_experiment	Jordan	NA	NA	NA	Gulf of Aqaba	Stylophora pistillata	Stylophora pistillata	Species	Tunicamycin	Pharmaceutical	No	Incorporation of aspartic acid into tissue and skeletal proteins	Calcification	Tissue	N/A	No	MD/IDC	CE	Yes	low	Yes (but no data shown for solvent 'Preliminary experiments showed that this concentration of solvent had no effect on Ca2+ or aspartic acid uptake (results not shown).')	low	No	unclear	No (cloned coral microcolonies)	low	No (cloned coral microcolonies)	low	No	low	No	low	Yes minor (no data shown for solvent)	medium	N/A	medium	No data extractable
1229	DissertationsCall_152	map	OATD	Damiani, Laura Anne	The Effects of the Herbicide Atrazine on Hawaiian Corals.	2020	NA	NA	DYO	1	Laboratory_experiment	United States of America	NA	NA	NA	Kaneohe Bay, Oahu, Hawaii	Montipora capitata	Montipora capitata	Species	Atrazine	Pesticide	No	Fertilization success (%)	Reproduction	Tissue	N/A	No	MD	CE	Yes	low	Yes	low	Unknown	unclear	No	low	No	low	No	low	No	low	No	low	N/A	unclear	Included in quantitative synthesis
123	ScreenTA_9327	map	Scopus	Allemand, D. and Tambutt, . and Girard, J.-P. and Jaubert, J.	Organic matrix synthesis in the scleractinian coral Stylophora pistillata Role in biomineralization and potential target of the organotin tributyltin	1998	Journal of Experimental Biology	NA	DYO	10	Laboratory_experiment	Jordan	NA	NA	NA	Gulf of Aqaba	Stylophora pistillata	Stylophora pistillata	Species	Tunicamycin	Pharmaceutical	No	Incorporation of Ca into skeleton	Calcification	Colony	N/A	No	MD/IDC	CE	Yes	low	Yes (but no data shown for solvent 'Preliminary experiments showed that this concentration of solvent had no effect on Ca2+ or aspartic acid uptake (results not shown).')	low	No	unclear	No (cloned coral microcolonies)	low	No (cloned coral microcolonies)	low	No	low	No	low	Yes minor (no data shown for solvent)	medium	N/A	medium	Included in quantitative synthesis
1231	DissertationsCall_152	map	OATD	Damiani, Laura Anne	The Effects of the Herbicide Atrazine on Hawaiian Corals.	2020	NA	NA	DYO	3	Laboratory_experiment	United States of America	NA	NA	NA	Kaneohe Bay, Oahu, Hawaii	Montipora capitata	Montipora capitata	Species	Atrazine	Pesticide	No	Larvae survival	Mortality	Individual	N/A	No	MD	CE	Yes	low	Yes	low	Unknown	unclear	No	low	No	low	No	low	No	low	No	low	N/A	unclear	Included in quantitative synthesis
1235	DissertationsCall_152	map	OATD	Damiani, Laura Anne	The Effects of the Herbicide Atrazine on Hawaiian Corals.	2020	NA	NA	DYO	7	Laboratory_experiment	United States of America	NA	NA	NA	Keehi Small Boat Harbour, Honolulu, Hawaii	Leptastrea purpurea	Leptastrea purpurea	Species	Atrazine	Pesticide	No	% settlement	Recruitment	Individual	N/A	No	MD	CE	Yes	low	Yes	low	Unknown	unclear	No	low	No	low	No	low	No	low	No	low	N/A	unclear	Included in quantitative synthesis
1237	ScreenTA_12100	map	Scopus	Danovaro, R. and Bongiorni, L. and Corinaldesi, C. and Giovannelli, D. and Damiani, E. and Astolfi, P. and Greci, L. and Pusceddu, A.	Sunscreens cause coral bleaching by promoting viral infections	2008	Environmental Health Perspectives	10.1289/ehp.10966	MD	1	Field_experiment	Indonesia|Mexico|Thailand|Egypt	NA	NA	NA	Siladen, Celebes Sea (Indonesia, Pacific Ocean) | Akumal, Caribbean Sea (Mexico, Atlantic Ocean) | Phuket, Andaman Sea (Thailand, Indian Ocean) | Ras Mohammed, Red Sea (Egypt, Indian Ocean)	Acropora sp.	Acropora	Genus	avobenzone	UV filter	No	bleaching	Bleaching	Colony	N/A	No	MD/DYO	CE	Yes	low	Unknown	unclear	Unknown	unclear	No	low	No	low	No	low	No	low	Yes major (reporting bias, results for all concentration tested not reported, results for all outcomes measured not reported; method description strongly insufficient)	high	Understanding the experiments for data extraction was very hard	high	No data extractable
1238	ScreenTA_12100	map	Scopus	Danovaro, R. and Bongiorni, L. and Corinaldesi, C. and Giovannelli, D. and Damiani, E. and Astolfi, P. and Greci, L. and Pusceddu, A.	Sunscreens cause coral bleaching by promoting viral infections	2008	Environmental Health Perspectives	10.1289/ehp.10966	MD	2	Field_experiment	Indonesia|Mexico|Thailand|Egypt	NA	NA	NA	Siladen, Celebes Sea (Indonesia, Pacific Ocean) | Akumal, Caribbean Sea (Mexico, Atlantic Ocean) | Phuket, Andaman Sea (Thailand, Indian Ocean) | Ras Mohammed, Red Sea (Egypt, Indian Ocean)	Acropora sp.	Acropora	Genus	avobenzone	UV filter	No	zooxanthellae released	Bleaching	Colony	N/A	No	MD/DYO	CE	Yes	low	Unknown	unclear	Unknown	unclear	No	low	No	low	No	low	No	low	Yes major (reporting bias, results for all concentration tested not reported, results for all outcomes measured not reported; method description strongly insufficient)	high	Understanding the experiments for data extraction was very hard	high	No data extractable
1239	ScreenTA_12100	map	Scopus	Danovaro, R. and Bongiorni, L. and Corinaldesi, C. and Giovannelli, D. and Damiani, E. and Astolfi, P. and Greci, L. and Pusceddu, A.	Sunscreens cause coral bleaching by promoting viral infections	2008	Environmental Health Perspectives	10.1289/ehp.10966	MD	3	Field_experiment	Indonesia|Mexico|Thailand|Egypt	NA	NA	NA	Siladen, Celebes Sea (Indonesia, Pacific Ocean) | Akumal, Caribbean Sea (Mexico, Atlantic Ocean) | Phuket, Andaman Sea (Thailand, Indian Ocean) | Ras Mohammed, Red Sea (Egypt, Indian Ocean)	Acropora sp.	Acropora	Genus	enzacamene	UV filter	No	bleaching	Bleaching	Colony	N/A	No	MD/DYO	CE	Yes	low	Unknown	unclear	Unknown	unclear	No	low	No	low	No	low	No	low	Yes major (reporting bias, results for all concentration tested not reported, results for all outcomes measured not reported; method description strongly insufficient)	high	Understanding the experiments for data extraction was very hard	high	No data extractable
1240	ScreenTA_12100	map	Scopus	Danovaro, R. and Bongiorni, L. and Corinaldesi, C. and Giovannelli, D. and Damiani, E. and Astolfi, P. and Greci, L. and Pusceddu, A.	Sunscreens cause coral bleaching by promoting viral infections	2008	Environmental Health Perspectives	10.1289/ehp.10966	MD	4	Field_experiment	Indonesia|Mexico|Thailand|Egypt	NA	NA	NA	Siladen, Celebes Sea (Indonesia, Pacific Ocean) | Akumal, Caribbean Sea (Mexico, Atlantic Ocean) | Phuket, Andaman Sea (Thailand, Indian Ocean) | Ras Mohammed, Red Sea (Egypt, Indian Ocean)	Acropora sp.	Acropora	Genus	enzacamene	UV filter	No	zooxanthellae released	Bleaching	Colony	N/A	No	MD/DYO	CE	Yes	low	Unknown	unclear	Unknown	unclear	No	low	No	low	No	low	No	low	Yes major (reporting bias, results for all concentration tested not reported, results for all outcomes measured not reported; method description strongly insufficient)	high	Understanding the experiments for data extraction was very hard	high	No data extractable
1241	ScreenTA_12100	map	Scopus	Danovaro, R. and Bongiorni, L. and Corinaldesi, C. and Giovannelli, D. and Damiani, E. and Astolfi, P. and Greci, L. and Pusceddu, A.	Sunscreens cause coral bleaching by promoting viral infections	2008	Environmental Health Perspectives	10.1289/ehp.10966	MD	5	Field_experiment	Indonesia|Mexico|Thailand|Egypt	NA	NA	NA	Siladen, Celebes Sea (Indonesia, Pacific Ocean) | Akumal, Caribbean Sea (Mexico, Atlantic Ocean) | Phuket, Andaman Sea (Thailand, Indian Ocean) | Ras Mohammed, Red Sea (Egypt, Indian Ocean)	Acropora sp.	Acropora	Genus	octocrylene	UV filter	No	bleaching	Bleaching	Colony	N/A	No	MD/DYO	CE	Yes	low	Unknown	unclear	Unknown	unclear	No	low	No	low	No	low	No	low	Yes major (reporting bias, results for all concentration tested not reported, results for all outcomes measured not reported; method description strongly insufficient)	high	Understanding the experiments for data extraction was very hard	high	No data extractable
1242	ScreenTA_12100	map	Scopus	Danovaro, R. and Bongiorni, L. and Corinaldesi, C. and Giovannelli, D. and Damiani, E. and Astolfi, P. and Greci, L. and Pusceddu, A.	Sunscreens cause coral bleaching by promoting viral infections	2008	Environmental Health Perspectives	10.1289/ehp.10966	MD	6	Field_experiment	Indonesia|Mexico|Thailand|Egypt	NA	NA	NA	Siladen, Celebes Sea (Indonesia, Pacific Ocean) | Akumal, Caribbean Sea (Mexico, Atlantic Ocean) | Phuket, Andaman Sea (Thailand, Indian Ocean) | Ras Mohammed, Red Sea (Egypt, Indian Ocean)	Acropora sp.	Acropora	Genus	octocrylene	UV filter	No	zooxanthellae released	Bleaching	Colony	N/A	No	MD/DYO	CE	Yes	low	Unknown	unclear	Unknown	unclear	No	low	No	low	No	low	No	low	Yes major (reporting bias, results for all concentration tested not reported, results for all outcomes measured not reported; method description strongly insufficient)	high	Understanding the experiments for data extraction was very hard	high	No data extractable
1243	ScreenTA_12100	map	Scopus	Danovaro, R. and Bongiorni, L. and Corinaldesi, C. and Giovannelli, D. and Damiani, E. and Astolfi, P. and Greci, L. and Pusceddu, A.	Sunscreens cause coral bleaching by promoting viral infections	2008	Environmental Health Perspectives	10.1289/ehp.10966	MD	7	Field_experiment	Indonesia|Mexico|Thailand|Egypt	NA	NA	NA	Siladen, Celebes Sea (Indonesia, Pacific Ocean) | Akumal, Caribbean Sea (Mexico, Atlantic Ocean) | Phuket, Andaman Sea (Thailand, Indian Ocean) | Ras Mohammed, Red Sea (Egypt, Indian Ocean)	Acropora sp.	Acropora	Genus	ethylhexylsalicylate	UV filter	No	bleaching	Bleaching	Colony	N/A	No	MD/DYO	CE	Yes	low	Unknown	unclear	Unknown	unclear	No	low	No	low	No	low	No	low	Yes major (reporting bias, results for all concentration tested not reported, results for all outcomes measured not reported; method description strongly insufficient)	high	Understanding the experiments for data extraction was very hard	high	No data extractable
1244	ScreenTA_12100	map	Scopus	Danovaro, R. and Bongiorni, L. and Corinaldesi, C. and Giovannelli, D. and Damiani, E. and Astolfi, P. and Greci, L. and Pusceddu, A.	Sunscreens cause coral bleaching by promoting viral infections	2008	Environmental Health Perspectives	10.1289/ehp.10966	MD	8	Field_experiment	Indonesia|Mexico|Thailand|Egypt	NA	NA	NA	Siladen, Celebes Sea (Indonesia, Pacific Ocean) | Akumal, Caribbean Sea (Mexico, Atlantic Ocean) | Phuket, Andaman Sea (Thailand, Indian Ocean) | Ras Mohammed, Red Sea (Egypt, Indian Ocean)	Acropora sp.	Acropora	Genus	ethylhexylsalicylate	UV filter	No	zooxanthellae released	Bleaching	Colony	N/A	No	MD/DYO	CE	Yes	low	Unknown	unclear	Unknown	unclear	No	low	No	low	No	low	No	low	Yes major (reporting bias, results for all concentration tested not reported, results for all outcomes measured not reported; method description strongly insufficient)	high	Understanding the experiments for data extraction was very hard	high	No data extractable
1245	ScreenTA_12100	map	Scopus	Danovaro, R. and Bongiorni, L. and Corinaldesi, C. and Giovannelli, D. and Damiani, E. and Astolfi, P. and Greci, L. and Pusceddu, A.	Sunscreens cause coral bleaching by promoting viral infections	2008	Environmental Health Perspectives	10.1289/ehp.10966	MD	9	Field_experiment	Indonesia|Mexico|Thailand|Egypt	NA	NA	NA	Siladen, Celebes Sea (Indonesia, Pacific Ocean) | Akumal, Caribbean Sea (Mexico, Atlantic Ocean) | Phuket, Andaman Sea (Thailand, Indian Ocean) | Ras Mohammed, Red Sea (Egypt, Indian Ocean)	Acropora sp.	Acropora	Genus	ethylhexylmethoxycinnamate	UV filter	No	bleaching	Bleaching	Colony	N/A	No	MD/DYO	CE	Yes	low	Unknown	unclear	Unknown	unclear	No	low	No	low	No	low	No	low	Yes major (reporting bias, results for all concentration tested not reported, results for all outcomes measured not reported; method description strongly insufficient)	high	Understanding the experiments for data extraction was very hard	high	No data extractable
1246	ScreenTA_12100	map	Scopus	Danovaro, R. and Bongiorni, L. and Corinaldesi, C. and Giovannelli, D. and Damiani, E. and Astolfi, P. and Greci, L. and Pusceddu, A.	Sunscreens cause coral bleaching by promoting viral infections	2008	Environmental Health Perspectives	10.1289/ehp.10966	MD	10	Field_experiment	Indonesia|Mexico|Thailand|Egypt	NA	NA	NA	Siladen, Celebes Sea (Indonesia, Pacific Ocean) | Akumal, Caribbean Sea (Mexico, Atlantic Ocean) | Phuket, Andaman Sea (Thailand, Indian Ocean) | Ras Mohammed, Red Sea (Egypt, Indian Ocean)	Acropora sp.	Acropora	Genus	ethylhexylmethoxycinnamate	UV filter	No	zooxanthellae released	Bleaching	Colony	N/A	No	MD/DYO	CE	Yes	low	Unknown	unclear	Unknown	unclear	No	low	No	low	No	low	No	low	Yes major (reporting bias, results for all concentration tested not reported, results for all outcomes measured not reported; method description strongly insufficient)	high	Understanding the experiments for data extraction was very hard	high	No data extractable
1247	ScreenTA_12100	map	Scopus	Danovaro, R. and Bongiorni, L. and Corinaldesi, C. and Giovannelli, D. and Damiani, E. and Astolfi, P. and Greci, L. and Pusceddu, A.	Sunscreens cause coral bleaching by promoting viral infections	2008	Environmental Health Perspectives	10.1289/ehp.10966	MD	11	Field_experiment	Indonesia|Mexico|Thailand|Egypt	NA	NA	NA	Siladen, Celebes Sea (Indonesia, Pacific Ocean) | Akumal, Caribbean Sea (Mexico, Atlantic Ocean) | Phuket, Andaman Sea (Thailand, Indian Ocean) | Ras Mohammed, Red Sea (Egypt, Indian Ocean)	Acropora sp.	Acropora	Genus	benzophenone-3	UV filter	No	bleaching	Bleaching	Colony	N/A	No	MD/DYO	CE	Yes	low	Unknown	unclear	Unknown	unclear	No	low	No	low	No	low	No	low	Yes major (reporting bias, results for all concentration tested not reported, results for all outcomes measured not reported; method description strongly insufficient)	high	Understanding the experiments for data extraction was very hard	high	No data extractable
1248	ScreenTA_12100	map	Scopus	Danovaro, R. and Bongiorni, L. and Corinaldesi, C. and Giovannelli, D. and Damiani, E. and Astolfi, P. and Greci, L. and Pusceddu, A.	Sunscreens cause coral bleaching by promoting viral infections	2008	Environmental Health Perspectives	10.1289/ehp.10966	MD	12	Field_experiment	Indonesia|Mexico|Thailand|Egypt	NA	NA	NA	Siladen, Celebes Sea (Indonesia, Pacific Ocean) | Akumal, Caribbean Sea (Mexico, Atlantic Ocean) | Phuket, Andaman Sea (Thailand, Indian Ocean) | Ras Mohammed, Red Sea (Egypt, Indian Ocean)	Acropora sp.	Acropora	Genus	benzophenone-3	UV filter	No	zooxanthellae released	Bleaching	Colony	N/A	No	MD/DYO	CE	Yes	low	Unknown	unclear	Unknown	unclear	No	low	No	low	No	low	No	low	Yes major (reporting bias, results for all concentration tested not reported, results for all outcomes measured not reported; method description strongly insufficient)	high	Understanding the experiments for data extraction was very hard	high	No data extractable
1249	ScreenTA_12100	map	Scopus	Danovaro, R. and Bongiorni, L. and Corinaldesi, C. and Giovannelli, D. and Damiani, E. and Astolfi, P. and Greci, L. and Pusceddu, A.	Sunscreens cause coral bleaching by promoting viral infections	2008	Environmental Health Perspectives	10.1289/ehp.10966	MD	13	Field_experiment	Indonesia|Mexico|Thailand|Egypt	NA	NA	NA	Siladen, Celebes Sea (Indonesia, Pacific Ocean) | Akumal, Caribbean Sea (Mexico, Atlantic Ocean) | Phuket, Andaman Sea (Thailand, Indian Ocean) | Ras Mohammed, Red Sea (Egypt, Indian Ocean)	Acropora sp.	Acropora	Genus	sunscreen containing: avobenzone, benzophenone-3, ethylhexylmethoxycinnamate, octocrylene, ethylhexylsalicylate, enzacamene	UV filter	Yes	bleaching	Bleaching	Colony	N/A	No	MD/DYO	CE	Yes	low	Unknown	unclear	Unknown	unclear	No	low	No	low	No	low	No	low	Yes major (reporting bias, results for all concentration tested not reported, results for all outcomes measured not reported; method description strongly insufficient)	high	Understanding the experiments for data extraction was very hard	high	No data extractable
125	ScreenTA_9327	map	Scopus	Allemand, D. and Tambutt, . and Girard, J.-P. and Jaubert, J.	Organic matrix synthesis in the scleractinian coral Stylophora pistillata Role in biomineralization and potential target of the organotin tributyltin	1998	Journal of Experimental Biology	NA	DYO	12	Laboratory_experiment	Jordan	NA	NA	NA	Gulf of Aqaba	Stylophora pistillata	Stylophora pistillata	Species	Tributyltin	Pesticide	No	Incorporation of Ca into skeleton	Calcification	Colony	N/A	No	MD/IDC	CE	Yes	low	Yes (but no data shown for solvent 'Preliminary experiments showed that this concentration of solvent had no effect on Ca2+ or aspartic acid uptake (results not shown).')	low	No	unclear	No (cloned coral microcolonies)	low	No (cloned coral microcolonies)	low	No	low	No	low	Yes minor (no data shown for solvent)	medium	N/A	medium	Included in quantitative synthesis
1250	ScreenTA_12100	map	Scopus	Danovaro, R. and Bongiorni, L. and Corinaldesi, C. and Giovannelli, D. and Damiani, E. and Astolfi, P. and Greci, L. and Pusceddu, A.	Sunscreens cause coral bleaching by promoting viral infections	2008	Environmental Health Perspectives	10.1289/ehp.10966	MD	14	Field_experiment	Indonesia|Mexico|Thailand|Egypt	NA	NA	NA	Siladen, Celebes Sea (Indonesia, Pacific Ocean) | Akumal, Caribbean Sea (Mexico, Atlantic Ocean) | Phuket, Andaman Sea (Thailand, Indian Ocean) | Ras Mohammed, Red Sea (Egypt, Indian Ocean)	Acropora sp.	Acropora	Genus	sunscreen containing: avobenzone, benzophenone-3, ethylhexylmethoxycinnamate, octocrylene, ethylhexylsalicylate, enzacamene	UV filter	Yes	zooxanthellae released	Bleaching	Colony	N/A	No	MD/DYO	CE	Yes	low	Unknown	unclear	Unknown	unclear	No	low	No	low	No	low	No	low	Yes major (reporting bias, results for all concentration tested not reported, results for all outcomes measured not reported; method description strongly insufficient)	high	Understanding the experiments for data extraction was very hard	high	No data extractable
1251	ScreenTA_12100	map	Scopus	Danovaro, R. and Bongiorni, L. and Corinaldesi, C. and Giovannelli, D. and Damiani, E. and Astolfi, P. and Greci, L. and Pusceddu, A.	Sunscreens cause coral bleaching by promoting viral infections	2008	Environmental Health Perspectives	10.1289/ehp.10966	MD	15	Field_experiment	Indonesia|Mexico|Thailand|Egypt	NA	NA	NA	Siladen, Celebes Sea (Indonesia, Pacific Ocean) | Akumal, Caribbean Sea (Mexico, Atlantic Ocean) | Phuket, Andaman Sea (Thailand, Indian Ocean) | Ras Mohammed, Red Sea (Egypt, Indian Ocean)	Acropora sp.	Acropora	Genus	sunscreen containing: avobenzone, benzophenone-3, ethylhexylmethoxycinnamate, octocrylene, ethylhexylsalicylate, enzacamene	UV filter	Yes	viral infection	Disease	Colony	N/A	No	MD/DYO	CE	Yes	low	Unknown	unclear	Unknown	unclear	No	low	No	low	No	low	No	low	Yes major (reporting bias, results for all concentration tested not reported, results for all outcomes measured not reported; method description strongly insufficient)	high	Understanding the experiments for data extraction was very hard	high	No data extractable
1252	ScreenTA_12100	map	Scopus	Danovaro, R. and Bongiorni, L. and Corinaldesi, C. and Giovannelli, D. and Damiani, E. and Astolfi, P. and Greci, L. and Pusceddu, A.	Sunscreens cause coral bleaching by promoting viral infections	2008	Environmental Health Perspectives	10.1289/ehp.10966	MD	16	Field_experiment	Indonesia|Mexico|Thailand|Egypt	NA	NA	NA	Siladen, Celebes Sea (Indonesia, Pacific Ocean) | Akumal, Caribbean Sea (Mexico, Atlantic Ocean) | Phuket, Andaman Sea (Thailand, Indian Ocean) | Ras Mohammed, Red Sea (Egypt, Indian Ocean)	Acropora pulchra	Acropora pulchra	Species	enzacamene	UV filter	No	bleaching	Bleaching	Colony	N/A	No	MD/DYO	CE	Yes	low	Unknown	unclear	Unknown	unclear	No	low	No	low	No	low	No	low	Yes major (reporting bias, results for all concentration tested not reported, results for all outcomes measured not reported; method description strongly insufficient)	high	Understanding the experiments for data extraction was very hard	high	No data extractable
1253	ScreenTA_12100	map	Scopus	Danovaro, R. and Bongiorni, L. and Corinaldesi, C. and Giovannelli, D. and Damiani, E. and Astolfi, P. and Greci, L. and Pusceddu, A.	Sunscreens cause coral bleaching by promoting viral infections	2008	Environmental Health Perspectives	10.1289/ehp.10966	MD	17	Field_experiment	Indonesia|Mexico|Thailand|Egypt	NA	NA	NA	Siladen, Celebes Sea (Indonesia, Pacific Ocean) | Akumal, Caribbean Sea (Mexico, Atlantic Ocean) | Phuket, Andaman Sea (Thailand, Indian Ocean) | Ras Mohammed, Red Sea (Egypt, Indian Ocean)	Acropora pulchra	Acropora pulchra	Species	enzacamene	UV filter	No	zooxanthellae released	Bleaching	Colony	N/A	No	MD/DYO	CE	Yes	low	Unknown	unclear	Unknown	unclear	No	low	No	low	No	low	No	low	Yes major (reporting bias, results for all concentration tested not reported, results for all outcomes measured not reported; method description strongly insufficient)	high	Understanding the experiments for data extraction was very hard	high	No data extractable
1254	ScreenTA_12100	map	Scopus	Danovaro, R. and Bongiorni, L. and Corinaldesi, C. and Giovannelli, D. and Damiani, E. and Astolfi, P. and Greci, L. and Pusceddu, A.	Sunscreens cause coral bleaching by promoting viral infections	2008	Environmental Health Perspectives	10.1289/ehp.10966	MD	18	Field_experiment	Indonesia|Mexico|Thailand|Egypt	NA	NA	NA	Siladen, Celebes Sea (Indonesia, Pacific Ocean) | Akumal, Caribbean Sea (Mexico, Atlantic Ocean) | Phuket, Andaman Sea (Thailand, Indian Ocean) | Ras Mohammed, Red Sea (Egypt, Indian Ocean)	Acropora pulchra	Acropora pulchra	Species	ethylhexylmethoxycinnamate	UV filter	No	bleaching	Bleaching	Colony	N/A	No	MD/DYO	CE	Yes	low	Unknown	unclear	Unknown	unclear	No	low	No	low	No	low	No	low	Yes major (reporting bias, results for all concentration tested not reported, results for all outcomes measured not reported; method description strongly insufficient)	high	Understanding the experiments for data extraction was very hard	high	No data extractable
1255	ScreenTA_12100	map	Scopus	Danovaro, R. and Bongiorni, L. and Corinaldesi, C. and Giovannelli, D. and Damiani, E. and Astolfi, P. and Greci, L. and Pusceddu, A.	Sunscreens cause coral bleaching by promoting viral infections	2008	Environmental Health Perspectives	10.1289/ehp.10966	MD	19	Field_experiment	Indonesia|Mexico|Thailand|Egypt	NA	NA	NA	Siladen, Celebes Sea (Indonesia, Pacific Ocean) | Akumal, Caribbean Sea (Mexico, Atlantic Ocean) | Phuket, Andaman Sea (Thailand, Indian Ocean) | Ras Mohammed, Red Sea (Egypt, Indian Ocean)	Acropora pulchra	Acropora pulchra	Species	ethylhexylmethoxycinnamate	UV filter	No	zooxanthellae released	Bleaching	Colony	N/A	No	MD/DYO	CE	Yes	low	Unknown	unclear	Unknown	unclear	No	low	No	low	No	low	No	low	Yes major (reporting bias, results for all concentration tested not reported, results for all outcomes measured not reported; method description strongly insufficient)	high	Understanding the experiments for data extraction was very hard	high	No data extractable
1256	ScreenTA_12100	map	Scopus	Danovaro, R. and Bongiorni, L. and Corinaldesi, C. and Giovannelli, D. and Damiani, E. and Astolfi, P. and Greci, L. and Pusceddu, A.	Sunscreens cause coral bleaching by promoting viral infections	2008	Environmental Health Perspectives	10.1289/ehp.10966	MD	20	Field_experiment	Indonesia|Mexico|Thailand|Egypt	NA	NA	NA	Siladen, Celebes Sea (Indonesia, Pacific Ocean) | Akumal, Caribbean Sea (Mexico, Atlantic Ocean) | Phuket, Andaman Sea (Thailand, Indian Ocean) | Ras Mohammed, Red Sea (Egypt, Indian Ocean)	Acropora pulchra	Acropora pulchra	Species	benzophenone-3	UV filter	No	bleaching	Bleaching	Colony	N/A	No	MD/DYO	CE	Yes	low	Unknown	unclear	Unknown	unclear	No	low	No	low	No	low	No	low	Yes major (reporting bias, results for all concentration tested not reported, results for all outcomes measured not reported; method description strongly insufficient)	high	Understanding the experiments for data extraction was very hard	high	No data extractable
1257	ScreenTA_12100	map	Scopus	Danovaro, R. and Bongiorni, L. and Corinaldesi, C. and Giovannelli, D. and Damiani, E. and Astolfi, P. and Greci, L. and Pusceddu, A.	Sunscreens cause coral bleaching by promoting viral infections	2008	Environmental Health Perspectives	10.1289/ehp.10966	MD	21	Field_experiment	Indonesia|Mexico|Thailand|Egypt	NA	NA	NA	Siladen, Celebes Sea (Indonesia, Pacific Ocean) | Akumal, Caribbean Sea (Mexico, Atlantic Ocean) | Phuket, Andaman Sea (Thailand, Indian Ocean) | Ras Mohammed, Red Sea (Egypt, Indian Ocean)	Acropora pulchra	Acropora pulchra	Species	benzophenone-3	UV filter	No	zooxanthellae released	Bleaching	Colony	N/A	No	MD/DYO	CE	Yes	low	Unknown	unclear	Unknown	unclear	No	low	No	low	No	low	No	low	Yes major (reporting bias, results for all concentration tested not reported, results for all outcomes measured not reported; method description strongly insufficient)	high	Understanding the experiments for data extraction was very hard	high	No data extractable
1258	ScreenTA_12100	map	Scopus	Danovaro, R. and Bongiorni, L. and Corinaldesi, C. and Giovannelli, D. and Damiani, E. and Astolfi, P. and Greci, L. and Pusceddu, A.	Sunscreens cause coral bleaching by promoting viral infections	2008	Environmental Health Perspectives	10.1289/ehp.10966	MD	22	Field_experiment	Indonesia|Mexico|Thailand|Egypt	NA	NA	NA	Siladen, Celebes Sea (Indonesia, Pacific Ocean) | Akumal, Caribbean Sea (Mexico, Atlantic Ocean) | Phuket, Andaman Sea (Thailand, Indian Ocean) | Ras Mohammed, Red Sea (Egypt, Indian Ocean)	Acropora pulchra	Acropora pulchra	Species	sunscreen containing: avobenzone, benzophenone-3, ethylhexylmethoxycinnamate, octocrylene, ethylhexylsalicylate, enzacamene	UV filter	Yes	bleaching	Bleaching	Colony	N/A	No	MD/DYO	CE	Yes	low	Unknown	unclear	Unknown	unclear	No	low	No	low	No	low	No	low	Yes major (reporting bias, results for all concentration tested not reported, results for all outcomes measured not reported; method description strongly insufficient)	high	Understanding the experiments for data extraction was very hard	high	No data extractable
1259	ScreenTA_12100	map	Scopus	Danovaro, R. and Bongiorni, L. and Corinaldesi, C. and Giovannelli, D. and Damiani, E. and Astolfi, P. and Greci, L. and Pusceddu, A.	Sunscreens cause coral bleaching by promoting viral infections	2008	Environmental Health Perspectives	10.1289/ehp.10966	MD	23	Field_experiment	Indonesia|Mexico|Thailand|Egypt	NA	NA	NA	Siladen, Celebes Sea (Indonesia, Pacific Ocean) | Akumal, Caribbean Sea (Mexico, Atlantic Ocean) | Phuket, Andaman Sea (Thailand, Indian Ocean) | Ras Mohammed, Red Sea (Egypt, Indian Ocean)	Acropora pulchra	Acropora pulchra	Species	sunscreen containing: avobenzone, benzophenone-3, ethylhexylmethoxycinnamate, octocrylene, ethylhexylsalicylate, enzacamene	UV filter	Yes	zooxanthellae released	Bleaching	Colony	N/A	No	MD/DYO	CE	Yes	low	Unknown	unclear	Unknown	unclear	No	low	No	low	No	low	No	low	Yes major (reporting bias, results for all concentration tested not reported, results for all outcomes measured not reported; method description strongly insufficient)	high	Understanding the experiments for data extraction was very hard	high	No data extractable
1260	ScreenTA_12100	map	Scopus	Danovaro, R. and Bongiorni, L. and Corinaldesi, C. and Giovannelli, D. and Damiani, E. and Astolfi, P. and Greci, L. and Pusceddu, A.	Sunscreens cause coral bleaching by promoting viral infections	2008	Environmental Health Perspectives	10.1289/ehp.10966	MD	24	Field_experiment	Indonesia|Mexico|Thailand|Egypt	NA	NA	NA	Siladen, Celebes Sea (Indonesia, Pacific Ocean) | Akumal, Caribbean Sea (Mexico, Atlantic Ocean) | Phuket, Andaman Sea (Thailand, Indian Ocean) | Ras Mohammed, Red Sea (Egypt, Indian Ocean)	Acropora divaricata	Acropora divaricata	Species	sunscreen containing: avobenzone, benzophenone-3, ethylhexylmethoxycinnamate, octocrylene, ethylhexylsalicylate, enzacamene	UV filter	Yes	bleaching	Bleaching	Colony	N/A	No	MD/DYO	CE	Yes	low	Unknown	unclear	Unknown	unclear	No	low	No	low	No	low	No	low	Yes major (reporting bias, results for all concentration tested not reported, results for all outcomes measured not reported; method description strongly insufficient)	high	Understanding the experiments for data extraction was very hard	high	No data extractable
1261	ScreenTA_12100	map	Scopus	Danovaro, R. and Bongiorni, L. and Corinaldesi, C. and Giovannelli, D. and Damiani, E. and Astolfi, P. and Greci, L. and Pusceddu, A.	Sunscreens cause coral bleaching by promoting viral infections	2008	Environmental Health Perspectives	10.1289/ehp.10966	MD	25	Field_experiment	Indonesia|Mexico|Thailand|Egypt	NA	NA	NA	Siladen, Celebes Sea (Indonesia, Pacific Ocean) | Akumal, Caribbean Sea (Mexico, Atlantic Ocean) | Phuket, Andaman Sea (Thailand, Indian Ocean) | Ras Mohammed, Red Sea (Egypt, Indian Ocean)	Acropora divaricata	Acropora divaricata	Species	sunscreen containing: avobenzone, benzophenone-3, ethylhexylmethoxycinnamate, octocrylene, ethylhexylsalicylate, enzacamene	UV filter	Yes	zooxanthellae released	Bleaching	Colony	N/A	No	MD/DYO	CE	Yes	low	Unknown	unclear	Unknown	unclear	No	low	No	low	No	low	No	low	Yes major (reporting bias, results for all concentration tested not reported, results for all outcomes measured not reported; method description strongly insufficient)	high	Understanding the experiments for data extraction was very hard	high	No data extractable
1262	ScreenTA_12100	map	Scopus	Danovaro, R. and Bongiorni, L. and Corinaldesi, C. and Giovannelli, D. and Damiani, E. and Astolfi, P. and Greci, L. and Pusceddu, A.	Sunscreens cause coral bleaching by promoting viral infections	2008	Environmental Health Perspectives	10.1289/ehp.10966	MD	26	Field_experiment	Indonesia|Mexico|Thailand|Egypt	NA	NA	NA	Siladen, Celebes Sea (Indonesia, Pacific Ocean) | Akumal, Caribbean Sea (Mexico, Atlantic Ocean) | Phuket, Andaman Sea (Thailand, Indian Ocean) | Ras Mohammed, Red Sea (Egypt, Indian Ocean)	Acropora cervicornis	Acropora cervicornis	Species	sunscreen containing: avobenzone, benzophenone-3, ethylhexylmethoxycinnamate, octocrylene, ethylhexylsalicylate, enzacamene	UV filter	Yes	bleaching	Bleaching	Colony	N/A	No	MD/DYO	CE	Yes	low	Unknown	unclear	Unknown	unclear	No	low	No	low	No	low	No	low	Yes major (reporting bias, results for all concentration tested not reported, results for all outcomes measured not reported; method description strongly insufficient)	high	Understanding the experiments for data extraction was very hard	high	No data extractable
1263	ScreenTA_12100	map	Scopus	Danovaro, R. and Bongiorni, L. and Corinaldesi, C. and Giovannelli, D. and Damiani, E. and Astolfi, P. and Greci, L. and Pusceddu, A.	Sunscreens cause coral bleaching by promoting viral infections	2008	Environmental Health Perspectives	10.1289/ehp.10966	MD	27	Field_experiment	Indonesia|Mexico|Thailand|Egypt	NA	NA	NA	Siladen, Celebes Sea (Indonesia, Pacific Ocean) | Akumal, Caribbean Sea (Mexico, Atlantic Ocean) | Phuket, Andaman Sea (Thailand, Indian Ocean) | Ras Mohammed, Red Sea (Egypt, Indian Ocean)	Acropora cervicornis	Acropora cervicornis	Species	sunscreen containing: avobenzone, benzophenone-3, ethylhexylmethoxycinnamate, octocrylene, ethylhexylsalicylate, enzacamene	UV filter	Yes	zooxanthellae released	Bleaching	Colony	N/A	No	MD/DYO	CE	Yes	low	Unknown	unclear	Unknown	unclear	No	low	No	low	No	low	No	low	Yes major (reporting bias, results for all concentration tested not reported, results for all outcomes measured not reported; method description strongly insufficient)	high	Understanding the experiments for data extraction was very hard	high	No data extractable
1264	ScreenTA_12100	map	Scopus	Danovaro, R. and Bongiorni, L. and Corinaldesi, C. and Giovannelli, D. and Damiani, E. and Astolfi, P. and Greci, L. and Pusceddu, A.	Sunscreens cause coral bleaching by promoting viral infections	2008	Environmental Health Perspectives	10.1289/ehp.10966	MD	28	Field_experiment	Indonesia|Mexico|Thailand|Egypt	NA	NA	NA	Siladen, Celebes Sea (Indonesia, Pacific Ocean) | Akumal, Caribbean Sea (Mexico, Atlantic Ocean) | Phuket, Andaman Sea (Thailand, Indian Ocean) | Ras Mohammed, Red Sea (Egypt, Indian Ocean)	Acropora aspera	Acropora aspera	Species	sunscreen containing: avobenzone, benzophenone-3, ethylhexylmethoxycinnamate, octocrylene, ethylhexylsalicylate, enzacamene	UV filter	Yes	bleaching	Bleaching	Colony	N/A	No	MD/DYO	CE	Yes	low	Unknown	unclear	Unknown	unclear	No	low	No	low	No	low	No	low	Yes major (reporting bias, results for all concentration tested not reported, results for all outcomes measured not reported; method description strongly insufficient)	high	Understanding the experiments for data extraction was very hard	high	No data extractable
1265	ScreenTA_12100	map	Scopus	Danovaro, R. and Bongiorni, L. and Corinaldesi, C. and Giovannelli, D. and Damiani, E. and Astolfi, P. and Greci, L. and Pusceddu, A.	Sunscreens cause coral bleaching by promoting viral infections	2008	Environmental Health Perspectives	10.1289/ehp.10966	MD	29	Field_experiment	Indonesia|Mexico|Thailand|Egypt	NA	NA	NA	Siladen, Celebes Sea (Indonesia, Pacific Ocean) | Akumal, Caribbean Sea (Mexico, Atlantic Ocean) | Phuket, Andaman Sea (Thailand, Indian Ocean) | Ras Mohammed, Red Sea (Egypt, Indian Ocean)	Acropora aspera	Acropora aspera	Species	sunscreen containing: avobenzone, benzophenone-3, ethylhexylmethoxycinnamate, octocrylene, ethylhexylsalicylate, enzacamene	UV filter	Yes	zooxanthellae released	Bleaching	Colony	N/A	No	MD/DYO	CE	Yes	low	Unknown	unclear	Unknown	unclear	No	low	No	low	No	low	No	low	Yes major (reporting bias, results for all concentration tested not reported, results for all outcomes measured not reported; method description strongly insufficient)	high	Understanding the experiments for data extraction was very hard	high	No data extractable
1266	ScreenTA_12100	map	Scopus	Danovaro, R. and Bongiorni, L. and Corinaldesi, C. and Giovannelli, D. and Damiani, E. and Astolfi, P. and Greci, L. and Pusceddu, A.	Sunscreens cause coral bleaching by promoting viral infections	2008	Environmental Health Perspectives	10.1289/ehp.10966	MD	30	Field_experiment	Indonesia|Mexico|Thailand|Egypt	NA	NA	NA	Siladen, Celebes Sea (Indonesia, Pacific Ocean) | Akumal, Caribbean Sea (Mexico, Atlantic Ocean) | Phuket, Andaman Sea (Thailand, Indian Ocean) | Ras Mohammed, Red Sea (Egypt, Indian Ocean)	Acropora intermedia	Acropora intermedia	Species	sunscreen containing: avobenzone, benzophenone-3, ethylhexylmethoxycinnamate, octocrylene, ethylhexylsalicylate, enzacamene	UV filter	Yes	bleaching	Bleaching	Colony	N/A	No	MD/DYO	CE	Yes	low	Unknown	unclear	Unknown	unclear	No	low	No	low	No	low	No	low	Yes major (reporting bias, results for all concentration tested not reported, results for all outcomes measured not reported; method description strongly insufficient)	high	Understanding the experiments for data extraction was very hard	high	No data extractable
1267	ScreenTA_12100	map	Scopus	Danovaro, R. and Bongiorni, L. and Corinaldesi, C. and Giovannelli, D. and Damiani, E. and Astolfi, P. and Greci, L. and Pusceddu, A.	Sunscreens cause coral bleaching by promoting viral infections	2008	Environmental Health Perspectives	10.1289/ehp.10966	MD	31	Field_experiment	Indonesia|Mexico|Thailand|Egypt	NA	NA	NA	Siladen, Celebes Sea (Indonesia, Pacific Ocean) | Akumal, Caribbean Sea (Mexico, Atlantic Ocean) | Phuket, Andaman Sea (Thailand, Indian Ocean) | Ras Mohammed, Red Sea (Egypt, Indian Ocean)	Acropora intermedia	Acropora intermedia	Species	sunscreen containing: avobenzone, benzophenone-3, ethylhexylmethoxycinnamate, octocrylene, ethylhexylsalicylate, enzacamene	UV filter	Yes	zooxanthellae released	Bleaching	Colony	N/A	No	MD/DYO	CE	Yes	low	Unknown	unclear	Unknown	unclear	No	low	No	low	No	low	No	low	Yes major (reporting bias, results for all concentration tested not reported, results for all outcomes measured not reported; method description strongly insufficient)	high	Understanding the experiments for data extraction was very hard	high	No data extractable
1268	ScreenTA_12100	map	Scopus	Danovaro, R. and Bongiorni, L. and Corinaldesi, C. and Giovannelli, D. and Damiani, E. and Astolfi, P. and Greci, L. and Pusceddu, A.	Sunscreens cause coral bleaching by promoting viral infections	2008	Environmental Health Perspectives	10.1289/ehp.10966	MD	32	Field_experiment	Indonesia|Mexico|Thailand|Egypt	NA	NA	NA	Siladen, Celebes Sea (Indonesia, Pacific Ocean) | Akumal, Caribbean Sea (Mexico, Atlantic Ocean) | Phuket, Andaman Sea (Thailand, Indian Ocean) | Ras Mohammed, Red Sea (Egypt, Indian Ocean)	Millepora complanata	Millepora complanata	Species	sunscreen containing: avobenzone, benzophenone-3, ethylhexylmethoxycinnamate, octocrylene, ethylhexylsalicylate, enzacamene	UV filter	Yes	bleaching	Bleaching	Colony	N/A	No	MD/DYO	CE	Yes	low	Unknown	unclear	Unknown	unclear	No	low	No	low	No	low	No	low	Yes major (reporting bias, results for all concentration tested not reported, results for all outcomes measured not reported; method description strongly insufficient)	high	Understanding the experiments for data extraction was very hard	high	No data extractable
1269	ScreenTA_12100	map	Scopus	Danovaro, R. and Bongiorni, L. and Corinaldesi, C. and Giovannelli, D. and Damiani, E. and Astolfi, P. and Greci, L. and Pusceddu, A.	Sunscreens cause coral bleaching by promoting viral infections	2008	Environmental Health Perspectives	10.1289/ehp.10966	MD	33	Field_experiment	Indonesia|Mexico|Thailand|Egypt	NA	NA	NA	Siladen, Celebes Sea (Indonesia, Pacific Ocean) | Akumal, Caribbean Sea (Mexico, Atlantic Ocean) | Phuket, Andaman Sea (Thailand, Indian Ocean) | Ras Mohammed, Red Sea (Egypt, Indian Ocean)	Millepora complanata	Millepora complanata	Species	sunscreen containing: avobenzone, benzophenone-3, ethylhexylmethoxycinnamate, octocrylene, ethylhexylsalicylate, enzacamene	UV filter	Yes	zooxanthellae released	Bleaching	Colony	N/A	No	MD/DYO	CE	Yes	low	Unknown	unclear	Unknown	unclear	No	low	No	low	No	low	No	low	Yes major (reporting bias, results for all concentration tested not reported, results for all outcomes measured not reported; method description strongly insufficient)	high	Understanding the experiments for data extraction was very hard	high	No data extractable
1270	ScreenTA_12100	map	Scopus	Danovaro, R. and Bongiorni, L. and Corinaldesi, C. and Giovannelli, D. and Damiani, E. and Astolfi, P. and Greci, L. and Pusceddu, A.	Sunscreens cause coral bleaching by promoting viral infections	2008	Environmental Health Perspectives	10.1289/ehp.10966	MD	34	Field_experiment	Indonesia|Mexico|Thailand|Egypt	NA	NA	NA	Siladen, Celebes Sea (Indonesia, Pacific Ocean) | Akumal, Caribbean Sea (Mexico, Atlantic Ocean) | Phuket, Andaman Sea (Thailand, Indian Ocean) | Ras Mohammed, Red Sea (Egypt, Indian Ocean)	Stylophora pistillata	Stylophora pistillata	Species	sunscreen containing: avobenzone, benzophenone-3, ethylhexylmethoxycinnamate, octocrylene, ethylhexylsalicylate, enzacamene	UV filter	Yes	bleaching	Bleaching	Colony	N/A	No	MD/DYO	CE	Yes	low	Unknown	unclear	Unknown	unclear	No	low	No	low	No	low	No	low	Yes major (reporting bias, results for all concentration tested not reported, results for all outcomes measured not reported; method description strongly insufficient)	high	Understanding the experiments for data extraction was very hard	high	No data extractable
1271	ScreenTA_12100	map	Scopus	Danovaro, R. and Bongiorni, L. and Corinaldesi, C. and Giovannelli, D. and Damiani, E. and Astolfi, P. and Greci, L. and Pusceddu, A.	Sunscreens cause coral bleaching by promoting viral infections	2008	Environmental Health Perspectives	10.1289/ehp.10966	MD	35	Field_experiment	Indonesia|Mexico|Thailand|Egypt	NA	NA	NA	Siladen, Celebes Sea (Indonesia, Pacific Ocean) | Akumal, Caribbean Sea (Mexico, Atlantic Ocean) | Phuket, Andaman Sea (Thailand, Indian Ocean) | Ras Mohammed, Red Sea (Egypt, Indian Ocean)	Stylophora pistillata	Stylophora pistillata	Species	sunscreen containing: avobenzone, benzophenone-3, ethylhexylmethoxycinnamate, octocrylene, ethylhexylsalicylate, enzacamene	UV filter	Yes	zooxanthellae released	Bleaching	Colony	N/A	No	MD/DYO	CE	Yes	low	Unknown	unclear	Unknown	unclear	No	low	No	low	No	low	No	low	Yes major (reporting bias, results for all concentration tested not reported, results for all outcomes measured not reported; method description strongly insufficient)	high	Understanding the experiments for data extraction was very hard	high	No data extractable
128	ScreenTA_2546	map	Scopus	Allen, A.S. and Seymour, A.C. and Rittschof, D.	Chemoreception drives plastic consumption in a hard coral	2017	Marine Pollution Bulletin	10.1016/j.marpolbul.2017.07.030	IDC	3	Laboratory_experiment	United States of America	34.708 | 34.702	-76.710 | -76.621	decimal degrees	2 sites in Back Sound and Bogue Sound, North Carolina	Astrangia poculata	Astrangia poculata	Species	weathered, unfouled, biofouled,pre-production and microbe-free National Institute of Standards plastic : HDPE and LDPE pellets, preproduction pellets of polypropylene (PP), polyethylene teraphalate (PET), polycarbonate (PC), polyvinyl chloride (PVC) and polystyrene (PS)	Microplastic	No	cnidocyte firing response	Physiology	Cellular	plastic consumption by temperate/tropical solitary corals, suggesting chemoreception of phagostimulants/ feeding stimulants	No	MD	BA	Yes	low	N/A	low	Yes (some types of plastic remain more concentrated in water than others)	low	N/A	low	No	low	No	low	No	low	No	low	N/A	low	No data extractable
129	ScreenTA_3124	map	Scopus	Allison, N. and Cohen, I. and Finch, A.A. and Erez, J.	Controls on Sr/Ca and Mg/Ca in scleractinian corals The effects of Ca-ATPase and transcellular Ca channels on skeletal chemistry	2011	Geochimica et Cosmochimica Acta	10.1016/j.gca.2011.08.012	MD	1	Laboratory_experiment	Israel	NA	NA	NA	near the Inter-University Institute in Eilat, Red Sea	Pocillopora damicornis	Pocillopora damicornis	Species	ruthenium red (inhibitor of Ca-ATPase)	Other	No	photosynthesis rate	Physiology	Colony	N/A	No	MD	CE	Yes	low	Yes	low	No	unclear	No	low	No	low	No	low	No	low	No	low	N/A	unclear	Included in quantitative synthesis
130	ScreenTA_3124	map	Scopus	Allison, N. and Cohen, I. and Finch, A.A. and Erez, J.	Controls on Sr/Ca and Mg/Ca in scleractinian corals The effects of Ca-ATPase and transcellular Ca channels on skeletal chemistry	2011	Geochimica et Cosmochimica Acta	10.1016/j.gca.2011.08.012	MD	2	Laboratory_experiment	Israel	NA	NA	NA	near the Inter-University Institute in Eilat, Red Sea	Pocillopora damicornis	Pocillopora damicornis	Species	ruthenium red (inhibitor of Ca-ATPase)	Other	No	respiration rate	Physiology	Colony	N/A	No	MD	CE	Yes	low	Yes	low	No	unclear	No	low	No	low	No	low	No	low	No	low	N/A	unclear	Included in narrative synthesis of findings
131	ScreenTA_3124	map	Scopus	Allison, N. and Cohen, I. and Finch, A.A. and Erez, J.	Controls on Sr/Ca and Mg/Ca in scleractinian corals The effects of Ca-ATPase and transcellular Ca channels on skeletal chemistry	2011	Geochimica et Cosmochimica Acta	10.1016/j.gca.2011.08.012	MD	3	Laboratory_experiment	Israel	NA	NA	NA	near the Inter-University Institute in Eilat, Red Sea	Pocillopora damicornis	Pocillopora damicornis	Species	ruthenium red (inhibitor of Ca-ATPase)	Other	No	calcification rate	Calcification	Colony	N/A	No	MD	CE	Yes	low	Yes	low	No	unclear	No	low	No	low	No	low	No	low	No	low	N/A	unclear	Included in quantitative synthesis
134	ScreenTA_3124	map	Scopus	Allison, N. and Cohen, I. and Finch, A.A. and Erez, J.	Controls on Sr/Ca and Mg/Ca in scleractinian corals The effects of Ca-ATPase and transcellular Ca channels on skeletal chemistry	2011	Geochimica et Cosmochimica Acta	10.1016/j.gca.2011.08.012	MD	6	Laboratory_experiment	Israel	NA	NA	NA	near the Inter-University Institute in Eilat, Red Sea	Pocillopora damicornis	Pocillopora damicornis	Species	verapamil hydrochloride (inhibitor of Ca channels)	Pharmaceutical	No	photosynthesis rate	Physiology	Colony	N/A	No	MD	CE	Yes	low	Yes	low	No	unclear	No	low	No	low	No	low	No	low	No	low	N/A	unclear	Included in quantitative synthesis
135	ScreenTA_3124	map	Scopus	Allison, N. and Cohen, I. and Finch, A.A. and Erez, J.	Controls on Sr/Ca and Mg/Ca in scleractinian corals The effects of Ca-ATPase and transcellular Ca channels on skeletal chemistry	2011	Geochimica et Cosmochimica Acta	10.1016/j.gca.2011.08.012	MD	7	Laboratory_experiment	Israel	NA	NA	NA	near the Inter-University Institute in Eilat, Red Sea	Pocillopora damicornis	Pocillopora damicornis	Species	verapamil hydrochloride (inhibitor of Ca channels)	Pharmaceutical	No	respiration rate	Physiology	Colony	N/A	No	MD	CE	Yes	low	Yes	low	No	unclear	No	low	No	low	No	low	No	low	No	low	N/A	unclear	Included in narrative synthesis of findings
136	ScreenTA_3124	map	Scopus	Allison, N. and Cohen, I. and Finch, A.A. and Erez, J.	Controls on Sr/Ca and Mg/Ca in scleractinian corals The effects of Ca-ATPase and transcellular Ca channels on skeletal chemistry	2011	Geochimica et Cosmochimica Acta	10.1016/j.gca.2011.08.012	MD	8	Laboratory_experiment	Israel	NA	NA	NA	near the Inter-University Institute in Eilat, Red Sea	Pocillopora damicornis	Pocillopora damicornis	Species	verapamil hydrochloride (inhibitor of Ca channels)	Pharmaceutical	No	calcification rate	Calcification	Colony	N/A	No	MD	CE	Yes	low	Yes	low	No	unclear	No	low	No	low	No	low	No	low	No	low	N/A	unclear	Included in quantitative synthesis
1421	ScreenTA_6385	map	Scopus	Deschaseaux, E. and Hardefeldt, J. and Jones, G. and Reichelt-Brushett, A.	High zinc exposure leads to reduced dimethylsulfoniopropionate (DMSP) levels in both the host and endosymbionts of the reef-building coral Acropora aspera	2018	Marine Pollution Bulletin	10.1016/j.marpolbul.2017.10.070	MD	1	Laboratory_experiment	Australia	NA	NA	NA	Heron Island	Acropora aspera	Acropora aspera	Species	zinc concentration in water	Metal	No	Symbiodinium density	Microbiome	Tissue	N/A	No	MD	CE	Yes	low	N/A	low	Yes	low	No	low	No	low	No	low	No	low	No	low	N/A	low	Included in quantitative synthesis
1521	ScreenTA_12759	map	Scopus	Dodge, R.E. and Wyers, S.C. and Frith, H.R. and Knap, A.H. and Smith, S.R. and Sleeter, T.D.	The effects of oil and oil dispersants on the skeletal growth of the hermatypic coral Diploria strigosa	1984	Coral Reefs	10.1007/BF00288254	MD	1	Laboratory_experiment	Bermuda	NA	NA	NA	North Ledge Flat reefs	Diploria strigosa	Pseudodiploria strigosa	Species	Arabian Light crude oil alone	Hydrocarbon	Yes	skeletal growth rate	Growth	Individual	N/A	Linked Coroil project Bermuda	DYO	CE	Yes	low	N/A	low	Yes	low	No	low	No	low	No	low	No	low	No	low	Four experiments testing various concentrations, without (exp. A and B) and with (exp. C and D) replicates	low	Included in quantitative synthesis
1522	ScreenTA_12759	map	Scopus	Dodge, R.E. and Wyers, S.C. and Frith, H.R. and Knap, A.H. and Smith, S.R. and Sleeter, T.D.	The effects of oil and oil dispersants on the skeletal growth of the hermatypic coral Diploria strigosa	1984	Coral Reefs	10.1007/BF00288254	MD	2	Laboratory_experiment	Bermuda	NA	NA	NA	North Ledge Flat reefs	Diploria strigosa	Pseudodiploria strigosa	Species	Arabian Light + dispersant Corexit 9527 (Exxon)	Hydrocarbon|Dispersant	Yes	skeletal growth rate	Growth	Individual	N/A	Linked Coroil project Bermuda	DYO	CE	Yes	low	N/A	low	Yes	low	No	low	No	low	No	low	No	low	No	low	Four experiments testing various concentrations, without (exp. A and B) and with (exp. C and D) replicates	low	Included in quantitative synthesis
1523	ScreenTA_12759	map	Scopus	Dodge, R.E. and Wyers, S.C. and Frith, H.R. and Knap, A.H. and Smith, S.R. and Sleeter, T.D.	The effects of oil and oil dispersants on the skeletal growth of the hermatypic coral Diploria strigosa	1984	Coral Reefs	10.1007/BF00288254	MD	3	Laboratory_experiment	Bermuda	NA	NA	NA	North Ledge Flat reefs	Diploria strigosa	Pseudodiploria strigosa	Species	Arabian Light + dispersant 1100WD (British Petroleum)	Hydrocarbon|Dispersant	Yes	skeletal growth rate	Growth	Individual	N/A	Linked Coroil project Bermuda	DYO	CE	Yes	low	N/A	low	Yes	low	No	low	No	low	No	low	No	low	No	low	Four experiments testing various concentrations, without (exp. A and B) and with (exp. C and D) replicates	low	Included in quantitative synthesis
1524	ScreenTA_12759	map	Scopus	Dodge, R.E. and Wyers, S.C. and Frith, H.R. and Knap, A.H. and Smith, S.R. and Sleeter, T.D.	The effects of oil and oil dispersants on the skeletal growth of the hermatypic coral Diploria strigosa	1984	Coral Reefs	10.1007/BF00288254	MD	4	Laboratory_experiment	Bermuda	NA	NA	NA	North Ledge Flat reefs	Diploria strigosa	Pseudodiploria strigosa	Species	dispersant Corexit 9527 (Exxon) alone	Dispersant	No	skeletal growth rate	Growth	Individual	N/A	Linked Coroil project Bermuda	DYO	CE	Yes	low	N/A	low	No	unclear	No	low	No	low	No	low	No	low	No	low	One experiment	unclear	Included in quantitative synthesis
1525	ScreenTA_12759	map	Scopus	Dodge, R.E. and Wyers, S.C. and Frith, H.R. and Knap, A.H. and Smith, S.R. and Sleeter, T.D.	The effects of oil and oil dispersants on the skeletal growth of the hermatypic coral Diploria strigosa	1984	Coral Reefs	10.1007/BF00288254	MD	5	Field_experiment	Bermuda	NA	NA	NA	North Ledge Flat reefs	Diploria strigosa	Pseudodiploria strigosa	Species	Arabian Light crude oil alone	Hydrocarbon	Yes	skeletal growth rate	Growth	Individual	N/A	Linked Coroil project Bermuda	DYO	CE	Yes	low	N/A	low	Yes	low	Unknown	high	No	low	No	low	No	low	No	low	No information on how corals were chosen	high	Included in quantitative synthesis
1526	ScreenTA_12759	map	Scopus	Dodge, R.E. and Wyers, S.C. and Frith, H.R. and Knap, A.H. and Smith, S.R. and Sleeter, T.D.	The effects of oil and oil dispersants on the skeletal growth of the hermatypic coral Diploria strigosa	1984	Coral Reefs	10.1007/BF00288254	MD	6	Field_experiment	Bermuda	NA	NA	NA	North Ledge Flat reefs	Diploria strigosa	Pseudodiploria strigosa	Species	Arabian Light + dispersant Corexit 9527 (Exxon)	Hydrocarbon|Dispersant	Yes	skeletal growth rate	Growth	Individual	N/A	Linked Coroil project Bermuda	DYO	CE	Yes	low	N/A	low	Yes	low	Unknown	high	No	low	No	low	No	low	No	low	No information on how corals were chosen	high	Included in quantitative synthesis
1527	ScreenTA_12759	map	Scopus	Dodge, R.E. and Wyers, S.C. and Frith, H.R. and Knap, A.H. and Smith, S.R. and Sleeter, T.D.	The effects of oil and oil dispersants on the skeletal growth of the hermatypic coral Diploria strigosa	1984	Coral Reefs	10.1007/BF00288254	MD	7	Field_experiment	Bermuda	NA	NA	NA	North Ledge Flat reefs	Diploria strigosa	Pseudodiploria strigosa	Species	Arabian Light + dispersant 1100WD (British Petroleum)	Hydrocarbon|Dispersant	Yes	skeletal growth rate	Growth	Individual	N/A	Linked Coroil project Bermuda	DYO	CE	Yes	low	N/A	low	Yes	low	Unknown	high	No	low	No	low	No	low	No	low	No information on how corals were chosen	high	Included in quantitative synthesis
1528	WebEnginesSpecWeb_165	map	GS	Dodge, RE and Knap, AH and Wyers, SC and Frith, HR and Sleeter, TD and ...	The effect of dispersed oil on the calcification rate of the reef-building coral Diploria strigosa	1985	NA	NA	DYO	1	Laboratory_experiment	Bermuda	NA	NA	NA	near North Rock	Diploria strigosa	Pseudodiploria strigosa	Species	Crude Oil & dispersant Corexit 9527	Hydrocarbon|Dispersant	Yes	Calcification rate	Calcification	Colony	N/A	Linked Coroil project Bermuda	DYO	CE	Yes	low	N/A	low	Yes	low	No	low	No	low	No	low	No	low	No	low	Subsets of the experiments C and D in Dodge 1984	low	Included in quantitative synthesis
1574	ScreenTA_13502	map	WOSCC	Downs, C. and Kramarsky-Winter, Esti and Segal, Roee and Fauth, John and Knutson, Sean and Bronstein, Omri and Ciner, Frederic and Jeger, Rina and Lichtenfeld, Yona and Woodley, Cheryl and Pennington, Paul and Cadenas, Kelli and Kushmaro, Ariel and Loya, Yossi	Toxicopathological effects of the sunscreen UV filter, oxybenzone (benzophenone-3), on coral planulae and cultured primary cells and its environmental contamination in Hawaii and the U.S. Virgin Islands	2016	Archives of Environmental Contamination & Toxicology	10.1007/s00244-015-0227-7	IDC	1	Laboratory_experiment	Israel	NA	NA	NA	Eilat IUI reef (Inter-University Institute of Marine Sciences, Gulf of Aquaba)	Stylophora pistillata	Stylophora pistillata	Species	Oxybenzone (Benzophenone-3)	UV filter	No	deformed shape, ultrastructure(TEM: autophagy-related structures))	Reproduction	Individual	light(ambiant)/dark treatment; short-term exposure (8h - 24h)	No	MD/CFP	CE	Yes	low	Yes	low	Unknown	unclear	No	low	No	low	No	low	No	low	Yes minor (reporting bias, results for full diurnal cycle experiment not reported, results for all concentration tested not reported)	medium	N/A	medium	Included in narrative synthesis of findings
1574	ScreenTA_13502	map	WOSCC	Downs, C. and Kramarsky-Winter, Esti and Segal, Roee and Fauth, John and Knutson, Sean and Bronstein, Omri and Ciner, Frederic and Jeger, Rina and Lichtenfeld, Yona and Woodley, Cheryl and Pennington, Paul and Cadenas, Kelli and Kushmaro, Ariel and Loya, Yossi	Toxicopathological effects of the sunscreen UV filter, oxybenzone (benzophenone-3), on coral planulae and cultured primary cells and its environmental contamination in Hawaii and the U.S. Virgin Islands	2016	Archives of Environmental Contamination & Toxicology	10.1007/s00244-015-0227-7	IDC	1	Laboratory_experiment	Israel	NA	NA	NA	Eilat IUI reef (Inter-University Institute of Marine Sciences, Gulf of Aquaba)	Stylophora pistillata	Stylophora pistillata	Species	Oxybenzone (Benzophenone-3)	UV filter	No	Viability of planula	Mortality	Individual	light(ambiant)/dark treatment; short-term exposure (8h - 24h)	No	MD/CFP	CE	Yes	low	Yes	low	Unknown	unclear	No	low	No	low	No	low	No	low	Yes minor (reporting bias, results for full diurnal cycle experiment not reported, results for all concentration tested not reported)	medium	N/A	medium	Included in quantitative synthesis
1575	ScreenTA_13502	map	WOSCC	Downs, C. and Kramarsky-Winter, Esti and Segal, Roee and Fauth, John and Knutson, Sean and Bronstein, Omri and Ciner, Frederic and Jeger, Rina and Lichtenfeld, Yona and Woodley, Cheryl and Pennington, Paul and Cadenas, Kelli and Kushmaro, Ariel and Loya, Yossi	Toxicopathological effects of the sunscreen UV filter, oxybenzone (benzophenone-3), on coral planulae and cultured primary cells and its environmental contamination in Hawaii and the U.S. Virgin Islands	2016	Archives of Environmental Contamination & Toxicology	10.1007/s00244-015-0227-7	IDC	2	Laboratory_experiment	Israel	NA	NA	NA	Eilat IUI reef (Inter-University Institute of Marine Sciences, Gulf of Aquaba)	Stylophora pistillata	Stylophora pistillata	Species	Oxybenzone (Benzophenone-3)	UV filter	No	chlorophyll fluorescence microplate quantification (Symbiodinium)	Physiology	Individual	light(ambiant)/dark treatment; short-term exposure (8h - 24h)	No	MD/CFP	CE	Yes	low	Yes	low	Unknown	unclear	No	low	No	low	No	low	No	low	Yes minor (reporting bias, results for full diurnal cycle experiment not reported)	medium	N/A	medium	Included in quantitative synthesis
1576	ScreenTA_13502	map	WOSCC	Downs, C. and Kramarsky-Winter, Esti and Segal, Roee and Fauth, John and Knutson, Sean and Bronstein, Omri and Ciner, Frederic and Jeger, Rina and Lichtenfeld, Yona and Woodley, Cheryl and Pennington, Paul and Cadenas, Kelli and Kushmaro, Ariel and Loya, Yossi	Toxicopathological effects of the sunscreen UV filter, oxybenzone (benzophenone-3), on coral planulae and cultured primary cells and its environmental contamination in Hawaii and the U.S. Virgin Islands	2016	Archives of Environmental Contamination & Toxicology	10.1007/s00244-015-0227-7	IDC	3	Laboratory_experiment	Israel	NA	NA	NA	Eilat IUI reef (Inter-University Institute of Marine Sciences, Gulf of Aquaba)	Stylophora pistillata	Stylophora pistillata	Species	Oxybenzone (Benzophenone-3)	UV filter	No	DNA lesions (DNA apyrimidinic site (AP) assay): NOEC, LC50, EC50, and EC20 values	Genetic	Molecular	light(ambiant)/dark treatment; short-term exposure (8h - 24h)	No	MD/CFP	CE	Yes	low	Yes	low	Unknown	unclear	No	low	No	low	No	low	No	low	Yes minor (reporting bias, results for full diurnal cycle experiment not reported, results for all concentration tested not reported)	medium	N/A	medium	Included in narrative synthesis of findings
1577	ScreenTA_13502	map	WOSCC	Downs, C. and Kramarsky-Winter, Esti and Segal, Roee and Fauth, John and Knutson, Sean and Bronstein, Omri and Ciner, Frederic and Jeger, Rina and Lichtenfeld, Yona and Woodley, Cheryl and Pennington, Paul and Cadenas, Kelli and Kushmaro, Ariel and Loya, Yossi	Toxicopathological effects of the sunscreen UV filter, oxybenzone (benzophenone-3), on coral planulae and cultured primary cells and its environmental contamination in Hawaii and the U.S. Virgin Islands	2016	Archives of Environmental Contamination & Toxicology	10.1007/s00244-015-0227-7	IDC	4	Laboratory_experiment	NA	NA	NA	NA	aquariology store cultures	Stylophora pistillata	Stylophora pistillata	Species	Oxybenzone (Benzophenone-3)	UV filter	No	number of colorimetric stained dead cells (trypan blue dye)	Mortality	Cellular	short-term (4h) in vitro exposure of cells from adult colonies	No	MD/CFP	CE	Yes	low	Unknown	unclear	Unknown	unclear	No	low	No	low	No	low	No	low	No	low	N/A	unclear	Included in quantitative synthesis
1578	ScreenTA_13502	map	WOSCC	Downs, C. and Kramarsky-Winter, Esti and Segal, Roee and Fauth, John and Knutson, Sean and Bronstein, Omri and Ciner, Frederic and Jeger, Rina and Lichtenfeld, Yona and Woodley, Cheryl and Pennington, Paul and Cadenas, Kelli and Kushmaro, Ariel and Loya, Yossi	Toxicopathological effects of the sunscreen UV filter, oxybenzone (benzophenone-3), on coral planulae and cultured primary cells and its environmental contamination in Hawaii and the U.S. Virgin Islands	2016	Archives of Environmental Contamination & Toxicology	10.1007/s00244-015-0227-7	IDC	5	Laboratory_experiment	NA	NA	NA	NA	Baltimore Aquarium long-term propagated colonies	Pocillopora damicornis	Pocillopora damicornis	Species	Oxybenzone (Benzophenone-3)	UV filter	No	number of colorimetric stained dead cells (trypan blue dye)	Mortality	Cellular	short-term (4h) in vitro exposure of cells from adult colonies	No	MD/CFP	CE	Yes	low	Unknown	unclear	Unknown	unclear	No	low	No	low	No	low	No	low	No	low	N/A	unclear	No data extractable
1579	ScreenTA_13502	map	WOSCC	Downs, C. and Kramarsky-Winter, Esti and Segal, Roee and Fauth, John and Knutson, Sean and Bronstein, Omri and Ciner, Frederic and Jeger, Rina and Lichtenfeld, Yona and Woodley, Cheryl and Pennington, Paul and Cadenas, Kelli and Kushmaro, Ariel and Loya, Yossi	Toxicopathological effects of the sunscreen UV filter, oxybenzone (benzophenone-3), on coral planulae and cultured primary cells and its environmental contamination in Hawaii and the U.S. Virgin Islands	2016	Archives of Environmental Contamination & Toxicology	10.1007/s00244-015-0227-7	IDC	6	Laboratory_experiment	NA	NA	NA	NA	aquarium-cultures (long-term)	Acropora cervicornis	Acropora cervicornis	Species	Oxybenzone (Benzophenone-3)	UV filter	No	number of colorimetric stained dead cells (trypan blue dye)	Mortality	Cellular	short-term (4h) in vitro exposure of cells from adult colonies	No	MD/CFP	CE	Yes	low	Unknown	unclear	Unknown	unclear	No	low	No	low	No	low	No	low	No	low	N/A	unclear	No data extractable
1580	ScreenTA_13502	map	WOSCC	Downs, C. and Kramarsky-Winter, Esti and Segal, Roee and Fauth, John and Knutson, Sean and Bronstein, Omri and Ciner, Frederic and Jeger, Rina and Lichtenfeld, Yona and Woodley, Cheryl and Pennington, Paul and Cadenas, Kelli and Kushmaro, Ariel and Loya, Yossi	Toxicopathological effects of the sunscreen UV filter, oxybenzone (benzophenone-3), on coral planulae and cultured primary cells and its environmental contamination in Hawaii and the U.S. Virgin Islands	2016	Archives of Environmental Contamination & Toxicology	10.1007/s00244-015-0227-7	IDC	7	Laboratory_experiment	United States of America	NA	NA	NA	Florida Keys National Marine Sanctuary	Montastrea annularis	Orbicella annularis	Species	Oxybenzone (Benzophenone-3)	UV filter	No	number of colorimetric stained dead cells (trypan blue dye)	Mortality	Cellular	short-term (4h) in vitro exposure of cells from adult colonies	No	MD/CFP	CE	Yes	low	Unknown	unclear	Unknown	unclear	No	low	No	low	No	low	No	low	No	low	N/A	unclear	No data extractable
1581	ScreenTA_13502	map	WOSCC	Downs, C. and Kramarsky-Winter, Esti and Segal, Roee and Fauth, John and Knutson, Sean and Bronstein, Omri and Ciner, Frederic and Jeger, Rina and Lichtenfeld, Yona and Woodley, Cheryl and Pennington, Paul and Cadenas, Kelli and Kushmaro, Ariel and Loya, Yossi	Toxicopathological effects of the sunscreen UV filter, oxybenzone (benzophenone-3), on coral planulae and cultured primary cells and its environmental contamination in Hawaii and the U.S. Virgin Islands	2016	Archives of Environmental Contamination & Toxicology	10.1007/s00244-015-0227-7	IDC	8	Laboratory_experiment	United States of America	NA	NA	NA	Florida Keys National Marine Sanctuary	Montastrea cavernosa	Montastraea cavernosa	Species	Oxybenzone (Benzophenone-3)	UV filter	No	number of colorimetric stained dead cells (trypan blue dye)	Mortality	Cellular	short-term (4h) in vitro exposure of cells from adult colonies	No	MD/CFP	CE	Yes	low	Unknown	unclear	Unknown	unclear	No	low	No	low	No	low	No	low	No	low	N/A	unclear	No data extractable
1582	ScreenTA_13502	map	WOSCC	Downs, C. and Kramarsky-Winter, Esti and Segal, Roee and Fauth, John and Knutson, Sean and Bronstein, Omri and Ciner, Frederic and Jeger, Rina and Lichtenfeld, Yona and Woodley, Cheryl and Pennington, Paul and Cadenas, Kelli and Kushmaro, Ariel and Loya, Yossi	Toxicopathological effects of the sunscreen UV filter, oxybenzone (benzophenone-3), on coral planulae and cultured primary cells and its environmental contamination in Hawaii and the U.S. Virgin Islands	2016	Archives of Environmental Contamination & Toxicology	10.1007/s00244-015-0227-7	IDC	9	Laboratory_experiment	United States of America	NA	NA	NA	Florida Keys National Marine Sanctuary	Porites astreoides	Porites astreoides	Species	Oxybenzone (Benzophenone-3)	UV filter	No	number of colorimetric stained dead cells (trypan blue dye)	Mortality	Cellular	short-term (4h) in vitro exposure of cells from adult colonies	No	MD/CFP	CE	Yes	low	Unknown	unclear	Unknown	unclear	No	low	No	low	No	low	No	low	No	low	N/A	unclear	No data extractable
1583	ScreenTA_13502	map	WOSCC	Downs, C. and Kramarsky-Winter, Esti and Segal, Roee and Fauth, John and Knutson, Sean and Bronstein, Omri and Ciner, Frederic and Jeger, Rina and Lichtenfeld, Yona and Woodley, Cheryl and Pennington, Paul and Cadenas, Kelli and Kushmaro, Ariel and Loya, Yossi	Toxicopathological effects of the sunscreen UV filter, oxybenzone (benzophenone-3), on coral planulae and cultured primary cells and its environmental contamination in Hawaii and the U.S. Virgin Islands	2016	Archives of Environmental Contamination & Toxicology	10.1007/s00244-015-0227-7	IDC	10	Laboratory_experiment	NA	NA	NA	NA	aquarium-cultures (long-term)	Porites divaricata	Porites divaricata	Species	Oxybenzone (Benzophenone-3)	UV filter	No	number of colorimetric stained dead cells (trypan blue dye)	Mortality	Cellular	short-term (4h) in vitro exposure of cells from adult colonies	No	MD/CFP	CE	Yes	low	Unknown	unclear	Unknown	unclear	No	low	No	low	No	low	No	low	No	low	N/A	unclear	No data extractable
1586	ScreenTA_6796	map	Scopus	Downs, C.A. and Fauth, J.E. and Downs, V.D. and Ostrander, G.K.	In vitro cell-toxicity screening as an alternative animal model for coral toxicology Effects of heat stress, sulfide, rotenone, cyanide, and cuprous oxide on cell viability and mitochondrial function	2010	Ecotoxicology	10.1007/s10646-009-0403-5	KB	3	Laboratory_experiment	NA	NA	NA	NA	Corals from aquarium	Pocillopora damicornis	Pocillopora damicornis	Species	Rotenone	Pesticide	No	Cell viability	Mortality	Cellular	Use of coral cells for ecotoxicity test	No	MD/DYO	CE	Yes	low	Yes	low	Unknown	unclear	No	low	No	low	No	low	No	low	Yes minor (method description unclear)	medium	N/A	medium	No data extractable
1589	ScreenTA_6796	map	Scopus	Downs, C.A. and Fauth, J.E. and Downs, V.D. and Ostrander, G.K.	In vitro cell-toxicity screening as an alternative animal model for coral toxicology Effects of heat stress, sulfide, rotenone, cyanide, and cuprous oxide on cell viability and mitochondrial function	2010	Ecotoxicology	10.1007/s10646-009-0403-5	KB	6	Laboratory_experiment	NA	NA	NA	NA	Corals from aquarium	Pocillopora damicornis	Pocillopora damicornis	Species	cyanide	Pesticide	No	Cell viability	Mortality	Cellular	Use of coral cells for ecotoxicity test	No	MD/DYO	CE	Yes	low	N/A	low	Unknown	unclear	No	low	No	low	No	low	No	low	Yes minor (method description unclear)	medium	N/A	medium	No data extractable
159	ScreenTA_4947	map	Scopus	Alutoin, S. and Boberg, J. and Nystrm, M. and Tedengren, M.	Effects of the multiple stressors copper and reduced salinity on the metabolism of the hermatypic coral Porites lutea	2001	Marine Environmental Research	10.1016/S0141-1136(01)00105-2	DYO	1	Laboratory_experiment	Thailand	13°09'N	100°48'E	degrees-minutes	Sichang Marine Research and Training station, inner Gulf of Thailand	Porites lutea	Porites lutea	Species	Copper	Metal	No	Net production	Physiology	Colony	N/A	No	DYO	CE	Yes	low	N/A	low	No	unclear	No	low	No	low	No	low	No	low	No	low	N/A	unclear	Included in quantitative synthesis
1592	ScreenTA_6796	map	Scopus	Downs, C.A. and Fauth, J.E. and Downs, V.D. and Ostrander, G.K.	In vitro cell-toxicity screening as an alternative animal model for coral toxicology Effects of heat stress, sulfide, rotenone, cyanide, and cuprous oxide on cell viability and mitochondrial function	2010	Ecotoxicology	10.1007/s10646-009-0403-5	KB	9	Laboratory_experiment	NA	NA	NA	NA	Corals from aquarium	Pocillopora damicornis	Pocillopora damicornis	Species	cuprous oxide	Metal	No	Cell viability	Mortality	Cellular	Use of coral cells for ecotoxicity test	No	MD/DYO	CE	Yes	low	Unknown	unclear	Unknown	unclear	No	low	No	low	No	low	No	low	Yes minor (method description unclear)	medium	N/A	medium	No data extractable
1593	ScreenTA_13496	map	Scopus	Downs, C.A. and Kramarsky-Winter, E. and Fauth, J.E. and Segal, R. and Bronstein, O. and Jeger, R. and Lichtenfeld, Y. and Woodley, C.M. and Pennington, P. and Kushmaro, A. and Loya, Y.	Toxicological effects of the sunscreen UV filter, benzophenone-2, on planulae and in vitro cells of the coral, Stylophora pistillata	2014	Ecotoxicology	10.1007/s10646-013-1161-y	KB/DYO	1	Laboratory_experiment	Israel	NA	NA	NA	Inter-University Institute of Marine Sciences(IUI) in Eilat, Israel	Stylophora pistillata	Stylophora pistillata	Species	Benzophenone-2 (BP-2)	UV filter	No	Planula chlorophyll fluorescence	Physiology	Tissue	N/A	No	MD/CFP	CE	Yes	low	Yes	low	Unknown	unclear	No	low	No	low	No	low	No	low	Yes minor (reporting bias, results for full diurnal cycle experiment not reported)	medium	N/A	medium	Included in quantitative synthesis
1594	ScreenTA_13496	map	Scopus	Downs, C.A. and Kramarsky-Winter, E. and Fauth, J.E. and Segal, R. and Bronstein, O. and Jeger, R. and Lichtenfeld, Y. and Woodley, C.M. and Pennington, P. and Kushmaro, A. and Loya, Y.	Toxicological effects of the sunscreen UV filter, benzophenone-2, on planulae and in vitro cells of the coral, Stylophora pistillata	2014	Ecotoxicology	10.1007/s10646-013-1161-y	KB/DYO	2	Laboratory_experiment	Israel	NA	NA	NA	Inter-University Institute of Marine Sciences(IUI) in Eilat, Israel	Stylophora pistillata	Stylophora pistillata	Species	Benzophenone-2 (BP-2)	UV filter	No	Planula morphology	Reproduction	Individual	N/A	No	MD/CFP	CE	Yes	low	Yes	low	Unknown	unclear	No	low	No	low	No	low	No	low	Yes minor (reporting bias, results for all concentration tested not reported)	medium	N/A	medium	Included in narrative synthesis of findings
1595	ScreenTA_13496	map	Scopus	Downs, C.A. and Kramarsky-Winter, E. and Fauth, J.E. and Segal, R. and Bronstein, O. and Jeger, R. and Lichtenfeld, Y. and Woodley, C.M. and Pennington, P. and Kushmaro, A. and Loya, Y.	Toxicological effects of the sunscreen UV filter, benzophenone-2, on planulae and in vitro cells of the coral, Stylophora pistillata	2014	Ecotoxicology	10.1007/s10646-013-1161-y	KB/DYO	3	Laboratory_experiment	Israel	NA	NA	NA	Inter-University Institute of Marine Sciences(IUI) in Eilat, Israel	Stylophora pistillata	Stylophora pistillata	Species	Benzophenone-2 (BP-2)	UV filter	No	Planula ciliary movement	Other	Individual	N/A	No	MD/CFP	CE	Yes	low	Yes	low	Unknown	unclear	No	low	No	low	No	low	No	low	No	low	N/A	unclear	No data extractable
1596	ScreenTA_13496	map	Scopus	Downs, C.A. and Kramarsky-Winter, E. and Fauth, J.E. and Segal, R. and Bronstein, O. and Jeger, R. and Lichtenfeld, Y. and Woodley, C.M. and Pennington, P. and Kushmaro, A. and Loya, Y.	Toxicological effects of the sunscreen UV filter, benzophenone-2, on planulae and in vitro cells of the coral, Stylophora pistillata	2014	Ecotoxicology	10.1007/s10646-013-1161-y	KB/DYO	4	Laboratory_experiment	Israel	NA	NA	NA	Inter-University Institute of Marine Sciences(IUI) in Eilat, Israel	Stylophora pistillata	Stylophora pistillata	Species	Benzophenone-2 (BP-2)	UV filter	No	Planula mortality (LC50)	Mortality	Individual	N/A	No	MD/CFP	CE	Yes	low	Yes	low	Unknown	unclear	No	low	No	low	No	low	No	low	Yes minor (reporting bias, results for all concentration tested not reported)	medium	N/A	medium	Included in quantitative synthesis
1597	ScreenTA_13496	map	Scopus	Downs, C.A. and Kramarsky-Winter, E. and Fauth, J.E. and Segal, R. and Bronstein, O. and Jeger, R. and Lichtenfeld, Y. and Woodley, C.M. and Pennington, P. and Kushmaro, A. and Loya, Y.	Toxicological effects of the sunscreen UV filter, benzophenone-2, on planulae and in vitro cells of the coral, Stylophora pistillata	2014	Ecotoxicology	10.1007/s10646-013-1161-y	KB/DYO	5	Laboratory_experiment	Israel	NA	NA	NA	Inter-University Institute of Marine Sciences(IUI) in Eilat, Israel	Stylophora pistillata	Stylophora pistillata	Species	Benzophenone-2 (BP-2)	UV filter	No	Planula DNA lesion	Genetic	Molecular	N/A	No	MD/CFP	CE	Yes	low	Yes	low	Unknown	unclear	No	low	No	low	No	low	No	low	Yes minor (reporting bias, results for full diurnal cycle experiment not reported, results for all concentration tested not reported)	medium	N/A	medium	Included in narrative synthesis of findings
1598	ScreenTA_13496	map	Scopus	Downs, C.A. and Kramarsky-Winter, E. and Fauth, J.E. and Segal, R. and Bronstein, O. and Jeger, R. and Lichtenfeld, Y. and Woodley, C.M. and Pennington, P. and Kushmaro, A. and Loya, Y.	Toxicological effects of the sunscreen UV filter, benzophenone-2, on planulae and in vitro cells of the coral, Stylophora pistillata	2014	Ecotoxicology	10.1007/s10646-013-1161-y	KB/DYO	6	Laboratory_experiment	Israel	NA	NA	NA	Inter-University Institute of Marine Sciences(IUI) in Eilat, Israel	Stylophora pistillata	Stylophora pistillata	Species	Benzophenone-2 (BP-2)	UV filter	No	Planula tissue and cellular morphology	Physiology	Tissue	N/A	No	MD/CFP	CE	Yes	low	Yes	low	Unknown	unclear	No	low	No	low	No	low	No	low	Yes minor (reporting bias, results for full diurnal cycle experiment not reported, results for all concentration tested not reported)	medium	N/A	medium	No data extractable
1599	ScreenTA_13496	map	Scopus	Downs, C.A. and Kramarsky-Winter, E. and Fauth, J.E. and Segal, R. and Bronstein, O. and Jeger, R. and Lichtenfeld, Y. and Woodley, C.M. and Pennington, P. and Kushmaro, A. and Loya, Y.	Toxicological effects of the sunscreen UV filter, benzophenone-2, on planulae and in vitro cells of the coral, Stylophora pistillata	2014	Ecotoxicology	10.1007/s10646-013-1161-y	KB/DYO	7	Laboratory_experiment	NA	NA	NA	NA	NA	Stylophora pistillata	Stylophora pistillata	Species	Benzophenone-2 (BP-2)	UV filter	No	Cell viability	Mortality	Cellular	N/A	No	MD/CFP	CE	Yes	low	Unknown	unclear	Unknown	unclear	No	low	No	low	No	low	No	low	No	low	N/A	unclear	Included in quantitative synthesis
161	ScreenTA_4947	map	Scopus	Alutoin, S. and Boberg, J. and Nystrm, M. and Tedengren, M.	Effects of the multiple stressors copper and reduced salinity on the metabolism of the hermatypic coral Porites lutea	2001	Marine Environmental Research	10.1016/S0141-1136(01)00105-2	DYO	3	Laboratory_experiment	Thailand	13°09'N	100°48'E	degrees-minutes	Sichang Marine Research and Training station, inner Gulf of Thailand	Porites lutea	Porites lutea	Species	Copper	Metal	No	Chlorophyll a concentration	Physiology	Cellular	N/A	No	DYO	CE	Yes	low	N/A	low	No	unclear	No	low	No	low	No	low	No	low	No	low	N/A	unclear	Included in quantitative synthesis
1684	ScreenTA_13487	map	Scopus	Elgershuizen, J.H.B.W. and De Kruijf, H.A.M.	Toxicity of crude oils and a dispersant to the stony coral Madracis mirabilis	1976	Marine Pollution Bulletin	10.1016/0025-326X(76)90305-2	IDC	1	Laboratory_experiment	Curaþao	NA	NA	NA	Curaþao reefs	Madracis mirabilis	Madracis auretenra	Species	crude oil (4 types)	Hydrocarbon	Yes	LD50s concentrations	Mortality	Colony	short-term dose-response assays of crude oils (24h exposure then 24h recovery)	No	MD	CE	Unknown	unclear	N/A	low	Unknown	unclear	No	low	No	low	No	low	No	low	No	low	N/A	unclear	No data extractable
1685	ScreenTA_13487	map	Scopus	Elgershuizen, J.H.B.W. and De Kruijf, H.A.M.	Toxicity of crude oils and a dispersant to the stony coral Madracis mirabilis	1976	Marine Pollution Bulletin	10.1016/0025-326X(76)90305-2	IDC	2	Laboratory_experiment	Curaþao	NA	NA	NA	Curaþao reefs	Madracis mirabilis	Madracis auretenra	Species	oil dispersant (Shell LTX)	Dispersant	No	lower LD50s concentrations of pure dispersant than of pure oils	Mortality	Colony	short-term dose-response assays of oil emulsifiers (24h exposure then 24h recovery)	No	MD	CE	Unknown	unclear	N/A	low	Unknown	unclear	No	low	No	low	No	low	No	low	No	low	N/A	unclear	No data extractable
1686	ScreenTA_13487	map	Scopus	Elgershuizen, J.H.B.W. and De Kruijf, H.A.M.	Toxicity of crude oils and a dispersant to the stony coral Madracis mirabilis	1976	Marine Pollution Bulletin	10.1016/0025-326X(76)90305-2	IDC	3	Laboratory_experiment	Curaþao	NA	NA	NA	Curaþao reefs	Madracis mirabilis	Madracis auretenra	Species	oil dispersant (Shell LTX) & crude oil	Hydrocarbon|Dispersant	Yes	lower LD50s concentrations of mixture than of pure oil/dispersant	Mortality	Colony	short-term dose-response assays of combined oil + dispersant (24h exposure then 24h recovery)	No	MD	CE	Unknown	unclear	N/A	low	Unknown	unclear	No	low	No	low	No	low	No	low	No	low	N/A	unclear	No data extractable
171	ScreenTA_4203	map	Scopus	Ambrosone, A. and Roopin, M. and Pelaz, B. and Abdelmonem, A.M. and Ackermann, L.-M. and Mattera, L. and Allocca, M. and Tino, A. and Klapper, M. and Parak, W.J. and Levy, O. and Tortiglione, C.	Dissecting common and divergent molecular pathways elicited by CdSe/ZnS quantum dots in freshwater and marine sentinel invertebrates	2017	Nanotoxicology	10.1080/17435390.2017.1295111	MD	2	Laboratory_experiment	Israel	29°30'N	34°55'E	degrees-minutes	outside the Inter-University Institute in Eilat, Israel	Stylophora pistillata	Stylophora pistillata	Species	core/shell CdSe/ZnS quantum dots (QD)	Nanoparticle	No	expulsion of gastrodermal cells	Mortality	Colony	N/A	No	MD	CE	No	unclear	N/A	low	No	unclear	No	low	No	low	No	low	No	low	No	low	N/A	unclear	No data extractable
172	ScreenTA_4203	map	Scopus	Ambrosone, A. and Roopin, M. and Pelaz, B. and Abdelmonem, A.M. and Ackermann, L.-M. and Mattera, L. and Allocca, M. and Tino, A. and Klapper, M. and Parak, W.J. and Levy, O. and Tortiglione, C.	Dissecting common and divergent molecular pathways elicited by CdSe/ZnS quantum dots in freshwater and marine sentinel invertebrates	2017	Nanotoxicology	10.1080/17435390.2017.1295111	MD	3	Laboratory_experiment	Israel	29°30'N	34°55'E	degrees-minutes	outside the Inter-University Institute in Eilat, Israel	Stylophora pistillata	Stylophora pistillata	Species	core/shell CdSe/ZnS quantum dots (QD)	Nanoparticle	No	explusion of symbiotic algae	Bleaching	Colony	N/A	No	MD	CE	No	unclear	N/A	low	No	unclear	No	low	No	low	No	low	No	low	No	low	N/A	unclear	No data extractable
173	ScreenTA_4203	map	Scopus	Ambrosone, A. and Roopin, M. and Pelaz, B. and Abdelmonem, A.M. and Ackermann, L.-M. and Mattera, L. and Allocca, M. and Tino, A. and Klapper, M. and Parak, W.J. and Levy, O. and Tortiglione, C.	Dissecting common and divergent molecular pathways elicited by CdSe/ZnS quantum dots in freshwater and marine sentinel invertebrates	2017	Nanotoxicology	10.1080/17435390.2017.1295111	MD	4	Laboratory_experiment	Israel	29°30'N	34°55'E	degrees-minutes	outside the Inter-University Institute in Eilat, Israel	Stylophora pistillata	Stylophora pistillata	Species	core/shell CdSe/ZnS quantum dots (QD)	Nanoparticle	No	coral respiration rates	Physiology	Colony	N/A	No	MD	CE	No	unclear	N/A	low	No	unclear	No	low	No	low	No	low	No	low	No	low	N/A	unclear	No data extractable
174	ScreenTA_4203	map	Scopus	Ambrosone, A. and Roopin, M. and Pelaz, B. and Abdelmonem, A.M. and Ackermann, L.-M. and Mattera, L. and Allocca, M. and Tino, A. and Klapper, M. and Parak, W.J. and Levy, O. and Tortiglione, C.	Dissecting common and divergent molecular pathways elicited by CdSe/ZnS quantum dots in freshwater and marine sentinel invertebrates	2017	Nanotoxicology	10.1080/17435390.2017.1295111	MD	5	Laboratory_experiment	Israel	29°30'N	34°55'E	degrees-minutes	outside the Inter-University Institute in Eilat, Israel	Stylophora pistillata	Stylophora pistillata	Species	core/shell CdSe/ZnS quantum dots (QD)	Nanoparticle	No	expression of genes	Genetic	Molecular	N/A	No	MD	CE	No	unclear	N/A	low	No	unclear	No	low	No	low	No	low	No	low	No	low	N/A	unclear	Included in narrative synthesis of findings
176	ScreenTA_714	map	Scopus	Amid, C. and Olstedt, M. and Gunnarsson, J.S. and Le Lan, H. and Tran Thi Minh, H. and Van den Brink, P.J. and Hellstrm, M. and Tedengren, M.	Additive effects of the herbicide glyphosate and elevated temperature on the branched coral Acropora formosa in Nha Trang, Vietnam	2018	Environmental Science and Pollution Research	10.1007/s11356-016-8320-7	IDC	1	Laboratory_experiment	Viet Nam	12°10.911'N	109°16.330'E	degrees-decimal minutes	Nha Trang bay, NW of Mot Island & Mon Island: 2 sites (polluted fish farm, marine-protected area)	Acropora formosa	Acropora muricata	Species	glyphosate	Pesticide	No	bleaching of corals from MPA not from polluted site (Chlorophyll a content, zooxanthellae and MI-cell counts)	Bleaching	Tissue	bleaching effect for corals from MPA only	No	DYO/IDC	CE	Yes	low	N/A	low	Yes	low	No	low	No	low	No	low	No	low	No	low	N/A	low	Included in quantitative synthesis
177	ScreenTA_714	map	Scopus	Amid, C. and Olstedt, M. and Gunnarsson, J.S. and Le Lan, H. and Tran Thi Minh, H. and Van den Brink, P.J. and Hellstrm, M. and Tedengren, M.	Additive effects of the herbicide glyphosate and elevated temperature on the branched coral Acropora formosa in Nha Trang, Vietnam	2018	Environmental Science and Pollution Research	10.1007/s11356-016-8320-7	IDC	2	Laboratory_experiment	Viet Nam	12°10.911'N	109°16.330'E	degrees-decimal minutes	Nha Trang bay, NW of Mot Island & Mon Island: 2 sites (polluted fish farm, marine-protected area)	Acropora formosa	Acropora muricata	Species	glyphosate	Pesticide	Yes	bleaching of corals from both MPA not from polluted site (Chlorophyll a content, zooxanthellae and MI-cell counts)	Bleaching	Tissue	elevated temperature; additive bleaching effect on corals from both sites	No	DYO/IDC	CE	Yes	low	N/A	low	Yes	low	No	low	No	low	No	low	No	low	No	low	N/A	low	Included in quantitative synthesis
180	ScreenTA_7442	map	Scopus	Aminot, Y. and Lanctt, C. and Bednarz, V. and Robson, W.J. and Taylor, A. and Ferrier-Pagès, C. and Metian, M. and Tolosa, I.	Leaching of flame-retardants from polystyrene debris Bioaccumulation and potential effects on coral	2020	Marine Pollution Bulletin	10.1016/j.marpolbul.2019.110862	MD	2	Laboratory_experiment	Jordan	NA	NA	NA	Red Sea (Gulf of Aqaba, Jordan)	Stylophora pistillata	Stylophora pistillata	Species	hexabromocyclododecanes (flame-retardants)	Other	No	photosynthesis	Physiology	Colony	N/A	No	MD	CE	Yes	low	Yes	low	Yes	low	No	low	No	low	No	low	No	low	No	low	N/A	low	Included in quantitative synthesis
182	ScreenTA_7442	map	Scopus	Aminot, Y. and Lanctt, C. and Bednarz, V. and Robson, W.J. and Taylor, A. and Ferrier-Pagès, C. and Metian, M. and Tolosa, I.	Leaching of flame-retardants from polystyrene debris Bioaccumulation and potential effects on coral	2020	Marine Pollution Bulletin	10.1016/j.marpolbul.2019.110862	MD	4	Laboratory_experiment	Jordan	NA	NA	NA	Red Sea (Gulf of Aqaba, Jordan)	Stylophora pistillata	Stylophora pistillata	Species	hexabromocyclododecanes (flame-retardants)	Other	No	respiration	Physiology	Colony	N/A	No	MD	CE	Yes	low	Yes	low	Yes	low	No	low	No	low	No	low	No	low	No	low	N/A	low	Included in narrative synthesis of findings
183	ScreenTA_7442	map	Scopus	Aminot, Y. and Lanctt, C. and Bednarz, V. and Robson, W.J. and Taylor, A. and Ferrier-Pagès, C. and Metian, M. and Tolosa, I.	Leaching of flame-retardants from polystyrene debris Bioaccumulation and potential effects on coral	2020	Marine Pollution Bulletin	10.1016/j.marpolbul.2019.110862	MD	5	Laboratory_experiment	Jordan	NA	NA	NA	Red Sea (Gulf of Aqaba, Jordan)	Stylophora pistillata	Stylophora pistillata	Species	hexabromocyclododecanes (flame-retardants)	Other	No	Symbiodinium density	Microbiome	Tissue	N/A	No	MD	CE	Yes	low	Yes	low	Yes	low	No	low	No	low	No	low	No	low	No	low	N/A	low	Included in quantitative synthesis
184	ScreenTA_7442	map	Scopus	Aminot, Y. and Lanctt, C. and Bednarz, V. and Robson, W.J. and Taylor, A. and Ferrier-Pagès, C. and Metian, M. and Tolosa, I.	Leaching of flame-retardants from polystyrene debris Bioaccumulation and potential effects on coral	2020	Marine Pollution Bulletin	10.1016/j.marpolbul.2019.110862	MD	6	Laboratory_experiment	Jordan	NA	NA	NA	Red Sea (Gulf of Aqaba, Jordan)	Stylophora pistillata	Stylophora pistillata	Species	hexabromocyclododecanes (flame-retardants)	Other	No	polyp retraction	Other	Colony	N/A	No	MD	CE	Yes	low	Yes	low	Yes	low	No	low	No	low	No	low	No	low	No	low	N/A	low	No data extractable
1845	ScreenTA_13493	map	Scopus	Epstein, N. and Bak, R.P.M. and Rinkevich, B.	Toxicity of third generation dispersants and dispersed Egyptian crude oil on Red Sea coral larvae	2000	Marine Pollution Bulletin	10.1016/S0025-326X(99)00232-5	KB/DYO	1	Laboratory_experiment	Egypt	NA	NA	NA	northern Gulf of Eilat	Stylophora pistillata	Stylophora pistillata	Species	Crude oil	Hydrocarbon	Yes	Planulae survivorship	Mortality	Individual	N/A	No	MD	CE	Yes	low	N/A	low	Unknown	unclear	No	low	No	low	No	low	No	low	No	low	N/A	unclear	No data extractable
1846	ScreenTA_13493	map	Scopus	Epstein, N. and Bak, R.P.M. and Rinkevich, B.	Toxicity of third generation dispersants and dispersed Egyptian crude oil on Red Sea coral larvae	2000	Marine Pollution Bulletin	10.1016/S0025-326X(99)00232-5	KB/DYO	2	Laboratory_experiment	Egypt	NA	NA	NA	northern Gulf of Eilat	Stylophora pistillata	Stylophora pistillata	Species	Crude oil	Hydrocarbon	Yes	Settlement	Recruitment	Individual	N/A	No	MD	CE	Yes	low	N/A	low	Unknown	unclear	No	low	No	low	No	low	No	low	No	low	N/A	unclear	Included in quantitative synthesis
1848	ScreenTA_13493	map	Scopus	Epstein, N. and Bak, R.P.M. and Rinkevich, B.	Toxicity of third generation dispersants and dispersed Egyptian crude oil on Red Sea coral larvae	2000	Marine Pollution Bulletin	10.1016/S0025-326X(99)00232-5	KB/DYO	4	Laboratory_experiment	Egypt	NA	NA	NA	northern Gulf of Eilat	Stylophora pistillata	Stylophora pistillata	Species	Dispersant Inipol IP-90	Dispersant	No	Planulae survivorship	Mortality	Individual	N/A	No	MD	CE	Yes	low	N/A	low	Unknown	unclear	No	low	No	low	No	low	No	low	No	low	N/A	unclear	Included in quantitative synthesis
1849	ScreenTA_13493	map	Scopus	Epstein, N. and Bak, R.P.M. and Rinkevich, B.	Toxicity of third generation dispersants and dispersed Egyptian crude oil on Red Sea coral larvae	2000	Marine Pollution Bulletin	10.1016/S0025-326X(99)00232-5	KB/DYO	5	Laboratory_experiment	Egypt	NA	NA	NA	northern Gulf of Eilat	Stylophora pistillata	Stylophora pistillata	Species	Dispersant Inipol IP-90	Dispersant	No	Settlement	Recruitment	Individual	N/A	No	MD	CE	Yes	low	N/A	low	Unknown	unclear	No	low	No	low	No	low	No	low	No	low	N/A	unclear	Included in quantitative synthesis
1850	ScreenTA_13493	map	Scopus	Epstein, N. and Bak, R.P.M. and Rinkevich, B.	Toxicity of third generation dispersants and dispersed Egyptian crude oil on Red Sea coral larvae	2000	Marine Pollution Bulletin	10.1016/S0025-326X(99)00232-5	KB/DYO	6	Laboratory_experiment	Egypt	NA	NA	NA	northern Gulf of Eilat	Stylophora pistillata	Stylophora pistillata	Species	Dispersant Inipol IP-90	Dispersant	No	Deformations in planula morphologies	Reproduction	Individual	N/A	No	MD	CE	Yes	low	N/A	low	Unknown	unclear	No	low	No	low	No	low	No	low	No	low	N/A	unclear	No data extractable
1851	ScreenTA_13493	map	Scopus	Epstein, N. and Bak, R.P.M. and Rinkevich, B.	Toxicity of third generation dispersants and dispersed Egyptian crude oil on Red Sea coral larvae	2000	Marine Pollution Bulletin	10.1016/S0025-326X(99)00232-5	KB/DYO	7	Laboratory_experiment	Egypt	NA	NA	NA	northern Gulf of Eilat	Stylophora pistillata	Stylophora pistillata	Species	Dispersant Petrotech PTI-25	Dispersant	No	Planulae survivorship	Mortality	Individual	N/A	No	MD	CE	Yes	low	N/A	low	Unknown	unclear	No	low	No	low	No	low	No	low	No	low	N/A	unclear	Included in quantitative synthesis
1852	ScreenTA_13493	map	Scopus	Epstein, N. and Bak, R.P.M. and Rinkevich, B.	Toxicity of third generation dispersants and dispersed Egyptian crude oil on Red Sea coral larvae	2000	Marine Pollution Bulletin	10.1016/S0025-326X(99)00232-5	KB/DYO	8	Laboratory_experiment	Egypt	NA	NA	NA	northern Gulf of Eilat	Stylophora pistillata	Stylophora pistillata	Species	Dispersant Petrotech PTI-25	Dispersant	No	Settlement	Recruitment	Individual	N/A	No	MD	CE	Yes	low	N/A	low	Unknown	unclear	No	low	No	low	No	low	No	low	No	low	N/A	unclear	Included in quantitative synthesis
1853	ScreenTA_13493	map	Scopus	Epstein, N. and Bak, R.P.M. and Rinkevich, B.	Toxicity of third generation dispersants and dispersed Egyptian crude oil on Red Sea coral larvae	2000	Marine Pollution Bulletin	10.1016/S0025-326X(99)00232-5	KB/DYO	9	Laboratory_experiment	Egypt	NA	NA	NA	northern Gulf of Eilat	Stylophora pistillata	Stylophora pistillata	Species	Dispersant Petrotech PTI-25	Dispersant	No	Deformations in planula morphologies	Reproduction	Individual	N/A	No	MD	CE	Yes	low	N/A	low	Unknown	unclear	No	low	No	low	No	low	No	low	No	low	N/A	unclear	No data extractable
1854	ScreenTA_13493	map	Scopus	Epstein, N. and Bak, R.P.M. and Rinkevich, B.	Toxicity of third generation dispersants and dispersed Egyptian crude oil on Red Sea coral larvae	2000	Marine Pollution Bulletin	10.1016/S0025-326X(99)00232-5	KB/DYO	10	Laboratory_experiment	Egypt	NA	NA	NA	northern Gulf of Eilat	Stylophora pistillata	Stylophora pistillata	Species	Dispersant Biosolve	Dispersant	No	Planulae survivorship	Mortality	Individual	N/A	No	MD	CE	Yes	low	N/A	low	Unknown	unclear	No	low	No	low	No	low	No	low	No	low	N/A	unclear	Included in quantitative synthesis
1855	ScreenTA_13493	map	Scopus	Epstein, N. and Bak, R.P.M. and Rinkevich, B.	Toxicity of third generation dispersants and dispersed Egyptian crude oil on Red Sea coral larvae	2000	Marine Pollution Bulletin	10.1016/S0025-326X(99)00232-5	KB/DYO	11	Laboratory_experiment	Egypt	NA	NA	NA	northern Gulf of Eilat	Stylophora pistillata	Stylophora pistillata	Species	Dispersant Biosolve	Dispersant	No	Settlement	Recruitment	Individual	N/A	No	MD	CE	Yes	low	N/A	low	Unknown	unclear	No	low	No	low	No	low	No	low	No	low	N/A	unclear	Included in quantitative synthesis
1856	ScreenTA_13493	map	Scopus	Epstein, N. and Bak, R.P.M. and Rinkevich, B.	Toxicity of third generation dispersants and dispersed Egyptian crude oil on Red Sea coral larvae	2000	Marine Pollution Bulletin	10.1016/S0025-326X(99)00232-5	KB/DYO	12	Laboratory_experiment	Egypt	NA	NA	NA	northern Gulf of Eilat	Stylophora pistillata	Stylophora pistillata	Species	Dispersant Biosolve	Dispersant	No	Deformations in planula morphologies	Reproduction	Individual	N/A	No	MD	CE	Yes	low	N/A	low	Unknown	unclear	No	low	No	low	No	low	No	low	No	low	N/A	unclear	No data extractable
1857	ScreenTA_13493	map	Scopus	Epstein, N. and Bak, R.P.M. and Rinkevich, B.	Toxicity of third generation dispersants and dispersed Egyptian crude oil on Red Sea coral larvae	2000	Marine Pollution Bulletin	10.1016/S0025-326X(99)00232-5	KB/DYO	13	Laboratory_experiment	Egypt	NA	NA	NA	northern Gulf of Eilat	Stylophora pistillata	Stylophora pistillata	Species	Dispersant Bioreico R-93	Dispersant	No	Planulae survivorship	Mortality	Individual	N/A	No	MD	CE	Yes	low	N/A	low	Unknown	unclear	No	low	No	low	No	low	No	low	No	low	N/A	unclear	Uncalculable standardised mean difference
1858	ScreenTA_13493	map	Scopus	Epstein, N. and Bak, R.P.M. and Rinkevich, B.	Toxicity of third generation dispersants and dispersed Egyptian crude oil on Red Sea coral larvae	2000	Marine Pollution Bulletin	10.1016/S0025-326X(99)00232-5	KB/DYO	14	Laboratory_experiment	Egypt	NA	NA	NA	northern Gulf of Eilat	Stylophora pistillata	Stylophora pistillata	Species	Dispersant Bioreico R-93	Dispersant	No	Settlement	Recruitment	Individual	N/A	No	MD	CE	Yes	low	N/A	low	Unknown	unclear	No	low	No	low	No	low	No	low	No	low	N/A	unclear	Included in quantitative synthesis
1859	ScreenTA_13493	map	Scopus	Epstein, N. and Bak, R.P.M. and Rinkevich, B.	Toxicity of third generation dispersants and dispersed Egyptian crude oil on Red Sea coral larvae	2000	Marine Pollution Bulletin	10.1016/S0025-326X(99)00232-5	KB/DYO	15	Laboratory_experiment	Egypt	NA	NA	NA	northern Gulf of Eilat	Stylophora pistillata	Stylophora pistillata	Species	Dispersant Bioreico R-93	Dispersant	No	Deformations in planula morphologies	Reproduction	Individual	N/A	No	MD	CE	Yes	low	N/A	low	Unknown	unclear	No	low	No	low	No	low	No	low	No	low	N/A	unclear	No data extractable
1860	ScreenTA_13493	map	Scopus	Epstein, N. and Bak, R.P.M. and Rinkevich, B.	Toxicity of third generation dispersants and dispersed Egyptian crude oil on Red Sea coral larvae	2000	Marine Pollution Bulletin	10.1016/S0025-326X(99)00232-5	KB/DYO	16	Laboratory_experiment	Egypt	NA	NA	NA	northern Gulf of Eilat	Stylophora pistillata	Stylophora pistillata	Species	Dispersant Emulgal C-100	Dispersant	No	Planulae survivorship	Mortality	Individual	N/A	No	MD	CE	Yes	low	N/A	low	Unknown	unclear	No	low	No	low	No	low	No	low	No	low	N/A	unclear	Uncalculable standardised mean difference
1861	ScreenTA_13493	map	Scopus	Epstein, N. and Bak, R.P.M. and Rinkevich, B.	Toxicity of third generation dispersants and dispersed Egyptian crude oil on Red Sea coral larvae	2000	Marine Pollution Bulletin	10.1016/S0025-326X(99)00232-5	KB/DYO	17	Laboratory_experiment	Egypt	NA	NA	NA	northern Gulf of Eilat	Stylophora pistillata	Stylophora pistillata	Species	Dispersant Emulgal C-100	Dispersant	No	Settlement	Recruitment	Individual	N/A	No	MD	CE	Yes	low	N/A	low	Unknown	unclear	No	low	No	low	No	low	No	low	No	low	N/A	unclear	Included in quantitative synthesis
1862	ScreenTA_13493	map	Scopus	Epstein, N. and Bak, R.P.M. and Rinkevich, B.	Toxicity of third generation dispersants and dispersed Egyptian crude oil on Red Sea coral larvae	2000	Marine Pollution Bulletin	10.1016/S0025-326X(99)00232-5	KB/DYO	18	Laboratory_experiment	Egypt	NA	NA	NA	northern Gulf of Eilat	Stylophora pistillata	Stylophora pistillata	Species	Dispersant Emulgal C-100	Dispersant	No	Deformations in planula morphologies	Reproduction	Individual	N/A	No	MD	CE	Yes	low	N/A	low	Unknown	unclear	No	low	No	low	No	low	No	low	No	low	N/A	unclear	No data extractable
1863	ScreenTA_13493	map	Scopus	Epstein, N. and Bak, R.P.M. and Rinkevich, B.	Toxicity of third generation dispersants and dispersed Egyptian crude oil on Red Sea coral larvae	2000	Marine Pollution Bulletin	10.1016/S0025-326X(99)00232-5	KB/DYO	19	Laboratory_experiment	Egypt	NA	NA	NA	northern Gulf of Eilat	Stylophora pistillata	Stylophora pistillata	Species	Crude oil & Dispersant Inipol IP-90	Hydrocarbon|Dispersant	Yes	Planulae survivorship	Mortality	Individual	N/A	No	MD	CE	Yes	low	N/A	low	Unknown	unclear	No	low	No	low	No	low	No	low	No	low	N/A	unclear	Included in quantitative synthesis
1864	ScreenTA_13493	map	Scopus	Epstein, N. and Bak, R.P.M. and Rinkevich, B.	Toxicity of third generation dispersants and dispersed Egyptian crude oil on Red Sea coral larvae	2000	Marine Pollution Bulletin	10.1016/S0025-326X(99)00232-5	KB/DYO	20	Laboratory_experiment	Egypt	NA	NA	NA	northern Gulf of Eilat	Stylophora pistillata	Stylophora pistillata	Species	Crude oil & Dispersant Inipol IP-90	Hydrocarbon|Dispersant	Yes	Settlement	Recruitment	Individual	N/A	No	MD	CE	Yes	low	N/A	low	Unknown	unclear	No	low	No	low	No	low	No	low	No	low	N/A	unclear	No data extractable
1866	ScreenTA_13493	map	Scopus	Epstein, N. and Bak, R.P.M. and Rinkevich, B.	Toxicity of third generation dispersants and dispersed Egyptian crude oil on Red Sea coral larvae	2000	Marine Pollution Bulletin	10.1016/S0025-326X(99)00232-5	KB/DYO	22	Laboratory_experiment	Egypt	NA	NA	NA	northern Gulf of Eilat	Stylophora pistillata	Stylophora pistillata	Species	Crude oil & Dispersant Petrotech PTI-25	Hydrocarbon|Dispersant	Yes	Planulae survivorship	Mortality	Individual	N/A	No	MD	CE	Yes	low	N/A	low	Unknown	unclear	No	low	No	low	No	low	No	low	No	low	N/A	unclear	Included in quantitative synthesis
1867	ScreenTA_13493	map	Scopus	Epstein, N. and Bak, R.P.M. and Rinkevich, B.	Toxicity of third generation dispersants and dispersed Egyptian crude oil on Red Sea coral larvae	2000	Marine Pollution Bulletin	10.1016/S0025-326X(99)00232-5	KB/DYO	23	Laboratory_experiment	Egypt	NA	NA	NA	northern Gulf of Eilat	Stylophora pistillata	Stylophora pistillata	Species	Crude oil & Dispersant Petrotech PTI-25	Hydrocarbon|Dispersant	Yes	Settlement	Recruitment	Individual	N/A	No	MD	CE	Yes	low	N/A	low	Unknown	unclear	No	low	No	low	No	low	No	low	No	low	N/A	unclear	No data extractable
1869	ScreenTA_13493	map	Scopus	Epstein, N. and Bak, R.P.M. and Rinkevich, B.	Toxicity of third generation dispersants and dispersed Egyptian crude oil on Red Sea coral larvae	2000	Marine Pollution Bulletin	10.1016/S0025-326X(99)00232-5	KB/DYO	25	Laboratory_experiment	Egypt	NA	NA	NA	northern Gulf of Eilat	Stylophora pistillata	Stylophora pistillata	Species	Crude oil & Dispersant Biosolve	Hydrocarbon|Dispersant	Yes	Planulae survivorship	Mortality	Individual	N/A	No	MD	CE	Yes	low	N/A	low	Unknown	unclear	No	low	No	low	No	low	No	low	No	low	N/A	unclear	Included in quantitative synthesis
1870	ScreenTA_13493	map	Scopus	Epstein, N. and Bak, R.P.M. and Rinkevich, B.	Toxicity of third generation dispersants and dispersed Egyptian crude oil on Red Sea coral larvae	2000	Marine Pollution Bulletin	10.1016/S0025-326X(99)00232-5	KB/DYO	26	Laboratory_experiment	Egypt	NA	NA	NA	northern Gulf of Eilat	Stylophora pistillata	Stylophora pistillata	Species	Crude oil & Dispersant Biosolve	Hydrocarbon|Dispersant	Yes	Settlement	Recruitment	Individual	N/A	No	MD	CE	Yes	low	N/A	low	Unknown	unclear	No	low	No	low	No	low	No	low	No	low	N/A	unclear	No data extractable
1872	ScreenTA_13493	map	Scopus	Epstein, N. and Bak, R.P.M. and Rinkevich, B.	Toxicity of third generation dispersants and dispersed Egyptian crude oil on Red Sea coral larvae	2000	Marine Pollution Bulletin	10.1016/S0025-326X(99)00232-5	KB/DYO	28	Laboratory_experiment	Egypt	NA	NA	NA	northern Gulf of Eilat	Stylophora pistillata	Stylophora pistillata	Species	Crude oil & Dispersant Bioreico R-93	Hydrocarbon|Dispersant	Yes	Planulae survivorship	Mortality	Individual	N/A	No	MD	CE	Yes	low	N/A	low	Unknown	unclear	No	low	No	low	No	low	No	low	No	low	N/A	unclear	Included in quantitative synthesis
1873	ScreenTA_13493	map	Scopus	Epstein, N. and Bak, R.P.M. and Rinkevich, B.	Toxicity of third generation dispersants and dispersed Egyptian crude oil on Red Sea coral larvae	2000	Marine Pollution Bulletin	10.1016/S0025-326X(99)00232-5	KB/DYO	29	Laboratory_experiment	Egypt	NA	NA	NA	northern Gulf of Eilat	Stylophora pistillata	Stylophora pistillata	Species	Crude oil & Dispersant Bioreico R-93	Hydrocarbon|Dispersant	Yes	Settlement	Recruitment	Individual	N/A	No	MD	CE	Yes	low	N/A	low	Unknown	unclear	No	low	No	low	No	low	No	low	No	low	N/A	unclear	No data extractable
1875	ScreenTA_13493	map	Scopus	Epstein, N. and Bak, R.P.M. and Rinkevich, B.	Toxicity of third generation dispersants and dispersed Egyptian crude oil on Red Sea coral larvae	2000	Marine Pollution Bulletin	10.1016/S0025-326X(99)00232-5	KB/DYO	31	Laboratory_experiment	Egypt	NA	NA	NA	northern Gulf of Eilat	Stylophora pistillata	Stylophora pistillata	Species	Crude oil & Dispersant Emulgal C-100	Hydrocarbon|Dispersant	Yes	Planulae survivorship	Mortality	Individual	N/A	No	MD	CE	Yes	low	N/A	low	Unknown	unclear	No	low	No	low	No	low	No	low	No	low	N/A	unclear	Uncalculable standardised mean difference
1876	ScreenTA_13493	map	Scopus	Epstein, N. and Bak, R.P.M. and Rinkevich, B.	Toxicity of third generation dispersants and dispersed Egyptian crude oil on Red Sea coral larvae	2000	Marine Pollution Bulletin	10.1016/S0025-326X(99)00232-5	KB/DYO	32	Laboratory_experiment	Egypt	NA	NA	NA	northern Gulf of Eilat	Stylophora pistillata	Stylophora pistillata	Species	Crude oil & Dispersant Emulgal C-100	Hydrocarbon|Dispersant	Yes	Settlement	Recruitment	Individual	N/A	No	MD	CE	Yes	low	N/A	low	Unknown	unclear	No	low	No	low	No	low	No	low	No	low	N/A	unclear	No data extractable
195	ScreenTA_3289	map	Scopus	Antonius, A.	Coral Diseases in the IndoPacific A First Record	1985	Marine Ecology	10.1111/j.1439-0485.1985.tb00322.x	DYO	1	Field_experiment	Saudi Arabia	NA	NA	NA	Jeddah, Red Sea	Acroporidae	Acroporidae	Family	Antibiotics penicillin, erythromycin, streptomycin, gentamycin	Pharmaceutical	Yes	Infection by bacteria (white band disease, black band disease)	Disease	Colony	N/A	No	MD	CE	Yes	low	N/A	low	No	unclear	No	low	No	low	No	low	No	low	Yes minor (method description slightly insufficient, unclear methods for control group, and no plastic bag over control corals)	medium	N/A	medium	No data extractable
196	ScreenTA_3289	map	Scopus	Antonius, A.	Coral Diseases in the IndoPacific A First Record	1985	Marine Ecology	10.1111/j.1439-0485.1985.tb00322.x	DYO	2	Field_experiment	Saudi Arabia	NA	NA	NA	Jeddah, Red Sea	Faviidae	Faviidae	Family	Antibiotics penicillin, erythromycin, streptomycin, gentamycin	Pharmaceutical	Yes	Infection by bacteria (white band disease, black band disease)	Disease	Colony	N/A	No	MD	CE	Yes	low	N/A	low	No	unclear	No	low	No	low	No	low	No	low	Yes minor (method description slightly insufficient, unclear methods for control group, and no plastic bag over control corals)	medium	N/A	medium	No data extractable
2121	ScreenTA_5338	map	WOSCC	Faghidi, M and Mostafavi, P and Moradi, AM and Rad, MG	Evaluate the effect of the soluble fraction of crude oil on changes of symbiotic Zooxanthellae clades with two species of reef-building corals in vitro and molecular methods	2016	INTERNATIONAL JOURNAL OF ADVANCED BIOTECHNOLOGY AND RESEARCH	NA	IDC	1	Laboratory_experiment	Iran (Islamic Republic of)	26°51'57.08 N	56°25'06.42 E	degrees-minutes-seconds	Larak Island reefs	Favia pallida (Dipsastraea pallida Dana, 1846)	Dipsastraea pallida	Species	crude oil fractions (10-30-50%)	Hydrocarbon	Yes	visible colour change (whitening)	Other	Colony	2weeks exposure; visual bleaching, no change in genetic type of dominant Symbiodinium; low quality publication	No	DYO/HM	CE	No	unclear	N/A	low	No	unclear	Unknown	high	Unknown	high	Yes (results for control not presented)	high	No	low	Yes major (method description strongly insufficient)	high	N/A	high	No data extractable
2123	ScreenTA_5338	map	WOSCC	Faghidi, M and Mostafavi, P and Moradi, AM and Rad, MG	Evaluate the effect of the soluble fraction of crude oil on changes of symbiotic Zooxanthellae clades with two species of reef-building corals in vitro and molecular methods	2016	INTERNATIONAL JOURNAL OF ADVANCED BIOTECHNOLOGY AND RESEARCH	NA	IDC	3	Laboratory_experiment	Iran (Islamic Republic of)	26°51'57.08 N	56°25'06.42 E	degrees-minutes-seconds	Larak Island reefs	Psammocora contigua	Psammocora contigua	Species	crude oil fractions (10-30-50%)	Hydrocarbon	Yes	visible colour change (whitening)	Other	Colony	2weeks exposure; visual bleaching, no change in genetic type of dominant Symbiodinium; low quality publication	No	DYO/HM	CE	No	unclear	N/A	low	No	unclear	Unknown	high	Unknown	high	Yes (results for control not presented)	high	No	low	Yes major (method description strongly insufficient)	high	N/A	high	No data extractable
2136	ScreenTA_1669	map	Scopus	Farina, O. and Ramos, R. and Bastidas, C. and Garca, E.	Biochemical responses of cnidarian larvae to mercury and benzo(a)pyrene exposure	2008	Bulletin of Environmental Contamination and Toxicology	10.1007/s00128-008-9534-2	MD	1	Laboratory_experiment	Venezuela (Bolivarian Republic of)	10°48'83''N	68°16'16''W	degrees-minutes-seconds	Cayo Paicla at National Park Morrocoy	Porites astreoides	Porites astreoides	Species	benzo(a)pyrene	Hydrocarbon	No	planulae survivorship	Mortality	Colony	experiment on planulae (larvae)	No	MD	CE	Yes	low	N/A	low	Unknown	unclear	No	low	No	low	No	low	No	low	No	low	N/A	unclear	Included in quantitative synthesis
2141	ScreenTA_1669	map	Scopus	Farina, O. and Ramos, R. and Bastidas, C. and Garca, E.	Biochemical responses of cnidarian larvae to mercury and benzo(a)pyrene exposure	2008	Bulletin of Environmental Contamination and Toxicology	10.1007/s00128-008-9534-2	MD	6	Laboratory_experiment	Venezuela (Bolivarian Republic of)	10°48'83''N	68°16'16''W	degrees-minutes-seconds	Cayo Paicla at National Park Morrocoy	Porites astreoides	Porites astreoides	Species	mercury	Metal	No	planulae survivorship	Mortality	Colony	experiment on planulae (larvae)	No	MD	CE	Yes	low	N/A	low	Unknown	unclear	No	low	No	low	No	low	No	low	No	low	N/A	unclear	Included in quantitative synthesis
2219	ScreenTA_9675	map	Scopus	Fel, J.-P. and Lacherez, C. and Bensetra, A. and Mezzache, S. and Braud, E. and Lonard, M. and Allemand, D. and Ferrier-Pagès, C.	Photochemical response of the scleractinian coral Stylophora pistillata to some sunscreen ingredients	2019	Coral Reefs	10.1007/s00338-018-01759-4	IDC/DYO	1	Laboratory_experiment	Jordan	NA	NA	NA	Gulf of Aqaba, Red Sea	Stylophora pistillata	Stylophora pistillata	Species	Avobenzone	UV filter	No	Symbiodinium photosynthetic efficiency (Fv/Fm)	Physiology	Colony	chronic effect of low dose sunscreen filters (organic): terephthalylidene dicamphor sulfonic acid, drometrizole trisiloxane, ethylhexyltriazone, butylmethoxydibenzoylmethane & 2-ethylhexyl 2-cyano-3,3-diphenylacrylate	No	MD	CE	Yes	low	Yes	low	Yes	low	No	low	No	low	No	low	No	low	No	low	N/A	low	Included in quantitative synthesis
2220	ScreenTA_9675	map	Scopus	Fel, J.-P. and Lacherez, C. and Bensetra, A. and Mezzache, S. and Braud, E. and Lonard, M. and Allemand, D. and Ferrier-Pagès, C.	Photochemical response of the scleractinian coral Stylophora pistillata to some sunscreen ingredients	2019	Coral Reefs	10.1007/s00338-018-01759-4	IDC/DYO	2	Laboratory_experiment	Jordan	NA	NA	NA	Gulf of Aqaba, Red Sea	Stylophora pistillata	Stylophora pistillata	Species	Uvinul T150	UV filter	No	Symbiodinium photosynthetic efficiency (Fv/Fm)	Physiology	Colony	chronic effect of low dose sunscreen filters : sensitivity of Symbiodinium physiology to ZnO nanoparticles	No	MD	CE	Yes	low	Yes	low	Yes	low	No	low	No	low	No	low	No	low	No	low	N/A	low	Included in quantitative synthesis
2221	ScreenTA_9675	map	Scopus	Fel, J.-P. and Lacherez, C. and Bensetra, A. and Mezzache, S. and Braud, E. and Lonard, M. and Allemand, D. and Ferrier-Pagès, C.	Photochemical response of the scleractinian coral Stylophora pistillata to some sunscreen ingredients	2019	Coral Reefs	10.1007/s00338-018-01759-4	IDC/DYO	3	Laboratory_experiment	Jordan	NA	NA	NA	Gulf of Aqaba, Red Sea	Stylophora pistillata	Stylophora pistillata	Species	MexorylXL	UV filter	No	Symbiodinium photosynthetic efficiency (Fv/Fm)	Physiology	Colony	chronic effect of low dose sunscreen filters : sensitivity of Symbiodinium physiology to ZnO nanoparticles	No	MD	CE	Yes	low	Yes	low	Yes	low	No	low	No	low	No	low	No	low	No	low	N/A	low	Included in quantitative synthesis
2222	ScreenTA_9675	map	Scopus	Fel, J.-P. and Lacherez, C. and Bensetra, A. and Mezzache, S. and Braud, E. and Lonard, M. and Allemand, D. and Ferrier-Pagès, C.	Photochemical response of the scleractinian coral Stylophora pistillata to some sunscreen ingredients	2019	Coral Reefs	10.1007/s00338-018-01759-4	IDC/DYO	4	Laboratory_experiment	Jordan	NA	NA	NA	Gulf of Aqaba, Red Sea	Stylophora pistillata	Stylophora pistillata	Species	Mexoryl SX	UV filter	No	Symbiodinium photosynthetic efficiency (Fv/Fm)	Physiology	Colony	chronic effect of low dose sunscreen filters : sensitivity of Symbiodinium physiology to ZnO nanoparticles	No	MD	CE	Yes	low	N/A	low	Yes	low	No	low	No	low	No	low	No	low	No	low	N/A	low	Included in quantitative synthesis
2223	ScreenTA_9675	map	Scopus	Fel, J.-P. and Lacherez, C. and Bensetra, A. and Mezzache, S. and Braud, E. and Lonard, M. and Allemand, D. and Ferrier-Pagès, C.	Photochemical response of the scleractinian coral Stylophora pistillata to some sunscreen ingredients	2019	Coral Reefs	10.1007/s00338-018-01759-4	IDC/DYO	5	Laboratory_experiment	Jordan	NA	NA	NA	Gulf of Aqaba, Red Sea	Stylophora pistillata	Stylophora pistillata	Species	ZnO	UV filter	No	Symbiodinium photosynthetic efficiency (Fv/Fm)	Physiology	Colony	chronic effect of low dose sunscreen filters : sensitivity of Symbiodinium physiology to ZnO nanoparticles	No	MD	CE	Yes	low	N/A	low	Yes	low	No	low	No	low	No	low	No	low	No	low	N/A	low	Included in quantitative synthesis
2224	ScreenTA_9675	map	Scopus	Fel, J.-P. and Lacherez, C. and Bensetra, A. and Mezzache, S. and Braud, E. and Lonard, M. and Allemand, D. and Ferrier-Pagès, C.	Photochemical response of the scleractinian coral Stylophora pistillata to some sunscreen ingredients	2019	Coral Reefs	10.1007/s00338-018-01759-4	IDC/DYO	6	Laboratory_experiment	Jordan	NA	NA	NA	Gulf of Aqaba, Red Sea	Stylophora pistillata	Stylophora pistillata	Species	Octocrylene	UV filter	No	Symbiodinium photosynthetic efficiency (Fv/Fm)	Physiology	Colony	chronic effect of low dose sunscreen filters : sensitivity of Symbiodinium physiology to ZnO nanoparticles	No	MD	CE	Yes	low	Yes	low	Yes	low	No	low	No	low	No	low	No	low	No	low	N/A	low	Included in quantitative synthesis
2225	ScreenTA_9675	map	Scopus	Fel, J.-P. and Lacherez, C. and Bensetra, A. and Mezzache, S. and Braud, E. and Lonard, M. and Allemand, D. and Ferrier-Pagès, C.	Photochemical response of the scleractinian coral Stylophora pistillata to some sunscreen ingredients	2019	Coral Reefs	10.1007/s00338-018-01759-4	IDC/DYO	7	Laboratory_experiment	Jordan	NA	NA	NA	Gulf of Aqaba, Red Sea	Stylophora pistillata	Stylophora pistillata	Species	Monuron	Pesticide	No	Symbiodinium photosynthetic efficiency (Fv/Fm)	Physiology	Colony	chronic effect of low dose sunscreen filters : sensitivity of Symbiodinium physiology to ZnO nanoparticles	No	MD	CE	Yes	low	N/A	low	Yes	low	No	low	No	low	No	low	No	low	No	low	N/A	low	Included in quantitative synthesis
2226	ScreenTA_9675	map	Scopus	Fel, J.-P. and Lacherez, C. and Bensetra, A. and Mezzache, S. and Braud, E. and Lonard, M. and Allemand, D. and Ferrier-Pagès, C.	Photochemical response of the scleractinian coral Stylophora pistillata to some sunscreen ingredients	2019	Coral Reefs	10.1007/s00338-018-01759-4	IDC/DYO	8	Laboratory_experiment	Jordan	NA	NA	NA	Gulf of Aqaba, Red Sea	Stylophora pistillata	Stylophora pistillata	Species	Diuron	Pesticide	No	Symbiodinium photosynthetic efficiency (Fv/Fm)	Physiology	Colony	chronic effect of low dose sunscreen filters : sensitivity of Symbiodinium physiology to ZnO nanoparticles	No	MD	CE	Yes	low	N/A	low	Yes	low	No	low	No	low	No	low	No	low	No	low	N/A	low	Included in quantitative synthesis
2227	ScreenTA_9675	map	Scopus	Fel, J.-P. and Lacherez, C. and Bensetra, A. and Mezzache, S. and Braud, E. and Lonard, M. and Allemand, D. and Ferrier-Pagès, C.	Photochemical response of the scleractinian coral Stylophora pistillata to some sunscreen ingredients	2019	Coral Reefs	10.1007/s00338-018-01759-4	IDC/DYO	9	Laboratory_experiment	Jordan	NA	NA	NA	Gulf of Aqaba, Red Sea	Stylophora pistillata	Stylophora pistillata	Species	Ethylparaben	Other	No	Symbiodinium photosynthetic efficiency (Fv/Fm)	Physiology	Colony	chronic effect of low dose sunscreen filters : sensitivity of Symbiodinium physiology to ZnO nanoparticles	No	MD	CE	Yes	low	N/A	low	No	unclear	No	low	No	low	No	low	No	low	No	low	N/A	unclear	Included in quantitative synthesis
2228	ScreenTA_9675	map	Scopus	Fel, J.-P. and Lacherez, C. and Bensetra, A. and Mezzache, S. and Braud, E. and Lonard, M. and Allemand, D. and Ferrier-Pagès, C.	Photochemical response of the scleractinian coral Stylophora pistillata to some sunscreen ingredients	2019	Coral Reefs	10.1007/s00338-018-01759-4	IDC/DYO	10	Laboratory_experiment	Jordan	NA	NA	NA	Gulf of Aqaba, Red Sea	Stylophora pistillata	Stylophora pistillata	Species	Butylparaben	Other	No	Symbiodinium photosynthetic efficiency (Fv/Fm)	Physiology	Colony	chronic effect of low dose sunscreen filters : sensitivity of Symbiodinium physiology to ZnO nanoparticles	No	MD	CE	Yes	low	N/A	low	No	unclear	No	low	No	low	No	low	No	low	No	low	N/A	unclear	Included in quantitative synthesis
2229	ScreenTA_9675	map	Scopus	Fel, J.-P. and Lacherez, C. and Bensetra, A. and Mezzache, S. and Braud, E. and Lonard, M. and Allemand, D. and Ferrier-Pagès, C.	Photochemical response of the scleractinian coral Stylophora pistillata to some sunscreen ingredients	2019	Coral Reefs	10.1007/s00338-018-01759-4	IDC/DYO	11	Laboratory_experiment	Jordan	NA	NA	NA	Gulf of Aqaba, Red Sea	Stylophora pistillata	Stylophora pistillata	Species	TBT	Pesticide	No	Symbiodinium photosynthetic efficiency (Fv/Fm)	Physiology	Colony	chronic effect of low dose parabens from cosmetics	No	MD	CE	Yes	low	N/A	low	No	unclear	No	low	No	low	No	low	No	low	No	low	N/A	unclear	Included in quantitative synthesis
2238	ScreenTA_10629	map	Scopus	Ferrier-Pagès, C. and Gattuso, J.-P. and Cauwet, G. and Jaubert, J. and Allemand, D.	Release of dissolved organic carbon and nitrogen by the zooxanthellate coral Galaxea fascicularis	1998	Marine Ecology Progress Series	10.3354/meps172265	IDC	6	Laboratory_experiment	NA	NA	NA	NA	Aquarium propagated coral colonies	Galaxea fascicularis	Galaxea fascicularis	Species	Antibiotics (penicillin, streptomycin)& fongicides (amphotericinB)	Pharmaceutical	Yes	cycling by bacteria of coral-released labelled organic carbon (DOC)	Physiology	Colony	N/A	No	MD	BA	Yes	low	N/A	low	No	unclear	No	low	No	low	No	low	No	low	No	low	N/A	unclear	No data extractable
2253	ScreenTA_1609	map	Scopus	Ferrier-Pagès, C. and Houlbrèque, F. and Wyse, E. and Richard, C. and Allemand, D. and Boisson, F.	Bioaccumulation of zinc in the scleractinian coral Stylophora pistillata	2005	Coral Reefs	10.1007/s00338-005-0045-x	DYO	3	Laboratory_experiment	Jordan	NA	NA	NA	Gulf of Aqaba	Stylophora pistillata	Stylophora pistillata	Species	Zinc	Metal	No	Zooxanthellae density	Microbiome	Tissue	N/A	No	MD	CE	Yes	low	N/A	low	Unknown	unclear	No	low	No	low	No	low	No	low	No	low	N/A	unclear	No data extractable
2254	ScreenTA_1609	map	Scopus	Ferrier-Pagès, C. and Houlbrèque, F. and Wyse, E. and Richard, C. and Allemand, D. and Boisson, F.	Bioaccumulation of zinc in the scleractinian coral Stylophora pistillata	2005	Coral Reefs	10.1007/s00338-005-0045-x	DYO	4	Laboratory_experiment	Jordan	NA	NA	NA	Gulf of Aqaba	Stylophora pistillata	Stylophora pistillata	Species	Zinc	Metal	No	Maximal photochemical efficiency (dark adapted Fv/Fm)	Physiology	Colony	N/A	No	MD	CE	Yes	low	N/A	low	Unknown	unclear	No	low	No	low	No	low	No	low	No	low	N/A	unclear	Included in quantitative synthesis
2256	ScreenTA_10731	map	Scopus	Ferrier-Pagès, C. and Schoelzke, V. and Jaubert, J. and Muscatine, L. and Hoegh-Guldberg, O.	Response of a scleractinian coral, Stylophora pistillata, to iron and nitrate enrichment	2001	Journal of Experimental Marine Biology and Ecology	10.1016/S0022-0981(01)00241-6	DYO	1	Laboratory_experiment	Jordan	NA	NA	NA	Aqaba, Red Sea	Stylophora pistillata	Stylophora pistillata	Species	Iron	Metal	No	Photosynthetic rates	Physiology	Colony	N/A	No	MD	CE	Yes	low	N/A	low	Unknown	unclear	No	low	No	low	No	low	No	low	No	low	N/A	unclear	Included in quantitative synthesis
2259	ScreenTA_10731	map	Scopus	Ferrier-Pagès, C. and Schoelzke, V. and Jaubert, J. and Muscatine, L. and Hoegh-Guldberg, O.	Response of a scleractinian coral, Stylophora pistillata, to iron and nitrate enrichment	2001	Journal of Experimental Marine Biology and Ecology	10.1016/S0022-0981(01)00241-6	DYO	4	Laboratory_experiment	Jordan	NA	NA	NA	Aqaba, Red Sea	Stylophora pistillata	Stylophora pistillata	Species	Iron	Metal	No	Zooxanthellae density	Microbiome	Tissue	N/A	No	MD	CE	Yes	low	N/A	low	Unknown	unclear	No	low	No	low	No	low	No	low	No	low	N/A	unclear	Included in quantitative synthesis
2262	ScreenTA_10731	map	Scopus	Ferrier-Pagès, C. and Schoelzke, V. and Jaubert, J. and Muscatine, L. and Hoegh-Guldberg, O.	Response of a scleractinian coral, Stylophora pistillata, to iron and nitrate enrichment	2001	Journal of Experimental Marine Biology and Ecology	10.1016/S0022-0981(01)00241-6	DYO	7	Laboratory_experiment	Jordan	NA	NA	NA	Aqaba, Red Sea	Stylophora pistillata	Stylophora pistillata	Species	Iron	Metal	No	Growth rates	Growth	Colony	N/A	No	MD	CE	Yes	low	N/A	low	Unknown	unclear	No	low	No	low	No	low	No	low	No	low	N/A	unclear	Included in quantitative synthesis
2270	ScreenTA_10731	map	Scopus	Ferrier-Pagès, C. and Schoelzke, V. and Jaubert, J. and Muscatine, L. and Hoegh-Guldberg, O.	Response of a scleractinian coral, Stylophora pistillata, to iron and nitrate enrichment	2001	Journal of Experimental Marine Biology and Ecology	10.1016/S0022-0981(01)00241-6	DYO	15	Laboratory_experiment	Jordan	NA	NA	NA	Aqaba, Red Sea	Stylophora pistillata	Stylophora pistillata	Species	Iron & Nitrate	Metal|Nutrient	Yes	Photosynthetic rates	Physiology	Colony	N/A	No	MD	CE	Yes	low	N/A	low	Unknown	unclear	No	low	No	low	No	low	No	low	No	low	N/A	unclear	Included in quantitative synthesis
2273	ScreenTA_10731	map	Scopus	Ferrier-Pagès, C. and Schoelzke, V. and Jaubert, J. and Muscatine, L. and Hoegh-Guldberg, O.	Response of a scleractinian coral, Stylophora pistillata, to iron and nitrate enrichment	2001	Journal of Experimental Marine Biology and Ecology	10.1016/S0022-0981(01)00241-6	DYO	18	Laboratory_experiment	Jordan	NA	NA	NA	Aqaba, Red Sea	Stylophora pistillata	Stylophora pistillata	Species	Iron & Nitrate	Metal|Nutrient	Yes	Zooxanthellae density	Microbiome	Tissue	N/A	No	MD	CE	Yes	low	N/A	low	Unknown	unclear	No	low	No	low	No	low	No	low	No	low	N/A	unclear	Included in quantitative synthesis
2276	ScreenTA_10731	map	Scopus	Ferrier-Pagès, C. and Schoelzke, V. and Jaubert, J. and Muscatine, L. and Hoegh-Guldberg, O.	Response of a scleractinian coral, Stylophora pistillata, to iron and nitrate enrichment	2001	Journal of Experimental Marine Biology and Ecology	10.1016/S0022-0981(01)00241-6	DYO	21	Laboratory_experiment	Jordan	NA	NA	NA	Aqaba, Red Sea	Stylophora pistillata	Stylophora pistillata	Species	Iron & Nitrate	Metal|Nutrient	Yes	Growth rates	Growth	Colony	N/A	No	MD	CE	Yes	low	N/A	low	Unknown	unclear	No	low	No	low	No	low	No	low	No	low	N/A	unclear	Included in quantitative synthesis
2280	ScreenTA_12145	map	Scopus	Feuillassier, L. and Martinez, L. and Romans, P. and Engelmann-Sylvestre, I. and Masanet, P. and Barthlmy, D. and Engelmann, F.	Survival of tissue balls from the coral Pocillopora damicornis L. exposed to cryoprotectant solutions	2014	Cryobiology	10.1016/j.cryobiol.2014.08.009	IDC	1	Laboratory_experiment	NA	NA	NA	NA	aquarium long-term coral cultures	Pocillopora damicornis	Pocillopora damicornis	Species	cryoprotectants (between 1.0 and 4.5 M): ethylene glycol (EG), methanol (Met),glycerol (Gly) or dimethyl sulfoxide (Me2SO)	Other	No	tissue ball survival	Mortality	Tissue	tissue toxicity of cryopreservation reagents, dose-response short-term assays ; cryobiology	No	MD	CE	Yes	low	N/A	low	No	unclear	No	low	No	low	No	low	No	low	No	low	N/A	unclear	Included in quantitative synthesis
2280	ScreenTA_12145	map	Scopus	Feuillassier, L. and Martinez, L. and Romans, P. and Engelmann-Sylvestre, I. and Masanet, P. and Barthlmy, D. and Engelmann, F.	Survival of tissue balls from the coral Pocillopora damicornis L. exposed to cryoprotectant solutions	2014	Cryobiology	10.1016/j.cryobiol.2014.08.009	IDC	1	Laboratory_experiment	NA	NA	NA	NA	aquarium long-term coral cultures	Pocillopora damicornis	Pocillopora damicornis	Species	cryoprotectants (between 1.0 and 4.5 M): ethylene glycol (EG), methanol (Met),glycerol (Gly) or dimethyl sulfoxide (Me2SO)	Other	No	Tissue ball size reduction	Other	Tissue	tissue toxicity of cryopreservation reagents, dose-response short-term assays ; cryobiology	No	MD	CE	Yes	low	N/A	low	No	unclear	No	low	No	low	No	low	No	low	No	low	N/A	unclear	Included in narrative synthesis of findings
2329	ScreenTA_9948	map	Scopus	Flint, M. and Than, J.T.	Potential spawn induction and suppression agents in Caribbean Acropora cervicornis corals of the Florida Keys	2016	PeerJ	10.7717/peerj.1982	IDC	1	Laboratory_experiment	United States of America	NA	NA	NA	Coral Restoration Foundation's Tavernier Nursery, Florida Keys	Acropora cervicornis	Acropora cervicornis	Species	2h hydrogen peroxide 2mM (Sigma Aldrich)	Pharmaceutical	No	100% gamete spawning (spawning rate, time of spawn, time to spawn)	Reproduction	Colony	chemical stimulation/inhibition of gamete release (parent colonies from 2 genotypes) ;	No	MD	CE	Yes	low	N/A	low	No	unclear	No	low	No	low	No	low	No	low	No	low	N/A	unclear	Included in narrative synthesis of findings
2330	ScreenTA_9948	map	Scopus	Flint, M. and Than, J.T.	Potential spawn induction and suppression agents in Caribbean Acropora cervicornis corals of the Florida Keys	2016	PeerJ	10.7717/peerj.1982	IDC	2	Laboratory_experiment	United States of America	NA	NA	NA	Coral Restoration Foundation's Tavernier Nursery, Florida Keys	Acropora cervicornis	Acropora cervicornis	Species	2h hydrogen peroxide 2mM (Sigma Aldrich)	Pharmaceutical	No	all exposed colonies died	Mortality	Colony	mortality rate of exposed colonies	No	MD	CE	Yes	low	N/A	low	No	unclear	No	low	No	low	No	low	No	low	No	low	N/A	unclear	Included in quantitative synthesis
2331	ScreenTA_9948	map	Scopus	Flint, M. and Than, J.T.	Potential spawn induction and suppression agents in Caribbean Acropora cervicornis corals of the Florida Keys	2016	PeerJ	10.7717/peerj.1982	IDC	3	Laboratory_experiment	United States of America	NA	NA	NA	Coral Restoration Foundation's Tavernier Nursery, Florida Keys	Acropora cervicornis	Acropora cervicornis	Species	2h 5-hydroxytryptophan (5-20 ÁM) (precursor of serotonin)	Pharmaceutical	No	higher than control gamete spawning (spawning rate, time of spawn: after dawn, time to spawn)	Reproduction	Colony	endocrine disruptors (GHS/GIH pathway) chemical stimulation/inhibition of gamete release (parent colonies from 2 genotypes) ;	No	MD	CE	Yes	low	N/A	low	No	unclear	No	low	No	low	No	low	No	low	No	low	N/A	unclear	Included in narrative synthesis of findings
2332	ScreenTA_9948	map	Scopus	Flint, M. and Than, J.T.	Potential spawn induction and suppression agents in Caribbean Acropora cervicornis corals of the Florida Keys	2016	PeerJ	10.7717/peerj.1982	IDC	4	Laboratory_experiment	United States of America	NA	NA	NA	Coral Restoration Foundation's Tavernier Nursery, Florida Keys	Acropora cervicornis	Acropora cervicornis	Species	2h 5-hydroxytryptophan (5-20 ÁM) (precursor of serotonin)	Pharmaceutical	No	low mortality rate	Mortality	Colony	mortality rate of exposed colonies	No	MD	CE	Yes	low	N/A	low	No	unclear	No	low	No	low	No	low	No	low	No	low	N/A	unclear	Included in quantitative synthesis
2333	ScreenTA_9948	map	Scopus	Flint, M. and Than, J.T.	Potential spawn induction and suppression agents in Caribbean Acropora cervicornis corals of the Florida Keys	2016	PeerJ	10.7717/peerj.1982	IDC	5	Laboratory_experiment	United States of America	NA	NA	NA	Coral Restoration Foundation's Tavernier Nursery, Florida Keys	Acropora cervicornis	Acropora cervicornis	Species	2h Serotonin acetate monohydrate (1-10 ÁM)	Pharmaceutical	No	low gamete spawning (spawning rate, time of spawn, time to spawn)	Reproduction	Colony	endocrine disruptors (GHS/GIH pathway) chemical stimulation/inhibition of gamete release (parent colonies from 2 genotypes) ;	No	MD	CE	Yes	low	N/A	low	No	unclear	No	low	No	low	No	low	No	low	No	low	N/A	unclear	Included in narrative synthesis of findings
2334	ScreenTA_9948	map	Scopus	Flint, M. and Than, J.T.	Potential spawn induction and suppression agents in Caribbean Acropora cervicornis corals of the Florida Keys	2016	PeerJ	10.7717/peerj.1982	IDC	6	Laboratory_experiment	United States of America	NA	NA	NA	Coral Restoration Foundation's Tavernier Nursery, Florida Keys	Acropora cervicornis	Acropora cervicornis	Species	2h Serotonin acetate monohydrate (1-10 ÁM)	Pharmaceutical	No	low mortality rate	Mortality	Colony	mortality rate of exposed colonies	No	MD	CE	Yes	low	N/A	low	No	unclear	No	low	No	low	No	low	No	low	No	low	N/A	unclear	Included in quantitative synthesis
2335	ScreenTA_9948	map	Scopus	Flint, M. and Than, J.T.	Potential spawn induction and suppression agents in Caribbean Acropora cervicornis corals of the Florida Keys	2016	PeerJ	10.7717/peerj.1982	IDC	7	Laboratory_experiment	United States of America	NA	NA	NA	Coral Restoration Foundation's Tavernier Nursery, Florida Keys	Acropora cervicornis	Acropora cervicornis	Species	2h Naloxone hydrochloride dihydrate 0.01 ÁM	Pharmaceutical	No	low gamete spawning (spawning rate, time of spawn, time to spawn)	Reproduction	Colony	endocrine disruptors (GHS/GIH pathway) chemical stimulation/inhibition of gamete release (parent colonies from 2 genotypes) ;	No	MD	CE	Yes	low	N/A	low	No	unclear	No	low	No	low	No	low	No	low	No	low	N/A	unclear	Included in narrative synthesis of findings
2336	ScreenTA_9948	map	Scopus	Flint, M. and Than, J.T.	Potential spawn induction and suppression agents in Caribbean Acropora cervicornis corals of the Florida Keys	2016	PeerJ	10.7717/peerj.1982	IDC	8	Laboratory_experiment	United States of America	NA	NA	NA	Coral Restoration Foundation's Tavernier Nursery, Florida Keys	Acropora cervicornis	Acropora cervicornis	Species	2h Naloxone hydrochloride dihydrate 0.01 ÁM	Pharmaceutical	No	low mortality rate	Mortality	Colony	mortality rate of exposed colonies	No	MD	CE	Yes	low	N/A	low	No	unclear	No	low	No	low	No	low	No	low	No	low	N/A	unclear	Included in quantitative synthesis
2368	ScreenTA_2103	map	Scopus	Fonseca, J.D.S. and Marangoni, L.F.D.B. and Marques, J.A. and Bianchini, A.	Carbonic anhydrase activity as a potential biomarker for acute exposure to copper in corals	2019	Chemosphere	10.1016/j.chemosphere.2019.04.089	DYO	1	Laboratory_experiment	Brazil	16°25'08.1''S	038°58'54.1''W	degrees-minutes-seconds	Municipal Natural Park of Recife de Fora, Porto Seguro, Bahia, northeastern Brazil	Mussismilia harttii	Mussismilia harttii	Species	Copper	Metal	No	Maximum photosynthetic capacity of photosystem II (Fv/Fm)	Physiology	Colony	N/A	No	DYO	BACE	Yes	low	N/A	low	Yes	low	No	low	No	low	No	low	No	low	No	low	N/A	low	Included in quantitative synthesis
2370	ScreenTA_4823	map	Scopus	Fonseca, J.D.S. and Marangoni, L.F.D.B. and Marques, J.A. and Bianchini, A.	Effects of increasing temperature alone and combined with copper exposure on biochemical and physiological parameters in the zooxanthellate scleractinian coral Mussismilia harttii	2017	Aquatic Toxicology	10.1016/j.aquatox.2017.07.002	DYO	1	Laboratory_experiment	Brazil	16°24'31''S	038°58'39''W	degrees-minutes-seconds	Porto Seguro, Bahia	Mussismilia harttii	Mussismilia harttii	Species	Copper (Cu)	Metal	Yes	Fv/Fm (maximum photosynthetic capacity of photosystem II)	Physiology	Colony	Combined with temperature	No	MD	CE	Yes	low	N/A	low	Yes	low	No	low	No	low	No	low	No	low	No	low	N/A	low	Included in quantitative synthesis
2371	ScreenTA_4823	map	Scopus	Fonseca, J.D.S. and Marangoni, L.F.D.B. and Marques, J.A. and Bianchini, A.	Effects of increasing temperature alone and combined with copper exposure on biochemical and physiological parameters in the zooxanthellate scleractinian coral Mussismilia harttii	2017	Aquatic Toxicology	10.1016/j.aquatox.2017.07.002	DYO	2	Laboratory_experiment	Brazil	16°24'31''S	038°58'39''W	degrees-minutes-seconds	Porto Seguro, Bahia	Mussismilia harttii	Mussismilia harttii	Species	Copper (Cu)	Metal	Yes	Chlorophyll a content	Physiology	Cellular	Combined with temperature	No	MD	CE	Yes	low	N/A	low	Yes	low	No	low	No	low	No	low	No	low	No	low	N/A	low	Included in quantitative synthesis
2377	ScreenTA_6655	map	Scopus	Fragoso Ados Santos, H. and Duarte, G.A.S. and Rachid, C.T.D.C. and Chaloub, R.M. and Calderon, E.N. and Marangoni, L.F.D.B. and Bianchini, A. and Nudi, A.H. and Do Carmo, F.L. and Van Elsas, J.D. and Rosado, A.S. and Castro, C.B.E. and Peixoto, R.S.	Impact of oil spills on coral reefs can be reduced by bioremediation using probiotic microbiota	2015	Scientific Reports	10.1038/srep18268	RM	1	Laboratory_experiment	Brazil	16°24' S	038°59' W	degrees-minutes	Recife de Fora, Porto Seguro, Bahia,	Mussismilia harttii	Mussismilia harttii	Species	Oil	Hydrocarbon	Yes	Maximum quantum efficiency of Photosystem II (PSII) Fv/Fm	Physiology	Colony	The study also test the effect of adding bacteria able to degrade oil	No	DYO	CE	Yes	low	N/A	low	Yes	low	No	low	No	low	No	low	No	low	No	low	N/A	low	Included in quantitative synthesis
238	ScreenTA_4761	map	Scopus	Baca, Bart J. and Snedaker, Samuel C. and Dodge, Richard E. and Knap, Anthony H. and Sleeter, Thomas D.	Effects of crude oil and dispersed crude oil on tropical ecosystems Long-term seagrass, mangrove, and coral studies	1996	Oceans Conference Record (IEEE)	NA	DYO	11	Field_experiment	Panama	NA	NA	NA	northwestern Laguna de Chiriqui	Siderea siderea	Siderastrea siderea	Species	Crude oil	Hydrocarbon	Yes	Growth	Growth	Colony	Period 1994	TROPICS experiment	DYO/MD (test)	CE	No	unclear	N/A	low	Yes	low	For in situ studies: yes but an attempt to minimize differences is made	medium	No	low	No	low	No	low	No	low	N/A	medium	No data extractable
2383	ScreenTA_12736	map	Scopus	Frisch, A.J. and Ulstrup, K.E. and Hobbs, J.-P.A.	The effects of clove oil on coral An experimental evaluation using Pocillopora damicornis (Linnaeus)	2007	Journal of Experimental Marine Biology and Ecology	10.1016/j.jembe.2007.02.004	IDC	1	Laboratory_experiment	Australia	18° 30' S	146° 29' E	degrees-minutes	Orpheus Island	Pocillopora damicornis	Pocillopora damicornis	Species	Eugenol anaesthetic solution (10% clove oil, 90% ethanol)	Pharmaceutical	No	tissue sloughing and exposure of bare skeleton	Mortality	Tissue	short-term stress (1min to 1h exposure) followed by 2 months recovery	No	MD	CE	No	unclear	Yes	low	No	unclear	No	low	No	low	No	low	No (small number of fragments became infected with Helicostoma Noatum, they were immediately removed from the experiment and excluded from subsequent analyses)	low	No	low	N/A	unclear	No data extractable
2384	ScreenTA_12736	map	Scopus	Frisch, A.J. and Ulstrup, K.E. and Hobbs, J.-P.A.	The effects of clove oil on coral An experimental evaluation using Pocillopora damicornis (Linnaeus)	2007	Journal of Experimental Marine Biology and Ecology	10.1016/j.jembe.2007.02.004	IDC	2	Laboratory_experiment	Australia	18° 30' S	146° 29' E	degrees-minutes	Orpheus Island	Pocillopora damicornis	Pocillopora damicornis	Species	Eugenol anaesthetic solution (10% clove oil, 90% ethanol)	Pharmaceutical	No	changes in colour	Other	Colony	short-term stress (1min to 1h exposure) followed by 2 months recovery	No	MD	CE	No	unclear	Yes	low	No	unclear	No	low	No	low	No	low	No (small number of fragments became infected with Helicostoma Noatum, they were immediately removed from the experiment and excluded from subsequent analyses)	low	No	low	N/A	unclear	Included in quantitative synthesis
2385	ScreenTA_12736	map	Scopus	Frisch, A.J. and Ulstrup, K.E. and Hobbs, J.-P.A.	The effects of clove oil on coral An experimental evaluation using Pocillopora damicornis (Linnaeus)	2007	Journal of Experimental Marine Biology and Ecology	10.1016/j.jembe.2007.02.004	IDC	3	Laboratory_experiment	Australia	18° 30' S	146° 29' E	degrees-minutes	Orpheus Island	Pocillopora damicornis	Pocillopora damicornis	Species	Eugenol anaesthetic solution (10% clove oil, 90% ethanol)	Pharmaceutical	No	photosynthetic efficiency	Physiology	Colony	short-term stress (1min to 1h exposure) followed by 2 months recovery	No	MD	CE	No	unclear	Yes	low	No	unclear	No	low	No	low	No	low	No (small number of fragments became infected with Helicostoma Noatum, they were immediately removed from the experiment and excluded from subsequent analyses)	low	No	low	N/A	unclear	Included in quantitative synthesis
2386	ScreenTA_12736	map	Scopus	Frisch, A.J. and Ulstrup, K.E. and Hobbs, J.-P.A.	The effects of clove oil on coral An experimental evaluation using Pocillopora damicornis (Linnaeus)	2007	Journal of Experimental Marine Biology and Ecology	10.1016/j.jembe.2007.02.004	MD	4	Field_experiment	Australia	18° 30' S	146° 29' E	degrees-minutes	Orpheus Island	Pocillopora damicornis	Pocillopora damicornis	Species	Clove oil-ethanol solution	Pharmaceutical	No	% dead colonies	Mortality	Colony	N/A	No	MD	CE	No (no physical separation, other than distance, between the treated colonies)	unclear	Yes	low	No	unclear	No	low	No	low	No	low	No	low	No	low	N/A	unclear	Included in quantitative synthesis
2387	ScreenTA_12736	map	Scopus	Frisch, A.J. and Ulstrup, K.E. and Hobbs, J.-P.A.	The effects of clove oil on coral An experimental evaluation using Pocillopora damicornis (Linnaeus)	2007	Journal of Experimental Marine Biology and Ecology	10.1016/j.jembe.2007.02.004	MD	5	Field_experiment	Australia	18° 30' S	146° 29' E	degrees-minutes	Orpheus Island	Pocillopora damicornis	Pocillopora damicornis	Species	Clove oil-ethanol solution	Pharmaceutical	No	tissue colour score	Other	Colony	N/A	No	MD	CE	No (no physical separation, other than distance, between the treated colonies)	unclear	Yes	low	No	unclear	No	low	No	low	No	low	No	low	No	low	N/A	unclear	Included in quantitative synthesis
239	ScreenTA_4761	map	Scopus	Baca, Bart J. and Snedaker, Samuel C. and Dodge, Richard E. and Knap, Anthony H. and Sleeter, Thomas D.	Effects of crude oil and dispersed crude oil on tropical ecosystems Long-term seagrass, mangrove, and coral studies	1996	Oceans Conference Record (IEEE)	NA	DYO	12	Field_experiment	Panama	NA	NA	NA	northwestern Laguna de Chiriqui	Siderea siderea	Siderastrea siderea	Species	Crude oil & dispersant Corexit 9527	Hydrocarbon|Dispersant	Yes	Growth	Growth	Colony	Period 1994	TROPICS experiment	DYO/MD (test)	CE	No	unclear	N/A	low	Yes	low	For in situ studies: yes but an attempt to minimize differences is made	medium	No	low	No	low	No	low	No	low	N/A	medium	No data extractable
2417	ScreenTA_8151	map	Scopus	Gilbert, J.A. and Hill, R. and Doblin, M.A. and Ralph, P.J.	Microbial consortia increase thermal tolerance of corals	2012	Marine Biology	10.1007/s00227-012-1967-9	RM	1	Laboratory_experiment	Australia	23°270' S	151°550' E	degrees-minutes	Heron Island reef flat	Pocillopora damicornis	Pocillopora damicornis	Species	Antibiotics (Ampicillin & Streptomycin & Ciprofloxacin & Naladixic Acid)	Pharmaceutical	Yes	Zooxanthellae abundance	Microbiome	Tissue	N/A	No	MD	CE	Yes	low	N/A	low	No	unclear	No	low	No	low	No	low	No	low	No	low	N/A	unclear	Included in quantitative synthesis
2419	ScreenTA_8151	map	Scopus	Gilbert, J.A. and Hill, R. and Doblin, M.A. and Ralph, P.J.	Microbial consortia increase thermal tolerance of corals	2012	Marine Biology	10.1007/s00227-012-1967-9	RM	3	Laboratory_experiment	Australia	23°270' S	151°550' E	degrees-minutes	Heron Island reef flat	Pocillopora damicornis	Pocillopora damicornis	Species	Antibiotics (Ampicillin & Streptomycin & Ciprofloxacin & Naladixic Acid)	Pharmaceutical	Yes	maximum quantum yield (Fv/Fm)	Physiology	Colony	N/A	No	MD	CE	Yes	low	N/A	low	No	unclear	No	low	No	low	No	low	No	low	No	low	N/A	unclear	Included in quantitative synthesis
2420	ScreenTA_8151	map	Scopus	Gilbert, J.A. and Hill, R. and Doblin, M.A. and Ralph, P.J.	Microbial consortia increase thermal tolerance of corals	2012	Marine Biology	10.1007/s00227-012-1967-9	RM	4	Laboratory_experiment	Australia	23°270' S	151°550' E	degrees-minutes	Heron Island reef flat	Pocillopora damicornis	Pocillopora damicornis	Species	Antibiotics (Ampicillin & Streptomycin & Ciprofloxacin & Naladixic Acid)	Pharmaceutical	Yes	Microbial consortium activity	Microbiome	Tissue	N/A	No	MD	CE	Yes	low	N/A	low	No	unclear	No	low	No	low	No	low	No	low	No	low	N/A	unclear	Included in narrative synthesis of findings
2421	ScreenTA_8151	map	Scopus	Gilbert, J.A. and Hill, R. and Doblin, M.A. and Ralph, P.J.	Microbial consortia increase thermal tolerance of corals	2012	Marine Biology	10.1007/s00227-012-1967-9	RM	5	Laboratory_experiment	Australia	23°270' S	151°550' E	degrees-minutes	Heron Island reef flat	Pocillopora damicornis	Pocillopora damicornis	Species	Antibiotics (Ampicillin & Streptomycin & Ciprofloxacin & Naladixic Acid)	Pharmaceutical	Yes	Protein content	Physiology	Tissue	N/A	No	MD	CE	Yes	low	N/A	low	No	unclear	No	low	No	low	No	low	No	low	No	low	N/A	unclear	Included in narrative synthesis of findings
2422	ScreenTA_8151	map	Scopus	Gilbert, J.A. and Hill, R. and Doblin, M.A. and Ralph, P.J.	Microbial consortia increase thermal tolerance of corals	2012	Marine Biology	10.1007/s00227-012-1967-9	RM	6	Laboratory_experiment	Australia	23°270' S	151°550' E	degrees-minutes	Heron Island reef flat	Pocillopora damicornis	Pocillopora damicornis	Species	Antibiotics (Ampicillin & Streptomycin & Ciprofloxacin & Naladixic Acid)	Pharmaceutical	Yes	Zooxanthellae abundance	Microbiome	Tissue	Combined with temperature	No	MD	CE	Yes	low	N/A	low	No	unclear	No	low	No	low	No	low	No	low	No	low	N/A	unclear	Included in quantitative synthesis
2424	ScreenTA_8151	map	Scopus	Gilbert, J.A. and Hill, R. and Doblin, M.A. and Ralph, P.J.	Microbial consortia increase thermal tolerance of corals	2012	Marine Biology	10.1007/s00227-012-1967-9	RM	8	Laboratory_experiment	Australia	23°270' S	151°550' E	degrees-minutes	Heron Island reef flat	Pocillopora damicornis	Pocillopora damicornis	Species	Antibiotics (Ampicillin & Streptomycin & Ciprofloxacin & Naladixic Acid)	Pharmaceutical	Yes	maximum quantum yield (Fv/Fm)	Physiology	Colony	Combined with temperature	No	MD	CE	Yes	low	N/A	low	No	unclear	No	low	No	low	No	low	No	low	No	low	N/A	unclear	Included in quantitative synthesis
2425	ScreenTA_8151	map	Scopus	Gilbert, J.A. and Hill, R. and Doblin, M.A. and Ralph, P.J.	Microbial consortia increase thermal tolerance of corals	2012	Marine Biology	10.1007/s00227-012-1967-9	RM	9	Laboratory_experiment	Australia	23°270' S	151°550' E	degrees-minutes	Heron Island reef flat	Pocillopora damicornis	Pocillopora damicornis	Species	Antibiotics (Ampicillin & Streptomycin & Ciprofloxacin & Naladixic Acid)	Pharmaceutical	Yes	Microbial consortium activity	Microbiome	Tissue	Combined with temperature	No	MD	CE	Yes	low	N/A	low	No	unclear	No	low	No	low	No	low	No	low	No	low	N/A	unclear	Included in narrative synthesis of findings
2426	ScreenTA_8151	map	Scopus	Gilbert, J.A. and Hill, R. and Doblin, M.A. and Ralph, P.J.	Microbial consortia increase thermal tolerance of corals	2012	Marine Biology	10.1007/s00227-012-1967-9	RM	10	Laboratory_experiment	Australia	23°270' S	151°550' E	degrees-minutes	Heron Island reef flat	Pocillopora damicornis	Pocillopora damicornis	Species	Antibiotics (Ampicillin & Streptomycin & Ciprofloxacin & Naladixic Acid)	Pharmaceutical	Yes	Protein content	Physiology	Tissue	Combined with temperature	No	MD	CE	Yes	low	N/A	low	No	unclear	No	low	No	low	No	low	No	low	No	low	N/A	unclear	Included in narrative synthesis of findings
2429	ScreenTA_4775	map	Scopus	Gillmore, M.L. and Gissi, F. and Golding, L.A. and Stauber, J.L. and Reichelt-Brushett, A.J. and Severati, A. and Humphrey, C.A. and Jolley, D.F.	Effects of dissolved nickel and nickel-contaminated suspended sediment on the scleractinian coral, Acropora muricata	2020	Marine Pollution Bulletin	10.1016/j.marpolbul.2020.110886	IDC	3	Laboratory_experiment	Australia	NA	NA	NA	Trunk Reef (Queensland, GBR)	Acropora muricata	Acropora muricata	Species	Nickel dissolved in seawater (0, 200 and 400 ?g Ni/L)	Metal	No	slightly lower density of microalgae (flow cytometry & hemocytometer numeration) (contamination by unidentified "alga")	Microbiome	Tissue	7days exposure, followed by 7days recovery	No	MD/DYO	CE	No	unclear	N/A	low	Yes	low	No	low	No	low	No	low	No	low	No	low	N/A	unclear	Included in quantitative synthesis
2446	ScreenTA_12695	map	Scopus	Gissi, F. and Reichelt-Brushett, A.J. and Chariton, A.A. and Stauber, J.L. and Greenfield, P. and Humphrey, C. and Salmon, M. and Stephenson, S.A. and Cresswell, T. and Jolley, D.F.	The effect of dissolved nickel and copper on the adult coral Acropora muricata and its microbiome	2019	Environmental Pollution	10.1016/j.envpol.2019.04.030	DYO	2	Laboratory_experiment	Australia	18°18.173'S	146°52.153'E	degrees-decimal minutes	Trunk Reef, Great Barrier Reef	Acropora muricata	Acropora muricata	Species	Nickel	Metal	No	Bleaching	Bleaching	Colony	N/A	No	DYO/LH	CE	Yes	low	N/A	low	Yes	low	No	low	No	low	No	low	No	low	No	low	All stock solutions were acidified to 0.01% HCl	low	No data extractable
2449	ScreenTA_12695	map	Scopus	Gissi, F. and Reichelt-Brushett, A.J. and Chariton, A.A. and Stauber, J.L. and Greenfield, P. and Humphrey, C. and Salmon, M. and Stephenson, S.A. and Cresswell, T. and Jolley, D.F.	The effect of dissolved nickel and copper on the adult coral Acropora muricata and its microbiome	2019	Environmental Pollution	10.1016/j.envpol.2019.04.030	DYO	5	Laboratory_experiment	Australia	18°18.173'S	146°52.153'E	degrees-decimal minutes	Trunk Reef, Great Barrier Reef	Acropora muricata	Acropora muricata	Species	Copper	Metal	No	Bleaching	Bleaching	Colony	N/A	No	DYO/LH	CE	Yes	low	N/A	low	Yes	low	No	low	No	low	No	low	No	low	No	low	All stock solutions were acidified to 0.01% HCl	low	No data extractable
2451	ScreenTA_6945	map	Scopus	Gissi, F. and Stauber, J. and Reichelt-Brushett, A. and Harrison, P.L. and Jolley, D.F.	Inhibition in fertilisation of coral gametes following exposure to nickel and copper	2017	Ecotoxicology and Environmental Safety	10.1016/j.ecoenv.2017.07.009	DYO	1	Laboratory_experiment	Australia	NA	NA	NA	Heron Island, southern Great Barrier Reef Marine Park	Acropora aspera	Acropora aspera	Species	Nickel	Metal	No	Fertilisation success	Reproduction	Tissue	N/A	No	DYO	CE	Yes	low	N/A	low	Yes	low	No	low	No	low	No	low	No	low	No	low	Stock solutions were acidified to 0.01% HCl (nickel) or 0.1% (copper)	low	No data extractable
2452	ScreenTA_6945	map	Scopus	Gissi, F. and Stauber, J. and Reichelt-Brushett, A. and Harrison, P.L. and Jolley, D.F.	Inhibition in fertilisation of coral gametes following exposure to nickel and copper	2017	Ecotoxicology and Environmental Safety	10.1016/j.ecoenv.2017.07.009	DYO	2	Laboratory_experiment	Australia	NA	NA	NA	Heron Island, southern Great Barrier Reef Marine Park	Acropora digitifera	Acropora digitifera	Species	Nickel	Metal	No	Fertilisation success	Reproduction	Tissue	N/A	No	DYO	CE	Yes	low	N/A	low	Yes	low	No	low	No	low	No	low	No	low	No	low	Stock solutions were acidified to 0.01% HCl (nickel) or 0.1% (copper)	low	No data extractable
2453	ScreenTA_6945	map	Scopus	Gissi, F. and Stauber, J. and Reichelt-Brushett, A. and Harrison, P.L. and Jolley, D.F.	Inhibition in fertilisation of coral gametes following exposure to nickel and copper	2017	Ecotoxicology and Environmental Safety	10.1016/j.ecoenv.2017.07.009	DYO	3	Laboratory_experiment	Australia	NA	NA	NA	Heron Island, southern Great Barrier Reef Marine Park	Platygyra daedalea	Platygyra daedalea	Species	Nickel	Metal	No	Fertilisation success	Reproduction	Tissue	N/A	No	DYO	CE	Yes	low	N/A	low	Yes	low	No	low	No	low	No	low	No	low	No	low	Stock solutions were acidified to 0.01% HCl (nickel) or 0.1% (copper)	low	No data extractable
2454	ScreenTA_6945	map	Scopus	Gissi, F. and Stauber, J. and Reichelt-Brushett, A. and Harrison, P.L. and Jolley, D.F.	Inhibition in fertilisation of coral gametes following exposure to nickel and copper	2017	Ecotoxicology and Environmental Safety	10.1016/j.ecoenv.2017.07.009	DYO	4	Laboratory_experiment	Australia	NA	NA	NA	Heron Island, southern Great Barrier Reef Marine Park	Acropora aspera	Acropora aspera	Species	Copper	Metal	No	Fertilisation success	Reproduction	Tissue	N/A	No	DYO	CE	Yes	low	N/A	low	Yes	low	No	low	No	low	No	low	No	low	No	low	Stock solutions were acidified to 0.01% HCl (nickel) or 0.1% (copper)	low	No data extractable
2456	ScreenTA_6945	map	Scopus	Gissi, F. and Stauber, J. and Reichelt-Brushett, A. and Harrison, P.L. and Jolley, D.F.	Inhibition in fertilisation of coral gametes following exposure to nickel and copper	2017	Ecotoxicology and Environmental Safety	10.1016/j.ecoenv.2017.07.009	DYO	6	Laboratory_experiment	Australia	NA	NA	NA	Heron Island, southern Great Barrier Reef Marine Park	Platygyra daedalea	Platygyra daedalea	Species	Copper	Metal	No	Fertilisation success	Reproduction	Tissue	N/A	No	DYO	CE	Yes	low	N/A	low	Yes	low	No	low	No	low	No	low	No	low	No	low	Stock solutions were acidified to 0.01% HCl (nickel) or 0.1% (copper)	low	No data extractable
2457	ScreenTA_13003	map	Scopus	Glasl, B. and Herndl, G.J. and Frade, P.R.	The microbiome of coral surface mucus has a key role in mediating holobiont health and survival upon disturbance	2016	ISME Journal	10.1038/ismej.2016.9	IDC	1	Laboratory_experiment	Curaþao	12°7.46ÆN	68°58.31ÆW	degrees-decimal minutes	CARMABI Buoy One reef	Porites astreoides	Porites astreoides	Species	antibiotics	Pharmaceutical	No	shifted diversity of mucus-associated prokaryotes	Microbiome	Tissue	short-term dynamics of mucus-associated prokaryotic communities, exposed to antibiotics in aquarium experiments	No	MD/DYO	CE	Yes (cf. Fig S2)	low	N/A	low	No	unclear	No	low	No	low	No	low	No	low	No	low	N/A	unclear	Included in narrative synthesis of findings
2458	ScreenTA_13003	map	Scopus	Glasl, B. and Herndl, G.J. and Frade, P.R.	The microbiome of coral surface mucus has a key role in mediating holobiont health and survival upon disturbance	2016	ISME Journal	10.1038/ismej.2016.9	IDC	2	Laboratory_experiment	Curaþao	12°7.46ÆN	68°58.31ÆW	degrees-decimal minutes	CARMABI Buoy One reef	Porites astreoides	Porites astreoides	Species	antibiotics	Pharmaceutical	No	Prokaryotic community composition	Microbiome	Tissue	short-term dynamics of mucus-associated prokaryotic communities, exposed to antibiotics in aquarium experiments	No	MD/DYO	CE	Yes (cf. Fig S2)	low	N/A	low	No	unclear	No	low	No	low	No	low	No	low	No	low	N/A	unclear	Included in narrative synthesis of findings
2463	ScreenTA_13040	map	Scopus	Glynn, P.W. and Howard, L.S. and Corcoran, E. and Freay, A.D.	The occurrence and toxicity of herbicides in reef building corals	1984	Marine Pollution Bulletin	10.1016/0025-326X(84)90170-X	IDC	1	Laboratory_experiment	United States of America	NA	NA	NA	Coconut Island, Kaneohe Bay, Hawaii	Pocillopora damicornis	Pocillopora damicornis	Species	Weed-B-Gon (Chevron): combined herbicides dichlorophenoxyacetic acid (0.20%) & 2-(2 methyl 4 chlorophenoxy) propionic acid (0.20%)	Pesticide	Yes	mucus production & tissue loss	Mortality	Colony	Also information on herbicide concentration in tissue of corals in the field in Gulf of Chiriqui-Panama (but no comparator)	No	MD/DYO	CE	Unknown	unclear	N/A	low	Yes	low	No	low	No	low	No	low	No	low	No	low	No data for control	unclear	No data extractable
2465	ScreenTA_13040	map	Scopus	Glynn, P.W. and Howard, L.S. and Corcoran, E. and Freay, A.D.	The occurrence and toxicity of herbicides in reef building corals	1984	Marine Pollution Bulletin	10.1016/0025-326X(84)90170-X	IDC	3	Laboratory_experiment	United States of America	NA	NA	NA	Coconut Island, Kaneohe Bay, Hawaii	Pocillopora damicornis	Pocillopora damicornis	Species	2,4 dichlorophenoxyacetic acid (pure)	Pesticide	No	mucus production, viable tissue	Mortality	Colony	Also information on herbicide concentration in tissue of corals in the field in Gulf of Chiriqui-Panama (but no comparator)	No	MD/DYO	CE	Unknown	unclear	N/A	low	Unknown	unclear	No	low	No	low	No	low	No	low	No	low	No data for control	unclear	No data extractable
2466	ScreenTA_13040	map	Scopus	Glynn, P.W. and Howard, L.S. and Corcoran, E. and Freay, A.D.	The occurrence and toxicity of herbicides in reef building corals	1984	Marine Pollution Bulletin	10.1016/0025-326X(84)90170-X	IDC	4	Laboratory_experiment	United States of America	NA	NA	NA	Coconut Island, Kaneohe Bay, Hawaii	Pocillopora damicornis	Pocillopora damicornis	Species	Tergitol wetting agent / dispersant	Other	No	death at 0.25 ppm	Mortality	Colony	Also information on herbicide concentration in tissue of corals in the field in Gulf of Chiriqui-Panama (but no comparator)	No	DYO	CE	Unknown	unclear	N/A	low	Unknown	unclear	No	low	No	low	No	low	No	low	No	low	No data for control	unclear	No data extractable
2467	ScreenTA_13040	map	Scopus	Glynn, P.W. and Howard, L.S. and Corcoran, E. and Freay, A.D.	The occurrence and toxicity of herbicides in reef building corals	1984	Marine Pollution Bulletin	10.1016/0025-326X(84)90170-X	IDC	5	Laboratory_experiment	United States of America	NA	NA	NA	Coconut Island, Kaneohe Bay, Hawaii	Pocillopora damicornis	Pocillopora damicornis	Species	Tergitol wetting agent / dispersant	Other	Yes	planulation & viable at 0.025 ppm	Reproduction	Colony	Combined with temperature	No	DYO	CE	Unknown	unclear	N/A	low	Unknown	unclear	No	low	No	low	No	low	No	low	No	low	No data for control	unclear	No data extractable
2495	WebEnginesSpecWeb_233	map	Ecotox	Goh, Beverly PL	Mortality and settlement success of Pocillopora damicornis planula larvae during recovery from low levels of nickel	1991	NA	NA	DYO	1	Laboratory_experiment	United States of America	NA	NA	NA	Kaneohe Bay, Hawaii	Pocillopora damicornis	Pocillopora damicornis	Species	Nickel	Metal	No	Planulae mortality	Mortality	Individual	N/A	No	MD	CE	Yes	low	N/A	low	Yes	low	No	low	No	low	No	low	No	low	No	low	N/A	low	No data extractable
2496	WebEnginesSpecWeb_233	map	Ecotox	Goh, Beverly PL	Mortality and settlement success of Pocillopora damicornis planula larvae during recovery from low levels of nickel	1991	NA	NA	DYO	2	Laboratory_experiment	United States of America	NA	NA	NA	Kaneohe Bay, Hawaii	Pocillopora damicornis	Pocillopora damicornis	Species	Nickel	Metal	No	Settlement success (%)	Recruitment	Individual	N/A	No	MD	CE	Yes	low	N/A	low	Yes	low	No	low	No	low	No	low	No	low	No	low	N/A	low	Included in quantitative synthesis
2513	ScreenTA_13489	map	Scopus	Goodbody-Gringley, G. and Wetzel, D.L. and Gillon, D. and Pulster, E. and Miller, A. and Ritchie, K.B.	Toxicity of Deepwater Horizon Source Oil and the Chemical Dispersant, Corexit 9500, to Coral Larvae	2013	PLoS ONE	10.1371/journal.pone.0045574	RM/DYO	1	Laboratory_experiment	United States of America	24°33.69'	81°30.1' W	degrees-minutes	mid-channel reef in the Lower Keys portion Florida Keys National Marine Sanctuary	Porites astreoides	Porites astreoides	Species	Weathered Oil	Hydrocarbon	Yes	larval settlement	Recruitment	Individual	N/A	No	MD	CE	Yes	low	N/A	low	Yes	low	No	low	No	low	No	low	No	low	No	low	N/A	low	No data extractable
2514	ScreenTA_13489	map	Scopus	Goodbody-Gringley, G. and Wetzel, D.L. and Gillon, D. and Pulster, E. and Miller, A. and Ritchie, K.B.	Toxicity of Deepwater Horizon Source Oil and the Chemical Dispersant, Corexit 9500, to Coral Larvae	2013	PLoS ONE	10.1371/journal.pone.0045574	RM/DYO	2	Laboratory_experiment	United States of America	24°33.69'	81°30.1' W	degrees-minutes	mid-channel reef in the Lower Keys portion Florida Keys National Marine Sanctuary	Porites astreoides	Porites astreoides	Species	Weathered Oil	Hydrocarbon	Yes	larval survivorship	Mortality	Individual	N/A	No	MD	CE	Yes	low	N/A	low	Yes	low	No	low	No	low	No	low	No	low	No	low	N/A	low	No data extractable
2516	ScreenTA_13489	map	Scopus	Goodbody-Gringley, G. and Wetzel, D.L. and Gillon, D. and Pulster, E. and Miller, A. and Ritchie, K.B.	Toxicity of Deepwater Horizon Source Oil and the Chemical Dispersant, Corexit 9500, to Coral Larvae	2013	PLoS ONE	10.1371/journal.pone.0045574	RM/DYO	4	Laboratory_experiment	United States of America	24°33.69'	81°30.1' W	degrees-minutes	mid-channel reef in the Lower Keys portion Florida Keys National Marine Sanctuary	Porites astreoides	Porites astreoides	Species	Crude Oil	Hydrocarbon	Yes	larval settlement (% Settled)	Recruitment	Individual	N/A	No	MD	CE	Yes	low	N/A	low	Yes	low	No	low	No	low	No	low	No	low	No	low	N/A	low	Included in quantitative synthesis
2517	ScreenTA_13489	map	Scopus	Goodbody-Gringley, G. and Wetzel, D.L. and Gillon, D. and Pulster, E. and Miller, A. and Ritchie, K.B.	Toxicity of Deepwater Horizon Source Oil and the Chemical Dispersant, Corexit 9500, to Coral Larvae	2013	PLoS ONE	10.1371/journal.pone.0045574	RM/DYO	5	Laboratory_experiment	United States of America	24°33.69'	81°30.1' W	degrees-minutes	mid-channel reef in the Lower Keys portion Florida Keys National Marine Sanctuary	Porites astreoides	Porites astreoides	Species	Crude Oil	Hydrocarbon	Yes	larval survival (% Surviving)	Mortality	Individual	N/A	No	MD	CE	Yes	low	N/A	low	Yes	low	No	low	No	low	No	low	No	low	No	low	N/A	low	Included in quantitative synthesis
2519	ScreenTA_13489	map	Scopus	Goodbody-Gringley, G. and Wetzel, D.L. and Gillon, D. and Pulster, E. and Miller, A. and Ritchie, K.B.	Toxicity of Deepwater Horizon Source Oil and the Chemical Dispersant, Corexit 9500, to Coral Larvae	2013	PLoS ONE	10.1371/journal.pone.0045574	RM/DYO	7	Laboratory_experiment	United States of America	24°33.69'	81°30.1' W	degrees-minutes	mid-channel reef in the Lower Keys portion Florida Keys National Marine Sanctuary	Porites astreoides	Porites astreoides	Species	Crude Oil & Dispersant Corexit 9500	Hydrocarbon|Dispersant	Yes	larval settlement (% Settled)	Recruitment	Individual	N/A	No	MD	CE	Yes	low	N/A	low	Yes	low	No	low	No	low	No	low	No	low	No	low	N/A	low	Included in quantitative synthesis
2520	ScreenTA_13489	map	Scopus	Goodbody-Gringley, G. and Wetzel, D.L. and Gillon, D. and Pulster, E. and Miller, A. and Ritchie, K.B.	Toxicity of Deepwater Horizon Source Oil and the Chemical Dispersant, Corexit 9500, to Coral Larvae	2013	PLoS ONE	10.1371/journal.pone.0045574	RM/DYO	8	Laboratory_experiment	United States of America	24°33.69'	81°30.1' W	degrees-minutes	mid-channel reef in the Lower Keys portion Florida Keys National Marine Sanctuary	Porites astreoides	Porites astreoides	Species	Crude Oil & Dispersant Corexit 9500	Hydrocarbon|Dispersant	Yes	larval survival (% Surviving)	Mortality	Individual	N/A	No	MD	CE	Yes	low	N/A	low	Yes	low	No	low	No	low	No	low	No	low	No	low	N/A	low	Included in quantitative synthesis
2522	ScreenTA_13489	map	Scopus	Goodbody-Gringley, G. and Wetzel, D.L. and Gillon, D. and Pulster, E. and Miller, A. and Ritchie, K.B.	Toxicity of Deepwater Horizon Source Oil and the Chemical Dispersant, Corexit 9500, to Coral Larvae	2013	PLoS ONE	10.1371/journal.pone.0045574	RM/DYO	10	Laboratory_experiment	United States of America	24°33.69'	81°30.1' W	degrees-minutes	mid-channel reef in the Lower Keys portion Florida Keys National Marine Sanctuary	Porites astreoides	Porites astreoides	Species	Dispersant Corexit 9500	Dispersant	No	larval settlement (% Settled)	Recruitment	Individual	N/A	No	MD	CE	Yes	low	N/A	low	Yes	low	No	low	No	low	No	low	No	low	No	low	N/A	low	Included in quantitative synthesis
2523	ScreenTA_13489	map	Scopus	Goodbody-Gringley, G. and Wetzel, D.L. and Gillon, D. and Pulster, E. and Miller, A. and Ritchie, K.B.	Toxicity of Deepwater Horizon Source Oil and the Chemical Dispersant, Corexit 9500, to Coral Larvae	2013	PLoS ONE	10.1371/journal.pone.0045574	RM/DYO	11	Laboratory_experiment	United States of America	24°33.69'	81°30.1' W	degrees-minutes	mid-channel reef in the Lower Keys portion Florida Keys National Marine Sanctuary	Porites astreoides	Porites astreoides	Species	Dispersant Corexit 9500	Dispersant	No	larval survival (% Surviving)	Mortality	Individual	N/A	No	MD	CE	Yes	low	N/A	low	Yes	low	No	low	No	low	No	low	No	low	No	low	N/A	low	Included in quantitative synthesis
2524	ScreenTA_13489	map	Scopus	Goodbody-Gringley, G. and Wetzel, D.L. and Gillon, D. and Pulster, E. and Miller, A. and Ritchie, K.B.	Toxicity of Deepwater Horizon Source Oil and the Chemical Dispersant, Corexit 9500, to Coral Larvae	2013	PLoS ONE	10.1371/journal.pone.0045574	RM/DYO	12	Laboratory_experiment	United States of America	24°33.69'	81°30.1' W	degrees-minutes	mid-channel reef in the Lower Keys portion Florida Keys National Marine Sanctuary	Porites astreoides	Porites astreoides	Species	Dispersant Corexit 9500	Dispersant	No	% swimming	Other	Individual	N/A	No	MD	CE	Yes	low	N/A	low	Yes	low	No	low	No	low	No	low	No	low	No	low	N/A	low	No data extractable
2525	ScreenTA_13489	map	Scopus	Goodbody-Gringley, G. and Wetzel, D.L. and Gillon, D. and Pulster, E. and Miller, A. and Ritchie, K.B.	Toxicity of Deepwater Horizon Source Oil and the Chemical Dispersant, Corexit 9500, to Coral Larvae	2013	PLoS ONE	10.1371/journal.pone.0045574	RM/DYO	13	Laboratory_experiment	United States of America	24°54.4'N	81°37.6'W	degrees-minutes	Cheeca Rocks, Florida Keys	Montastraea faveolata	Orbicella faveolata	Species	Crude Oil	Hydrocarbon	Yes	larval settlement (% Settled)	Recruitment	Individual	N/A	No	MD	CE	Yes	low	N/A	low	Yes	low	No	low	No	low	No	low	No	low	No	low	N/A	low	Included in quantitative synthesis
2526	ScreenTA_13489	map	Scopus	Goodbody-Gringley, G. and Wetzel, D.L. and Gillon, D. and Pulster, E. and Miller, A. and Ritchie, K.B.	Toxicity of Deepwater Horizon Source Oil and the Chemical Dispersant, Corexit 9500, to Coral Larvae	2013	PLoS ONE	10.1371/journal.pone.0045574	RM/DYO	14	Laboratory_experiment	United States of America	24°54.4'N	81°37.6'W	degrees-minutes	Cheeca Rocks, Florida Keys	Montastraea faveolata	Orbicella faveolata	Species	Crude Oil	Hydrocarbon	Yes	larval survival (% Surviving)	Mortality	Individual	N/A	No	MD	CE	Yes	low	N/A	low	Yes	low	No	low	No	low	No	low	No	low	No	low	N/A	low	Included in quantitative synthesis
2528	ScreenTA_13489	map	Scopus	Goodbody-Gringley, G. and Wetzel, D.L. and Gillon, D. and Pulster, E. and Miller, A. and Ritchie, K.B.	Toxicity of Deepwater Horizon Source Oil and the Chemical Dispersant, Corexit 9500, to Coral Larvae	2013	PLoS ONE	10.1371/journal.pone.0045574	RM/DYO	16	Laboratory_experiment	United States of America	24°54.4'N	81°37.6'W	degrees-minutes	Cheeca Rocks, Florida Keys	Montastraea faveolata	Orbicella faveolata	Species	Crude Oil & Dispersant Corexit 9500	Hydrocarbon|Dispersant	Yes	larval settlement (% Settled)	Recruitment	Individual	N/A	No	MD	CE	Yes	low	N/A	low	Yes	low	No	low	No	low	No	low	No	low	No	low	N/A	low	Included in quantitative synthesis
2529	ScreenTA_13489	map	Scopus	Goodbody-Gringley, G. and Wetzel, D.L. and Gillon, D. and Pulster, E. and Miller, A. and Ritchie, K.B.	Toxicity of Deepwater Horizon Source Oil and the Chemical Dispersant, Corexit 9500, to Coral Larvae	2013	PLoS ONE	10.1371/journal.pone.0045574	RM/DYO	17	Laboratory_experiment	United States of America	24°54.4'N	81°37.6'W	degrees-minutes	Cheeca Rocks, Florida Keys	Montastraea faveolata	Orbicella faveolata	Species	Crude Oil & Dispersant Corexit 9500	Hydrocarbon|Dispersant	Yes	larval survival (% Surviving)	Mortality	Individual	N/A	No	MD	CE	Yes	low	N/A	low	Yes	low	No	low	No	low	No	low	No	low	No	low	N/A	low	Included in quantitative synthesis
2531	ScreenTA_13489	map	Scopus	Goodbody-Gringley, G. and Wetzel, D.L. and Gillon, D. and Pulster, E. and Miller, A. and Ritchie, K.B.	Toxicity of Deepwater Horizon Source Oil and the Chemical Dispersant, Corexit 9500, to Coral Larvae	2013	PLoS ONE	10.1371/journal.pone.0045574	RM/DYO	19	Laboratory_experiment	United States of America	24°54.4'N	81°37.6'W	degrees-minutes	Cheeca Rocks, Florida Keys	Montastraea faveolata	Orbicella faveolata	Species	Dispersant Corexit 9500	Dispersant	No	larval settlement (% Settled)	Recruitment	Individual	N/A	No	MD	CE	Yes	low	N/A	low	Yes	low	No	low	No	low	No	low	No	low	No	low	N/A	low	Included in quantitative synthesis
2532	ScreenTA_13489	map	Scopus	Goodbody-Gringley, G. and Wetzel, D.L. and Gillon, D. and Pulster, E. and Miller, A. and Ritchie, K.B.	Toxicity of Deepwater Horizon Source Oil and the Chemical Dispersant, Corexit 9500, to Coral Larvae	2013	PLoS ONE	10.1371/journal.pone.0045574	RM/DYO	20	Laboratory_experiment	United States of America	24°54.4'N	81°37.6'W	degrees-minutes	Cheeca Rocks, Florida Keys	Montastraea faveolata	Orbicella faveolata	Species	Dispersant Corexit 9500	Dispersant	No	larval survival (% Surviving)	Mortality	Individual	N/A	No	MD	CE	Yes	low	N/A	low	Yes	low	No	low	No	low	No	low	No	low	No	low	N/A	low	Included in quantitative synthesis
2533	ScreenTA_13489	map	Scopus	Goodbody-Gringley, G. and Wetzel, D.L. and Gillon, D. and Pulster, E. and Miller, A. and Ritchie, K.B.	Toxicity of Deepwater Horizon Source Oil and the Chemical Dispersant, Corexit 9500, to Coral Larvae	2013	PLoS ONE	10.1371/journal.pone.0045574	RM/DYO	21	Laboratory_experiment	United States of America	24°54.4'N	81°37.6'W	degrees-minutes	Cheeca Rocks, Florida Keys	Montastraea faveolata	Orbicella faveolata	Species	Dispersant Corexit 9500	Dispersant	No	% swimming	Other	Individual	N/A	No	MD	CE	Yes	low	N/A	low	Yes	low	No	low	No	low	No	low	No	low	No	low	N/A	low	No data extractable
2547	WebEnginesSpecWeb_244	map	GS	Gregory, Z	Levels of Coral Bleaching in Coral Friendly Sunscreen Compared to Normal Sunscreen	2018	Independent Research Projects	NA	DYO	1	Field_experiment	Mexico	NA	NA	NA	reefs of Cantamar resort near La Paz, Gulf of California	Pocillopora elegans	Pocillopora elegans	Species	Normal sunscreen (brand Banana Boat)	UV filter	Yes	Bleaching level	Bleaching	Individual	N/A	No	MD	CE	Yes	low	N/A	low	No	unclear	No	low	No	low	No	low	No	low	No	low	N/A	unclear	Included in quantitative synthesis
2548	WebEnginesSpecWeb_244	map	GS	Gregory, Z	Levels of Coral Bleaching in Coral Friendly Sunscreen Compared to Normal Sunscreen	2018	Independent Research Projects	NA	DYO	2	Field_experiment	Mexico	NA	NA	NA	reefs of Cantamar resort near La Paz, Gulf of California	Pocillopora elegans	Pocillopora elegans	Species	Normal sunscreen (brand Renewal)	UV filter	Yes	Bleaching level	Bleaching	Individual	N/A	No	MD	CE	Yes	low	N/A	low	No	unclear	No	low	No	low	No	low	No	low	No	low	N/A	unclear	Included in quantitative synthesis
2549	WebEnginesSpecWeb_244	map	GS	Gregory, Z	Levels of Coral Bleaching in Coral Friendly Sunscreen Compared to Normal Sunscreen	2018	Independent Research Projects	NA	DYO	3	Field_experiment	Mexico	NA	NA	NA	reefs of Cantamar resort near La Paz, Gulf of California	Pocillopora elegans	Pocillopora elegans	Species	Coral-friendly sunscreen (brand Badger)	UV filter	Yes	Bleaching level	Bleaching	Individual	N/A	No	MD	CE	Yes	low	N/A	low	No	unclear	No	low	No	low	No	low	No	low	No	low	N/A	unclear	Included in quantitative synthesis
2590	ScreenTA_3215	map	Scopus	Gust, K.A. and Najar, F.Z. and Habib, T. and Lotufo, G.R. and Piggot, A.M. and Fouke, B.W. and Laird, J.G. and Wilbanks, M.S. and Rawat, A. and Indest, K.J. and Roe, B.A. and Perkins, E.J.	Coral-zooxanthellae meta-transcriptomics reveals integrated response to pollutant stress	2014	BMC Genomics	10.1186/1471-2164-15-591	MD	1	Laboratory_experiment	NA	NA	NA	NA	NA	Acropora formosa	Acropora muricata	Species	1,3,5-trinitro-1,3,5 triazine (RDX) (munition constituent) in water	Other	No	coral transcriptome	Genetic	Molecular	Coral purchased from aquaria Florida	No	MD/DYO	CE	No	unclear	N/A	low	Yes	low	No	low	No	low	No	low	No	low	No	low	Authors considered the individual coral fragments within each tank to represent true statistical replicates only after careful empirical consideration through monitoring criteria contributing to statistical independence and establishing dose-response relationships across the independent exposure aquaria	unclear	Included in narrative synthesis of findings
2591	ScreenTA_3215	map	Scopus	Gust, K.A. and Najar, F.Z. and Habib, T. and Lotufo, G.R. and Piggot, A.M. and Fouke, B.W. and Laird, J.G. and Wilbanks, M.S. and Rawat, A. and Indest, K.J. and Roe, B.A. and Perkins, E.J.	Coral-zooxanthellae meta-transcriptomics reveals integrated response to pollutant stress	2014	BMC Genomics	10.1186/1471-2164-15-591	MD	2	Laboratory_experiment	NA	NA	NA	NA	NA	Acropora formosa	Acropora muricata	Species	1,3,5-trinitro-1,3,5 triazine (RDX) (munition constituent) in water	Other	No	zooxanthellae transcriptome	Genetic	Molecular	Coral purchased from aquaria Florida	No	MD/DYO	CE	No	unclear	N/A	low	Yes	low	No	low	No	low	No	low	No	low	No	low	Authors considered the individual coral fragments within each tank to represent true statistical replicates only after careful empirical consideration through monitoring criteria contributing to statistical independence and establishing dose-response relationships across the independent exposure aquaria	unclear	Included in narrative synthesis of findings
2593	ScreenTA_3215	map	Scopus	Gust, K.A. and Najar, F.Z. and Habib, T. and Lotufo, G.R. and Piggot, A.M. and Fouke, B.W. and Laird, J.G. and Wilbanks, M.S. and Rawat, A. and Indest, K.J. and Roe, B.A. and Perkins, E.J.	Coral-zooxanthellae meta-transcriptomics reveals integrated response to pollutant stress	2014	BMC Genomics	10.1186/1471-2164-15-591	MD	4	Laboratory_experiment	NA	NA	NA	NA	NA	Acropora formosa	Acropora muricata	Species	1,3,5-trinitro-1,3,5 triazine (RDX) (munition constituent) in water	Other	No	tissue histology and histochemistry	Physiology	Colony	Coral purchased from aquaria Florida	No	MD/DYO	CE	No	unclear	N/A	low	Yes	low	No	low	No	low	No	low	No	low	No	low	Authors considered the individual coral fragments within each tank to represent true statistical replicates only after careful empirical consideration through monitoring criteria contributing to statistical independence and establishing dose-response relationships across the independent exposure aquaria	unclear	Included in quantitative synthesis
2710	ScreenTA_10951	map	Scopus	Hankins, C. and Duffy, A. and Drisco, K.	Scleractinian coral microplastic ingestion Potential calcification effects, size limits, and retention	2018	Marine Pollution Bulletin	10.1016/j.marpolbul.2018.07.067	DYO	1	Laboratory_experiment	United States of America	NA	NA	NA	Florida Keys National Marine Sanctuary Coral Nursery Program	Montastraea cavernosa	Montastraea cavernosa	Species	Polyethylene microplastic beads	Microplastic	No	Calcification	Calcification	Colony	N/A	No	MD	CE	Yes	low	N/A	low	Yes	low	No	low	No	low	No	low	No	low	No	low	N/A	low	Included in quantitative synthesis
2715	ScreenTA_10951	map	Scopus	Hankins, C. and Duffy, A. and Drisco, K.	Scleractinian coral microplastic ingestion Potential calcification effects, size limits, and retention	2018	Marine Pollution Bulletin	10.1016/j.marpolbul.2018.07.067	DYO	6	Laboratory_experiment	United States of America	NA	NA	NA	Florida Keys National Marine Sanctuary Coral Nursery Program	Orbicella faveolata	Orbicella faveolata	Species	Polyethylene microplastic beads	Microplastic	No	Calcification	Calcification	Colony	N/A	No	MD	CE	Yes	low	N/A	low	Yes	low	No	low	No	low	No	low	No	low	No	low	N/A	low	No data extractable
2799	ScreenTA_8100	map	Scopus	Harland, A.D. and Brown, B.E.	Metal tolerance in the scleractinian coral Porites lutea	1989	Marine Pollution Bulletin	10.1016/0025-326X(89)90159-8	DYO	2	Laboratory_experiment	Thailand	NA	NA	NA	Phuket Island	Porites lutea	Porites lutea	Species	Iron	Metal	No	Zooxanthellae density	Microbiome	Tissue	N/A	No	MD	CE	No	unclear	N/A	low	Unknown	unclear	No	low	No	low	No	low	No	low	No	low	N/A	unclear	Included in quantitative synthesis
2816	ScreenTA_3661	map	Scopus	Hartmann, A.C. and Sandin, S.A. and Chamberland, V.F. and Marhaver, K.L. and De Goeij, J.M. and Vermeij, M.J.A.	Crude oil contamination interrupts settlement of coral larvae after direct exposure ends	2015	Marine Ecology Progress Series	10.3354/meps11437	MD	1	Laboratory_experiment	Curaþao	12°11'35''N	69°2'14''W	degrees-minutes-seconds	Jan Kok Bay	Orbicella faveolata	Orbicella faveolata	Species	oil in water	Hydrocarbon	Yes	larvae survivorship	Mortality	Colony	N/A	No	MD	CE	Yes	low	N/A	low	Yes	low	No	low	No	low	No	low	No	low	No	low	N/A	low	Included in quantitative synthesis
2817	ScreenTA_3661	map	Scopus	Hartmann, A.C. and Sandin, S.A. and Chamberland, V.F. and Marhaver, K.L. and De Goeij, J.M. and Vermeij, M.J.A.	Crude oil contamination interrupts settlement of coral larvae after direct exposure ends	2015	Marine Ecology Progress Series	10.3354/meps11437	MD	2	Laboratory_experiment	Curaþao	12°11'35''N	69°2'14''W	degrees-minutes-seconds	Jan Kok Bay	Orbicella faveolata	Orbicella faveolata	Species	oil in water	Hydrocarbon	Yes	larvae settlement	Recruitment	Colony	N/A	No	MD	CE	Yes	low	N/A	low	Yes	low	No	low	No	low	No	low	No	low	No	low	N/A	low	Included in quantitative synthesis
2818	ScreenTA_3661	map	Scopus	Hartmann, A.C. and Sandin, S.A. and Chamberland, V.F. and Marhaver, K.L. and De Goeij, J.M. and Vermeij, M.J.A.	Crude oil contamination interrupts settlement of coral larvae after direct exposure ends	2015	Marine Ecology Progress Series	10.3354/meps11437	MD	3	Laboratory_experiment	Curaþao	12°11'35''N	69°2'14''W	degrees-minutes-seconds	Jan Kok Bay	Agaricia humilis	Agaricia humilis	Species	oil in water	Hydrocarbon	Yes	larvae survivorship	Mortality	Colony	N/A	No	MD	CE	Yes	low	N/A	low	Yes	low	No	low	No	low	No	low	No	low	No	low	N/A	low	Included in quantitative synthesis
2819	ScreenTA_3661	map	Scopus	Hartmann, A.C. and Sandin, S.A. and Chamberland, V.F. and Marhaver, K.L. and De Goeij, J.M. and Vermeij, M.J.A.	Crude oil contamination interrupts settlement of coral larvae after direct exposure ends	2015	Marine Ecology Progress Series	10.3354/meps11437	MD	4	Laboratory_experiment	Curaþao	12°11'35''N	69°2'14''W	degrees-minutes-seconds	Jan Kok Bay	Agaricia humilis	Agaricia humilis	Species	oil in water	Hydrocarbon	Yes	larvae settlement	Recruitment	Colony	N/A	No	MD	CE	Yes	low	N/A	low	Yes	low	No	low	No	low	No	low	No	low	No	low	N/A	low	Included in quantitative synthesis
2823	ScreenTA_13498	map	Scopus	He, T. and Tsui, M.M.P. and Tan, C.J. and Ma, C.Y. and Yiu, S.K.F. and Wang, L.H. and Chen, T.H. and Fan, T.Y. and Lam, P.K.S. and Murphy, M.B.	Toxicological effects of two organic ultraviolet filters and a related commercial sunscreen product in adult corals	2019	Environmental Pollution	10.1016/j.envpol.2018.11.029	IDC/DYO	1	Laboratory_experiment	Taiwan, Province of China	NA	NA	NA	long-term aquarium cultures at the National Museum of Marine Biology and Aquarium, Taiwan (NMMBA)	Seriatopora caliendrum	Seriatopora caliendrum	Species	ethylhexylmethoxy-cinnamate (EHMC; octinoxate)	UV filter	No	Mortality	Mortality	Colony	short-term (7d) toxicity organic ultraviolet (UV) filters	No	MD	CE	Yes	low	Yes	low	Yes	low	No	low	No	low	No	low	No	low	No	low	N/A	low	No data extractable
2824	ScreenTA_13498	map	Scopus	He, T. and Tsui, M.M.P. and Tan, C.J. and Ma, C.Y. and Yiu, S.K.F. and Wang, L.H. and Chen, T.H. and Fan, T.Y. and Lam, P.K.S. and Murphy, M.B.	Toxicological effects of two organic ultraviolet filters and a related commercial sunscreen product in adult corals	2019	Environmental Pollution	10.1016/j.envpol.2018.11.029	IDC/DYO	2	Laboratory_experiment	Taiwan, Province of China	NA	NA	NA	long-term aquarium cultures at the National Museum of Marine Biology and Aquarium, Taiwan (NMMBA)	Seriatopora caliendrum	Seriatopora caliendrum	Species	ethylhexylmethoxy-cinnamate (EHMC; octinoxate)	UV filter	No	Total polyp retraction	Other	Colony	short-term (7d) toxicity organic ultraviolet (UV) filters	No	MD	CE	Yes	low	Yes	low	Yes	low	No	low	No	low	No	low	No	low	No	low	N/A	low	No data extractable
2826	ScreenTA_13498	map	Scopus	He, T. and Tsui, M.M.P. and Tan, C.J. and Ma, C.Y. and Yiu, S.K.F. and Wang, L.H. and Chen, T.H. and Fan, T.Y. and Lam, P.K.S. and Murphy, M.B.	Toxicological effects of two organic ultraviolet filters and a related commercial sunscreen product in adult corals	2019	Environmental Pollution	10.1016/j.envpol.2018.11.029	IDC/DYO	4	Laboratory_experiment	Taiwan, Province of China	NA	NA	NA	long-term aquarium cultures at the National Museum of Marine Biology and Aquarium, Taiwan (NMMBA)	Seriatopora caliendrum	Seriatopora caliendrum	Species	ethylhexylmethoxy-cinnamate (EHMC; octinoxate)	UV filter	No	Zooxanthellae density	Microbiome	Tissue	short-term (7d) toxicity organic ultraviolet (UV) filters	No	MD	CE	Yes	low	Yes	low	Yes	low	No	low	No	low	No	low	No	low	No	low	N/A	low	Included in quantitative synthesis
2828	ScreenTA_13498	map	Scopus	He, T. and Tsui, M.M.P. and Tan, C.J. and Ma, C.Y. and Yiu, S.K.F. and Wang, L.H. and Chen, T.H. and Fan, T.Y. and Lam, P.K.S. and Murphy, M.B.	Toxicological effects of two organic ultraviolet filters and a related commercial sunscreen product in adult corals	2019	Environmental Pollution	10.1016/j.envpol.2018.11.029	IDC/DYO	6	Laboratory_experiment	Taiwan, Province of China	NA	NA	NA	long-term aquarium cultures at the National Museum of Marine Biology and Aquarium, Taiwan (NMMBA)	Seriatopora caliendrum	Seriatopora caliendrum	Species	octocrylene (OC)	UV filter	No	Mortality	Mortality	Colony	short-term (7d) toxicity organic ultraviolet (UV) filters	No	MD	CE	Yes	low	Yes	low	Yes	low	No	low	No	low	No	low	No	low	No	low	N/A	low	No data extractable
2829	ScreenTA_13498	map	Scopus	He, T. and Tsui, M.M.P. and Tan, C.J. and Ma, C.Y. and Yiu, S.K.F. and Wang, L.H. and Chen, T.H. and Fan, T.Y. and Lam, P.K.S. and Murphy, M.B.	Toxicological effects of two organic ultraviolet filters and a related commercial sunscreen product in adult corals	2019	Environmental Pollution	10.1016/j.envpol.2018.11.029	IDC/DYO	7	Laboratory_experiment	Taiwan, Province of China	NA	NA	NA	long-term aquarium cultures at the National Museum of Marine Biology and Aquarium, Taiwan (NMMBA)	Seriatopora caliendrum	Seriatopora caliendrum	Species	octocrylene (OC)	UV filter	No	Total polyp retraction	Other	Colony	short-term (7d) toxicity organic ultraviolet (UV) filters	No	MD	CE	Yes	low	Yes	low	Yes	low	No	low	No	low	No	low	No	low	No	low	N/A	low	No data extractable
2831	ScreenTA_13498	map	Scopus	He, T. and Tsui, M.M.P. and Tan, C.J. and Ma, C.Y. and Yiu, S.K.F. and Wang, L.H. and Chen, T.H. and Fan, T.Y. and Lam, P.K.S. and Murphy, M.B.	Toxicological effects of two organic ultraviolet filters and a related commercial sunscreen product in adult corals	2019	Environmental Pollution	10.1016/j.envpol.2018.11.029	IDC/DYO	9	Laboratory_experiment	Taiwan, Province of China	NA	NA	NA	long-term aquarium cultures at the National Museum of Marine Biology and Aquarium, Taiwan (NMMBA)	Seriatopora caliendrum	Seriatopora caliendrum	Species	octocrylene (OC)	UV filter	No	Zooxanthellae density	Microbiome	Tissue	short-term (7d) toxicity organic ultraviolet (UV) filters	No	MD	CE	Yes	low	Yes	low	Yes	low	No	low	No	low	No	low	No	low	No	low	N/A	low	Included in quantitative synthesis
2833	ScreenTA_13498	map	Scopus	He, T. and Tsui, M.M.P. and Tan, C.J. and Ma, C.Y. and Yiu, S.K.F. and Wang, L.H. and Chen, T.H. and Fan, T.Y. and Lam, P.K.S. and Murphy, M.B.	Toxicological effects of two organic ultraviolet filters and a related commercial sunscreen product in adult corals	2019	Environmental Pollution	10.1016/j.envpol.2018.11.029	IDC/DYO	11	Laboratory_experiment	Taiwan, Province of China	NA	NA	NA	long-term aquarium cultures at the National Museum of Marine Biology and Aquarium, Taiwan (NMMBA)	Seriatopora caliendrum	Seriatopora caliendrum	Species	combined octinoxate & octocrylene	UV filter	Yes	Mortality	Mortality	Colony	short-term (7d) toxicity organic ultraviolet (UV) filters	No	MD	CE	Yes	low	Yes	low	Yes	low	No	low	No	low	No	low	No	low	No	low	N/A	low	No data extractable
2834	ScreenTA_13498	map	Scopus	He, T. and Tsui, M.M.P. and Tan, C.J. and Ma, C.Y. and Yiu, S.K.F. and Wang, L.H. and Chen, T.H. and Fan, T.Y. and Lam, P.K.S. and Murphy, M.B.	Toxicological effects of two organic ultraviolet filters and a related commercial sunscreen product in adult corals	2019	Environmental Pollution	10.1016/j.envpol.2018.11.029	IDC/DYO	12	Laboratory_experiment	Taiwan, Province of China	NA	NA	NA	long-term aquarium cultures at the National Museum of Marine Biology and Aquarium, Taiwan (NMMBA)	Seriatopora caliendrum	Seriatopora caliendrum	Species	combined octinoxate & octocrylene	UV filter	Yes	Total polyp retraction	Other	Colony	short-term (7d) toxicity organic ultraviolet (UV) filters	No	MD	CE	Yes	low	Yes	low	Yes	low	No	low	No	low	No	low	No	low	No	low	N/A	low	No data extractable
2836	ScreenTA_13498	map	Scopus	He, T. and Tsui, M.M.P. and Tan, C.J. and Ma, C.Y. and Yiu, S.K.F. and Wang, L.H. and Chen, T.H. and Fan, T.Y. and Lam, P.K.S. and Murphy, M.B.	Toxicological effects of two organic ultraviolet filters and a related commercial sunscreen product in adult corals	2019	Environmental Pollution	10.1016/j.envpol.2018.11.029	IDC/DYO	14	Laboratory_experiment	Taiwan, Province of China	NA	NA	NA	long-term aquarium cultures at the National Museum of Marine Biology and Aquarium, Taiwan (NMMBA)	Seriatopora caliendrum	Seriatopora caliendrum	Species	combined octinoxate & octocrylene	UV filter	Yes	Zooxanthellae density	Microbiome	Tissue	short-term (7d) toxicity organic ultraviolet (UV) filters	No	MD	CE	Yes	low	Yes	low	Yes	low	No	low	No	low	No	low	No	low	No	low	N/A	low	Included in quantitative synthesis
2839	ScreenTA_13498	map	Scopus	He, T. and Tsui, M.M.P. and Tan, C.J. and Ma, C.Y. and Yiu, S.K.F. and Wang, L.H. and Chen, T.H. and Fan, T.Y. and Lam, P.K.S. and Murphy, M.B.	Toxicological effects of two organic ultraviolet filters and a related commercial sunscreen product in adult corals	2019	Environmental Pollution	10.1016/j.envpol.2018.11.029	IDC/DYO	17	Laboratory_experiment	Taiwan, Province of China	NA	NA	NA	long-term aquarium cultures at the National Museum of Marine Biology and Aquarium, Taiwan (NMMBA)	Seriatopora caliendrum	Seriatopora caliendrum	Species	sunscreen wash-off water (sunscreen 7% w/w EHMC and 3.6% w/w OC)	UV filter	Yes	Mortality	Mortality	Colony	higher toxicity of diluted sunscreen wash-off water containing both active ingredients	No	MD	CE	Yes	low	N/A	low	Yes	low	No	low	No	low	No	low	No	low	No	low	N/A	low	No data extractable
2840	ScreenTA_13498	map	Scopus	He, T. and Tsui, M.M.P. and Tan, C.J. and Ma, C.Y. and Yiu, S.K.F. and Wang, L.H. and Chen, T.H. and Fan, T.Y. and Lam, P.K.S. and Murphy, M.B.	Toxicological effects of two organic ultraviolet filters and a related commercial sunscreen product in adult corals	2019	Environmental Pollution	10.1016/j.envpol.2018.11.029	IDC/DYO	18	Laboratory_experiment	Taiwan, Province of China	NA	NA	NA	long-term aquarium cultures at the National Museum of Marine Biology and Aquarium, Taiwan (NMMBA)	Seriatopora caliendrum	Seriatopora caliendrum	Species	sunscreen wash-off water (sunscreen 7% w/w EHMC and 3.6% w/w OC)	UV filter	Yes	Total polyp retraction	Other	Colony	higher toxicity of diluted sunscreen wash-off water containing both active ingredients	No	MD	CE	Yes	low	N/A	low	Yes	low	No	low	No	low	No	low	No	low	No	low	N/A	low	No data extractable
2842	ScreenTA_13498	map	Scopus	He, T. and Tsui, M.M.P. and Tan, C.J. and Ma, C.Y. and Yiu, S.K.F. and Wang, L.H. and Chen, T.H. and Fan, T.Y. and Lam, P.K.S. and Murphy, M.B.	Toxicological effects of two organic ultraviolet filters and a related commercial sunscreen product in adult corals	2019	Environmental Pollution	10.1016/j.envpol.2018.11.029	IDC/DYO	20	Laboratory_experiment	Taiwan, Province of China	NA	NA	NA	long-term aquarium cultures at the National Museum of Marine Biology and Aquarium, Taiwan (NMMBA)	Seriatopora caliendrum	Seriatopora caliendrum	Species	sunscreen wash-off water (sunscreen 7% w/w EHMC and 3.6% w/w OC)	UV filter	Yes	Zooxanthellae density	Microbiome	Tissue	higher toxicity of diluted sunscreen wash-off water containing both active ingredients	No	MD	CE	Yes	low	N/A	low	Yes	low	No	low	No	low	No	low	No	low	No	low	N/A	low	Included in quantitative synthesis
2845	ScreenTA_13498	map	Scopus	He, T. and Tsui, M.M.P. and Tan, C.J. and Ma, C.Y. and Yiu, S.K.F. and Wang, L.H. and Chen, T.H. and Fan, T.Y. and Lam, P.K.S. and Murphy, M.B.	Toxicological effects of two organic ultraviolet filters and a related commercial sunscreen product in adult corals	2019	Environmental Pollution	10.1016/j.envpol.2018.11.029	IDC/DYO	23	Laboratory_experiment	Taiwan, Province of China	NA	NA	NA	long-term aquarium cultures at the National Museum of Marine Biology and Aquarium, Taiwan (NMMBA)	Pocillopora damicornis	Pocillopora damicornis	Species	ethylhexylmethoxy-cinnamate (EHMC; octinoxate)	UV filter	No	Mortality	Mortality	Colony	short-term (7d) toxicity organic ultraviolet (UV) filters	No	MD	CE	Yes	low	Yes	low	Yes	low	No	low	No	low	No	low	No	low	No	low	N/A	low	No data extractable
2846	ScreenTA_13498	map	Scopus	He, T. and Tsui, M.M.P. and Tan, C.J. and Ma, C.Y. and Yiu, S.K.F. and Wang, L.H. and Chen, T.H. and Fan, T.Y. and Lam, P.K.S. and Murphy, M.B.	Toxicological effects of two organic ultraviolet filters and a related commercial sunscreen product in adult corals	2019	Environmental Pollution	10.1016/j.envpol.2018.11.029	IDC/DYO	24	Laboratory_experiment	Taiwan, Province of China	NA	NA	NA	long-term aquarium cultures at the National Museum of Marine Biology and Aquarium, Taiwan (NMMBA)	Pocillopora damicornis	Pocillopora damicornis	Species	ethylhexylmethoxy-cinnamate (EHMC; octinoxate)	UV filter	No	Total polyp retraction	Other	Colony	short-term (7d) toxicity organic ultraviolet (UV) filters	No	MD	CE	Yes	low	Yes	low	Yes	low	No	low	No	low	No	low	No	low	No	low	N/A	low	No data extractable
2848	ScreenTA_13498	map	Scopus	He, T. and Tsui, M.M.P. and Tan, C.J. and Ma, C.Y. and Yiu, S.K.F. and Wang, L.H. and Chen, T.H. and Fan, T.Y. and Lam, P.K.S. and Murphy, M.B.	Toxicological effects of two organic ultraviolet filters and a related commercial sunscreen product in adult corals	2019	Environmental Pollution	10.1016/j.envpol.2018.11.029	IDC/DYO	26	Laboratory_experiment	Taiwan, Province of China	NA	NA	NA	long-term aquarium cultures at the National Museum of Marine Biology and Aquarium, Taiwan (NMMBA)	Pocillopora damicornis	Pocillopora damicornis	Species	ethylhexylmethoxy-cinnamate (EHMC; octinoxate)	UV filter	No	Zooxanthellae density	Microbiome	Tissue	short-term (7d) toxicity organic ultraviolet (UV) filters	No	MD	CE	Yes	low	Yes	low	Yes	low	No	low	No	low	No	low	No	low	No	low	N/A	low	Included in quantitative synthesis
2850	ScreenTA_13498	map	Scopus	He, T. and Tsui, M.M.P. and Tan, C.J. and Ma, C.Y. and Yiu, S.K.F. and Wang, L.H. and Chen, T.H. and Fan, T.Y. and Lam, P.K.S. and Murphy, M.B.	Toxicological effects of two organic ultraviolet filters and a related commercial sunscreen product in adult corals	2019	Environmental Pollution	10.1016/j.envpol.2018.11.029	IDC/DYO	28	Laboratory_experiment	Taiwan, Province of China	NA	NA	NA	long-term aquarium cultures at the National Museum of Marine Biology and Aquarium, Taiwan (NMMBA)	Pocillopora damicornis	Pocillopora damicornis	Species	octocrylene (OC)	UV filter	No	Mortality	Mortality	Colony	short-term (7d) toxicity organic ultraviolet (UV) filters	No	MD	CE	Yes	low	Yes	low	Yes	low	No	low	No	low	No	low	No	low	No	low	N/A	low	No data extractable
2851	ScreenTA_13498	map	Scopus	He, T. and Tsui, M.M.P. and Tan, C.J. and Ma, C.Y. and Yiu, S.K.F. and Wang, L.H. and Chen, T.H. and Fan, T.Y. and Lam, P.K.S. and Murphy, M.B.	Toxicological effects of two organic ultraviolet filters and a related commercial sunscreen product in adult corals	2019	Environmental Pollution	10.1016/j.envpol.2018.11.029	IDC/DYO	29	Laboratory_experiment	Taiwan, Province of China	NA	NA	NA	long-term aquarium cultures at the National Museum of Marine Biology and Aquarium, Taiwan (NMMBA)	Pocillopora damicornis	Pocillopora damicornis	Species	octocrylene (OC)	UV filter	No	Total polyp retraction	Other	Colony	short-term (7d) toxicity organic ultraviolet (UV) filters	No	MD	CE	Yes	low	Yes	low	Yes	low	No	low	No	low	No	low	No	low	No	low	N/A	low	No data extractable
2853	ScreenTA_13498	map	Scopus	He, T. and Tsui, M.M.P. and Tan, C.J. and Ma, C.Y. and Yiu, S.K.F. and Wang, L.H. and Chen, T.H. and Fan, T.Y. and Lam, P.K.S. and Murphy, M.B.	Toxicological effects of two organic ultraviolet filters and a related commercial sunscreen product in adult corals	2019	Environmental Pollution	10.1016/j.envpol.2018.11.029	IDC/DYO	31	Laboratory_experiment	Taiwan, Province of China	NA	NA	NA	long-term aquarium cultures at the National Museum of Marine Biology and Aquarium, Taiwan (NMMBA)	Pocillopora damicornis	Pocillopora damicornis	Species	octocrylene (OC)	UV filter	No	Zooxanthellae density	Microbiome	Tissue	short-term (7d) toxicity organic ultraviolet (UV) filters	No	MD	CE	Yes	low	Yes	low	Yes	low	No	low	No	low	No	low	No	low	No	low	N/A	low	Included in quantitative synthesis
2855	ScreenTA_13498	map	Scopus	He, T. and Tsui, M.M.P. and Tan, C.J. and Ma, C.Y. and Yiu, S.K.F. and Wang, L.H. and Chen, T.H. and Fan, T.Y. and Lam, P.K.S. and Murphy, M.B.	Toxicological effects of two organic ultraviolet filters and a related commercial sunscreen product in adult corals	2019	Environmental Pollution	10.1016/j.envpol.2018.11.029	IDC/DYO	33	Laboratory_experiment	Taiwan, Province of China	NA	NA	NA	long-term aquarium cultures at the National Museum of Marine Biology and Aquarium, Taiwan (NMMBA)	Pocillopora damicornis	Pocillopora damicornis	Species	combined octinoxate & octocrylene	UV filter	Yes	Mortality	Mortality	Colony	short-term (7d) toxicity organic ultraviolet (UV) filters	No	MD	CE	Yes	low	Yes	low	Yes	low	No	low	No	low	No	low	No	low	No	low	N/A	low	No data extractable
2856	ScreenTA_13498	map	Scopus	He, T. and Tsui, M.M.P. and Tan, C.J. and Ma, C.Y. and Yiu, S.K.F. and Wang, L.H. and Chen, T.H. and Fan, T.Y. and Lam, P.K.S. and Murphy, M.B.	Toxicological effects of two organic ultraviolet filters and a related commercial sunscreen product in adult corals	2019	Environmental Pollution	10.1016/j.envpol.2018.11.029	IDC/DYO	34	Laboratory_experiment	Taiwan, Province of China	NA	NA	NA	long-term aquarium cultures at the National Museum of Marine Biology and Aquarium, Taiwan (NMMBA)	Pocillopora damicornis	Pocillopora damicornis	Species	combined octinoxate & octocrylene	UV filter	Yes	Total polyp retraction	Other	Colony	short-term (7d) toxicity organic ultraviolet (UV) filters	No	MD	CE	Yes	low	Yes	low	Yes	low	No	low	No	low	No	low	No	low	No	low	N/A	low	No data extractable
2858	ScreenTA_13498	map	Scopus	He, T. and Tsui, M.M.P. and Tan, C.J. and Ma, C.Y. and Yiu, S.K.F. and Wang, L.H. and Chen, T.H. and Fan, T.Y. and Lam, P.K.S. and Murphy, M.B.	Toxicological effects of two organic ultraviolet filters and a related commercial sunscreen product in adult corals	2019	Environmental Pollution	10.1016/j.envpol.2018.11.029	IDC/DYO	36	Laboratory_experiment	Taiwan, Province of China	NA	NA	NA	long-term aquarium cultures at the National Museum of Marine Biology and Aquarium, Taiwan (NMMBA)	Pocillopora damicornis	Pocillopora damicornis	Species	combined octinoxate & octocrylene	UV filter	Yes	Zooxanthellae density	Microbiome	Tissue	short-term (7d) toxicity organic ultraviolet (UV) filters	No	MD	CE	Yes	low	Yes	low	Yes	low	No	low	No	low	No	low	No	low	No	low	N/A	low	Included in quantitative synthesis
2861	ScreenTA_13498	map	Scopus	He, T. and Tsui, M.M.P. and Tan, C.J. and Ma, C.Y. and Yiu, S.K.F. and Wang, L.H. and Chen, T.H. and Fan, T.Y. and Lam, P.K.S. and Murphy, M.B.	Toxicological effects of two organic ultraviolet filters and a related commercial sunscreen product in adult corals	2019	Environmental Pollution	10.1016/j.envpol.2018.11.029	IDC/DYO	39	Laboratory_experiment	Taiwan, Province of China	NA	NA	NA	long-term aquarium cultures at the National Museum of Marine Biology and Aquarium, Taiwan (NMMBA)	Pocillopora damicornis	Pocillopora damicornis	Species	sunscreen wash-off water (sunscreen 7% w/w EHMC and 3.6% w/w OC)	UV filter	Yes	Mortality	Mortality	Colony	higher toxicity of diluted sunscreen wash-off water containing both active ingredients	No	MD	CE	Yes	low	N/A	low	Yes	low	No	low	No	low	No	low	No	low	No	low	N/A	low	No data extractable
2862	ScreenTA_13498	map	Scopus	He, T. and Tsui, M.M.P. and Tan, C.J. and Ma, C.Y. and Yiu, S.K.F. and Wang, L.H. and Chen, T.H. and Fan, T.Y. and Lam, P.K.S. and Murphy, M.B.	Toxicological effects of two organic ultraviolet filters and a related commercial sunscreen product in adult corals	2019	Environmental Pollution	10.1016/j.envpol.2018.11.029	IDC/DYO	40	Laboratory_experiment	Taiwan, Province of China	NA	NA	NA	long-term aquarium cultures at the National Museum of Marine Biology and Aquarium, Taiwan (NMMBA)	Pocillopora damicornis	Pocillopora damicornis	Species	sunscreen wash-off water (sunscreen 7% w/w EHMC and 3.6% w/w OC)	UV filter	Yes	Total polyp retraction	Other	Colony	higher toxicity of diluted sunscreen wash-off water containing both active ingredients	No	MD	CE	Yes	low	N/A	low	Yes	low	No	low	No	low	No	low	No	low	No	low	N/A	low	No data extractable
2864	ScreenTA_13498	map	Scopus	He, T. and Tsui, M.M.P. and Tan, C.J. and Ma, C.Y. and Yiu, S.K.F. and Wang, L.H. and Chen, T.H. and Fan, T.Y. and Lam, P.K.S. and Murphy, M.B.	Toxicological effects of two organic ultraviolet filters and a related commercial sunscreen product in adult corals	2019	Environmental Pollution	10.1016/j.envpol.2018.11.029	IDC/DYO	42	Laboratory_experiment	Taiwan, Province of China	NA	NA	NA	long-term aquarium cultures at the National Museum of Marine Biology and Aquarium, Taiwan (NMMBA)	Pocillopora damicornis	Pocillopora damicornis	Species	sunscreen wash-off water (sunscreen 7% w/w EHMC and 3.6% w/w OC)	UV filter	Yes	Zooxanthellae density	Microbiome	Tissue	higher toxicity of diluted sunscreen wash-off water containing both active ingredients	No	MD	CE	Yes	low	N/A	low	Yes	low	No	low	No	low	No	low	No	low	No	low	N/A	low	Included in quantitative synthesis
2867	ScreenTA_2870	map	Scopus	He, T. and Tsui, M.M.P. and Tan, C.J. and Ng, K.Y. and Guo, F.W. and Wang, L.H. and Chen, T.H. and Fan, T.Y. and Lam, P.K.S. and Murphy, M.B.	Comparative toxicities of four benzophenone ultraviolet filters to two life stages of two coral species	2019	Science of the Total Environment	10.1016/j.scitotenv.2018.10.148	DYO	1	Laboratory_experiment	Taiwan, Province of China	NA	NA	NA	Kenting National Park in southern Taiwan	Pocillopora damicornis	Pocillopora damicornis	Species	BP-1	UV filter	No	Bleaching (larval, adult)	Bleaching	Colony	N/A	No	MD	CE	Yes	low	Yes	low	Yes	low	No	low	No	low	No	low	No	low	No	low	N/A	low	No data extractable
2868	ScreenTA_2870	map	Scopus	He, T. and Tsui, M.M.P. and Tan, C.J. and Ng, K.Y. and Guo, F.W. and Wang, L.H. and Chen, T.H. and Fan, T.Y. and Lam, P.K.S. and Murphy, M.B.	Comparative toxicities of four benzophenone ultraviolet filters to two life stages of two coral species	2019	Science of the Total Environment	10.1016/j.scitotenv.2018.10.148	DYO	2	Laboratory_experiment	Taiwan, Province of China	NA	NA	NA	Kenting National Park in southern Taiwan	Pocillopora damicornis	Pocillopora damicornis	Species	BP-1	UV filter	No	Mortality (larval, adult)	Mortality	Colony	N/A	No	MD	CE	Yes	low	Yes	low	Yes	low	No	low	No	low	No	low	No	low	No	low	N/A	low	No data extractable
2869	ScreenTA_2870	map	Scopus	He, T. and Tsui, M.M.P. and Tan, C.J. and Ng, K.Y. and Guo, F.W. and Wang, L.H. and Chen, T.H. and Fan, T.Y. and Lam, P.K.S. and Murphy, M.B.	Comparative toxicities of four benzophenone ultraviolet filters to two life stages of two coral species	2019	Science of the Total Environment	10.1016/j.scitotenv.2018.10.148	DYO	3	Laboratory_experiment	Taiwan, Province of China	NA	NA	NA	Kenting National Park in southern Taiwan	Pocillopora damicornis	Pocillopora damicornis	Species	BP-1	UV filter	No	Polyp retraction	Other	Individual	N/A	No	MD	CE	Yes	low	Yes	low	Yes	low	No	low	No	low	No	low	No	low	No	low	N/A	low	No data extractable
2870	ScreenTA_2870	map	Scopus	He, T. and Tsui, M.M.P. and Tan, C.J. and Ng, K.Y. and Guo, F.W. and Wang, L.H. and Chen, T.H. and Fan, T.Y. and Lam, P.K.S. and Murphy, M.B.	Comparative toxicities of four benzophenone ultraviolet filters to two life stages of two coral species	2019	Science of the Total Environment	10.1016/j.scitotenv.2018.10.148	DYO	4	Laboratory_experiment	Taiwan, Province of China	NA	NA	NA	Kenting National Park in southern Taiwan	Pocillopora damicornis	Pocillopora damicornis	Species	BP-1	UV filter	No	Zooxanthellae density	Microbiome	Tissue	N/A	No	MD	CE	Yes	low	Yes	low	Yes	low	No	low	No	low	No	low	No	low	No	low	N/A	low	Included in quantitative synthesis
2872	ScreenTA_2870	map	Scopus	He, T. and Tsui, M.M.P. and Tan, C.J. and Ng, K.Y. and Guo, F.W. and Wang, L.H. and Chen, T.H. and Fan, T.Y. and Lam, P.K.S. and Murphy, M.B.	Comparative toxicities of four benzophenone ultraviolet filters to two life stages of two coral species	2019	Science of the Total Environment	10.1016/j.scitotenv.2018.10.148	DYO	6	Laboratory_experiment	Taiwan, Province of China	NA	NA	NA	Kenting National Park in southern Taiwan	Pocillopora damicornis	Pocillopora damicornis	Species	BP-3	UV filter	No	Bleaching (larval, adult)	Bleaching	Colony	N/A	No	MD	CE	Yes	low	Yes	low	Yes	low	No	low	No	low	No	low	No	low	No	low	N/A	low	No data extractable
2873	ScreenTA_2870	map	Scopus	He, T. and Tsui, M.M.P. and Tan, C.J. and Ng, K.Y. and Guo, F.W. and Wang, L.H. and Chen, T.H. and Fan, T.Y. and Lam, P.K.S. and Murphy, M.B.	Comparative toxicities of four benzophenone ultraviolet filters to two life stages of two coral species	2019	Science of the Total Environment	10.1016/j.scitotenv.2018.10.148	DYO	7	Laboratory_experiment	Taiwan, Province of China	NA	NA	NA	Kenting National Park in southern Taiwan	Pocillopora damicornis	Pocillopora damicornis	Species	BP-3	UV filter	No	Mortality (larval, adult)	Mortality	Colony	N/A	No	MD	CE	Yes	low	Yes	low	Yes	low	No	low	No	low	No	low	No	low	No	low	N/A	low	No data extractable
2874	ScreenTA_2870	map	Scopus	He, T. and Tsui, M.M.P. and Tan, C.J. and Ng, K.Y. and Guo, F.W. and Wang, L.H. and Chen, T.H. and Fan, T.Y. and Lam, P.K.S. and Murphy, M.B.	Comparative toxicities of four benzophenone ultraviolet filters to two life stages of two coral species	2019	Science of the Total Environment	10.1016/j.scitotenv.2018.10.148	DYO	8	Laboratory_experiment	Taiwan, Province of China	NA	NA	NA	Kenting National Park in southern Taiwan	Pocillopora damicornis	Pocillopora damicornis	Species	BP-3	UV filter	No	Polyp retraction	Other	Individual	N/A	No	MD	CE	Yes	low	Yes	low	Yes	low	No	low	No	low	No	low	No	low	No	low	N/A	low	No data extractable
2875	ScreenTA_2870	map	Scopus	He, T. and Tsui, M.M.P. and Tan, C.J. and Ng, K.Y. and Guo, F.W. and Wang, L.H. and Chen, T.H. and Fan, T.Y. and Lam, P.K.S. and Murphy, M.B.	Comparative toxicities of four benzophenone ultraviolet filters to two life stages of two coral species	2019	Science of the Total Environment	10.1016/j.scitotenv.2018.10.148	DYO	9	Laboratory_experiment	Taiwan, Province of China	NA	NA	NA	Kenting National Park in southern Taiwan	Pocillopora damicornis	Pocillopora damicornis	Species	BP-3	UV filter	No	Zooxanthellae density	Microbiome	Tissue	N/A	No	MD	CE	Yes	low	Yes	low	Yes	low	No	low	No	low	No	low	No	low	No	low	N/A	low	Included in quantitative synthesis
2877	ScreenTA_2870	map	Scopus	He, T. and Tsui, M.M.P. and Tan, C.J. and Ng, K.Y. and Guo, F.W. and Wang, L.H. and Chen, T.H. and Fan, T.Y. and Lam, P.K.S. and Murphy, M.B.	Comparative toxicities of four benzophenone ultraviolet filters to two life stages of two coral species	2019	Science of the Total Environment	10.1016/j.scitotenv.2018.10.148	DYO	11	Laboratory_experiment	Taiwan, Province of China	NA	NA	NA	Kenting National Park in southern Taiwan	Pocillopora damicornis	Pocillopora damicornis	Species	BP-4	UV filter	No	Bleaching (larval, adult)	Bleaching	Colony	N/A	No	MD	CE	Yes	low	Yes	low	Yes	low	No	low	No	low	No	low	No	low	No	low	N/A	low	No data extractable
2878	ScreenTA_2870	map	Scopus	He, T. and Tsui, M.M.P. and Tan, C.J. and Ng, K.Y. and Guo, F.W. and Wang, L.H. and Chen, T.H. and Fan, T.Y. and Lam, P.K.S. and Murphy, M.B.	Comparative toxicities of four benzophenone ultraviolet filters to two life stages of two coral species	2019	Science of the Total Environment	10.1016/j.scitotenv.2018.10.148	DYO	12	Laboratory_experiment	Taiwan, Province of China	NA	NA	NA	Kenting National Park in southern Taiwan	Pocillopora damicornis	Pocillopora damicornis	Species	BP-4	UV filter	No	Mortality (larval, adult)	Mortality	Colony	N/A	No	MD	CE	Yes	low	Yes	low	Yes	low	No	low	No	low	No	low	No	low	No	low	N/A	low	No data extractable
2879	ScreenTA_2870	map	Scopus	He, T. and Tsui, M.M.P. and Tan, C.J. and Ng, K.Y. and Guo, F.W. and Wang, L.H. and Chen, T.H. and Fan, T.Y. and Lam, P.K.S. and Murphy, M.B.	Comparative toxicities of four benzophenone ultraviolet filters to two life stages of two coral species	2019	Science of the Total Environment	10.1016/j.scitotenv.2018.10.148	DYO	13	Laboratory_experiment	Taiwan, Province of China	NA	NA	NA	Kenting National Park in southern Taiwan	Pocillopora damicornis	Pocillopora damicornis	Species	BP-4	UV filter	No	Polyp retraction	Other	Individual	N/A	No	MD	CE	Yes	low	Yes	low	Yes	low	No	low	No	low	No	low	No	low	No	low	N/A	low	No data extractable
2880	ScreenTA_2870	map	Scopus	He, T. and Tsui, M.M.P. and Tan, C.J. and Ng, K.Y. and Guo, F.W. and Wang, L.H. and Chen, T.H. and Fan, T.Y. and Lam, P.K.S. and Murphy, M.B.	Comparative toxicities of four benzophenone ultraviolet filters to two life stages of two coral species	2019	Science of the Total Environment	10.1016/j.scitotenv.2018.10.148	DYO	14	Laboratory_experiment	Taiwan, Province of China	NA	NA	NA	Kenting National Park in southern Taiwan	Pocillopora damicornis	Pocillopora damicornis	Species	BP-4	UV filter	No	Zooxanthellae density	Microbiome	Tissue	N/A	No	MD	CE	Yes	low	Yes	low	Yes	low	No	low	No	low	No	low	No	low	No	low	N/A	low	Included in quantitative synthesis
2882	ScreenTA_2870	map	Scopus	He, T. and Tsui, M.M.P. and Tan, C.J. and Ng, K.Y. and Guo, F.W. and Wang, L.H. and Chen, T.H. and Fan, T.Y. and Lam, P.K.S. and Murphy, M.B.	Comparative toxicities of four benzophenone ultraviolet filters to two life stages of two coral species	2019	Science of the Total Environment	10.1016/j.scitotenv.2018.10.148	DYO	16	Laboratory_experiment	Taiwan, Province of China	NA	NA	NA	Kenting National Park in southern Taiwan	Pocillopora damicornis	Pocillopora damicornis	Species	BP-8	UV filter	No	Bleaching (larval, adult)	Bleaching	Colony	N/A	No	MD	CE	Yes	low	Yes	low	Yes	low	No	low	No	low	No	low	No	low	No	low	N/A	low	No data extractable
2883	ScreenTA_2870	map	Scopus	He, T. and Tsui, M.M.P. and Tan, C.J. and Ng, K.Y. and Guo, F.W. and Wang, L.H. and Chen, T.H. and Fan, T.Y. and Lam, P.K.S. and Murphy, M.B.	Comparative toxicities of four benzophenone ultraviolet filters to two life stages of two coral species	2019	Science of the Total Environment	10.1016/j.scitotenv.2018.10.148	DYO	17	Laboratory_experiment	Taiwan, Province of China	NA	NA	NA	Kenting National Park in southern Taiwan	Pocillopora damicornis	Pocillopora damicornis	Species	BP-8	UV filter	No	Mortality (larval, adult)	Mortality	Colony	N/A	No	MD	CE	Yes	low	Yes	low	Yes	low	No	low	No	low	No	low	No	low	No	low	N/A	low	No data extractable
2884	ScreenTA_2870	map	Scopus	He, T. and Tsui, M.M.P. and Tan, C.J. and Ng, K.Y. and Guo, F.W. and Wang, L.H. and Chen, T.H. and Fan, T.Y. and Lam, P.K.S. and Murphy, M.B.	Comparative toxicities of four benzophenone ultraviolet filters to two life stages of two coral species	2019	Science of the Total Environment	10.1016/j.scitotenv.2018.10.148	DYO	18	Laboratory_experiment	Taiwan, Province of China	NA	NA	NA	Kenting National Park in southern Taiwan	Pocillopora damicornis	Pocillopora damicornis	Species	BP-8	UV filter	No	Polyp retraction	Other	Individual	N/A	No	MD	CE	Yes	low	Yes	low	Yes	low	No	low	No	low	No	low	No	low	No	low	N/A	low	No data extractable
2885	ScreenTA_2870	map	Scopus	He, T. and Tsui, M.M.P. and Tan, C.J. and Ng, K.Y. and Guo, F.W. and Wang, L.H. and Chen, T.H. and Fan, T.Y. and Lam, P.K.S. and Murphy, M.B.	Comparative toxicities of four benzophenone ultraviolet filters to two life stages of two coral species	2019	Science of the Total Environment	10.1016/j.scitotenv.2018.10.148	DYO	19	Laboratory_experiment	Taiwan, Province of China	NA	NA	NA	Kenting National Park in southern Taiwan	Pocillopora damicornis	Pocillopora damicornis	Species	BP-8	UV filter	No	Zooxanthellae density	Microbiome	Tissue	N/A	No	MD	CE	Yes	low	Yes	low	Yes	low	No	low	No	low	No	low	No	low	No	low	N/A	low	Included in quantitative synthesis
2887	ScreenTA_2870	map	Scopus	He, T. and Tsui, M.M.P. and Tan, C.J. and Ng, K.Y. and Guo, F.W. and Wang, L.H. and Chen, T.H. and Fan, T.Y. and Lam, P.K.S. and Murphy, M.B.	Comparative toxicities of four benzophenone ultraviolet filters to two life stages of two coral species	2019	Science of the Total Environment	10.1016/j.scitotenv.2018.10.148	DYO	21	Laboratory_experiment	Taiwan, Province of China	NA	NA	NA	Kenting National Park in southern Taiwan	Seriatopora caliendrum	Seriatopora caliendrum	Species	BP-1	UV filter	No	Larval settlement	Recruitment	Individual	N/A	No	MD	CE	Yes	low	Yes	low	Yes	low	No	low	No	low	No	low	No	low	No	low	N/A	low	Included in quantitative synthesis
2888	ScreenTA_2870	map	Scopus	He, T. and Tsui, M.M.P. and Tan, C.J. and Ng, K.Y. and Guo, F.W. and Wang, L.H. and Chen, T.H. and Fan, T.Y. and Lam, P.K.S. and Murphy, M.B.	Comparative toxicities of four benzophenone ultraviolet filters to two life stages of two coral species	2019	Science of the Total Environment	10.1016/j.scitotenv.2018.10.148	DYO	22	Laboratory_experiment	Taiwan, Province of China	NA	NA	NA	Kenting National Park in southern Taiwan	Seriatopora caliendrum	Seriatopora caliendrum	Species	BP-1	UV filter	No	Bleaching (larval, adult)	Bleaching	Colony	N/A	No	MD	CE	Yes	low	Yes	low	Yes	low	No	low	No	low	No	low	No	low	No	low	N/A	low	No data extractable
2889	ScreenTA_2870	map	Scopus	He, T. and Tsui, M.M.P. and Tan, C.J. and Ng, K.Y. and Guo, F.W. and Wang, L.H. and Chen, T.H. and Fan, T.Y. and Lam, P.K.S. and Murphy, M.B.	Comparative toxicities of four benzophenone ultraviolet filters to two life stages of two coral species	2019	Science of the Total Environment	10.1016/j.scitotenv.2018.10.148	DYO	23	Laboratory_experiment	Taiwan, Province of China	NA	NA	NA	Kenting National Park in southern Taiwan	Seriatopora caliendrum	Seriatopora caliendrum	Species	BP-1	UV filter	No	Mortality (larval, adult)	Mortality	Colony	N/A	No	MD	CE	Yes	low	Yes	low	Yes	low	No	low	No	low	No	low	No	low	No	low	N/A	low	No data extractable
2890	ScreenTA_2870	map	Scopus	He, T. and Tsui, M.M.P. and Tan, C.J. and Ng, K.Y. and Guo, F.W. and Wang, L.H. and Chen, T.H. and Fan, T.Y. and Lam, P.K.S. and Murphy, M.B.	Comparative toxicities of four benzophenone ultraviolet filters to two life stages of two coral species	2019	Science of the Total Environment	10.1016/j.scitotenv.2018.10.148	DYO	24	Laboratory_experiment	Taiwan, Province of China	NA	NA	NA	Kenting National Park in southern Taiwan	Seriatopora caliendrum	Seriatopora caliendrum	Species	BP-1	UV filter	No	Polyp retraction	Other	Individual	N/A	No	MD	CE	Yes	low	Yes	low	Yes	low	No	low	No	low	No	low	No	low	No	low	N/A	low	No data extractable
2891	ScreenTA_2870	map	Scopus	He, T. and Tsui, M.M.P. and Tan, C.J. and Ng, K.Y. and Guo, F.W. and Wang, L.H. and Chen, T.H. and Fan, T.Y. and Lam, P.K.S. and Murphy, M.B.	Comparative toxicities of four benzophenone ultraviolet filters to two life stages of two coral species	2019	Science of the Total Environment	10.1016/j.scitotenv.2018.10.148	DYO	25	Laboratory_experiment	Taiwan, Province of China	NA	NA	NA	Kenting National Park in southern Taiwan	Seriatopora caliendrum	Seriatopora caliendrum	Species	BP-1	UV filter	No	Zooxanthellae density	Microbiome	Tissue	N/A	No	MD	CE	Yes	low	Yes	low	Yes	low	No	low	No	low	No	low	No	low	No	low	N/A	low	Included in quantitative synthesis
2893	ScreenTA_2870	map	Scopus	He, T. and Tsui, M.M.P. and Tan, C.J. and Ng, K.Y. and Guo, F.W. and Wang, L.H. and Chen, T.H. and Fan, T.Y. and Lam, P.K.S. and Murphy, M.B.	Comparative toxicities of four benzophenone ultraviolet filters to two life stages of two coral species	2019	Science of the Total Environment	10.1016/j.scitotenv.2018.10.148	DYO	27	Laboratory_experiment	Taiwan, Province of China	NA	NA	NA	Kenting National Park in southern Taiwan	Seriatopora caliendrum	Seriatopora caliendrum	Species	BP-3	UV filter	No	Larval settlement	Recruitment	Individual	N/A	No	MD	CE	Yes	low	Yes	low	Yes	low	No	low	No	low	No	low	No	low	No	low	N/A	low	Included in quantitative synthesis
2894	ScreenTA_2870	map	Scopus	He, T. and Tsui, M.M.P. and Tan, C.J. and Ng, K.Y. and Guo, F.W. and Wang, L.H. and Chen, T.H. and Fan, T.Y. and Lam, P.K.S. and Murphy, M.B.	Comparative toxicities of four benzophenone ultraviolet filters to two life stages of two coral species	2019	Science of the Total Environment	10.1016/j.scitotenv.2018.10.148	DYO	28	Laboratory_experiment	Taiwan, Province of China	NA	NA	NA	Kenting National Park in southern Taiwan	Seriatopora caliendrum	Seriatopora caliendrum	Species	BP-3	UV filter	No	Bleaching (larval, adult)	Bleaching	Colony	N/A	No	MD	CE	Yes	low	Yes	low	Yes	low	No	low	No	low	No	low	No	low	No	low	N/A	low	No data extractable
2895	ScreenTA_2870	map	Scopus	He, T. and Tsui, M.M.P. and Tan, C.J. and Ng, K.Y. and Guo, F.W. and Wang, L.H. and Chen, T.H. and Fan, T.Y. and Lam, P.K.S. and Murphy, M.B.	Comparative toxicities of four benzophenone ultraviolet filters to two life stages of two coral species	2019	Science of the Total Environment	10.1016/j.scitotenv.2018.10.148	DYO	29	Laboratory_experiment	Taiwan, Province of China	NA	NA	NA	Kenting National Park in southern Taiwan	Seriatopora caliendrum	Seriatopora caliendrum	Species	BP-3	UV filter	No	Mortality (larval, adult)	Mortality	Colony	N/A	No	MD	CE	Yes	low	Yes	low	Yes	low	No	low	No	low	No	low	No	low	No	low	N/A	low	No data extractable
2896	ScreenTA_2870	map	Scopus	He, T. and Tsui, M.M.P. and Tan, C.J. and Ng, K.Y. and Guo, F.W. and Wang, L.H. and Chen, T.H. and Fan, T.Y. and Lam, P.K.S. and Murphy, M.B.	Comparative toxicities of four benzophenone ultraviolet filters to two life stages of two coral species	2019	Science of the Total Environment	10.1016/j.scitotenv.2018.10.148	DYO	30	Laboratory_experiment	Taiwan, Province of China	NA	NA	NA	Kenting National Park in southern Taiwan	Seriatopora caliendrum	Seriatopora caliendrum	Species	BP-3	UV filter	No	Polyp retraction	Other	Individual	N/A	No	MD	CE	Yes	low	Yes	low	Yes	low	No	low	No	low	No	low	No	low	No	low	N/A	low	No data extractable
2897	ScreenTA_2870	map	Scopus	He, T. and Tsui, M.M.P. and Tan, C.J. and Ng, K.Y. and Guo, F.W. and Wang, L.H. and Chen, T.H. and Fan, T.Y. and Lam, P.K.S. and Murphy, M.B.	Comparative toxicities of four benzophenone ultraviolet filters to two life stages of two coral species	2019	Science of the Total Environment	10.1016/j.scitotenv.2018.10.148	DYO	31	Laboratory_experiment	Taiwan, Province of China	NA	NA	NA	Kenting National Park in southern Taiwan	Seriatopora caliendrum	Seriatopora caliendrum	Species	BP-3	UV filter	No	Zooxanthellae density	Microbiome	Tissue	N/A	No	MD	CE	Yes	low	Yes	low	Yes	low	No	low	No	low	No	low	No	low	No	low	N/A	low	Included in quantitative synthesis
2899	ScreenTA_2870	map	Scopus	He, T. and Tsui, M.M.P. and Tan, C.J. and Ng, K.Y. and Guo, F.W. and Wang, L.H. and Chen, T.H. and Fan, T.Y. and Lam, P.K.S. and Murphy, M.B.	Comparative toxicities of four benzophenone ultraviolet filters to two life stages of two coral species	2019	Science of the Total Environment	10.1016/j.scitotenv.2018.10.148	DYO	33	Laboratory_experiment	Taiwan, Province of China	NA	NA	NA	Kenting National Park in southern Taiwan	Seriatopora caliendrum	Seriatopora caliendrum	Species	BP-4	UV filter	No	Larval settlement	Recruitment	Individual	N/A	No	MD	CE	Yes	low	Yes	low	Yes	low	No	low	No	low	No	low	No	low	No	low	N/A	low	Included in quantitative synthesis
2900	ScreenTA_2870	map	Scopus	He, T. and Tsui, M.M.P. and Tan, C.J. and Ng, K.Y. and Guo, F.W. and Wang, L.H. and Chen, T.H. and Fan, T.Y. and Lam, P.K.S. and Murphy, M.B.	Comparative toxicities of four benzophenone ultraviolet filters to two life stages of two coral species	2019	Science of the Total Environment	10.1016/j.scitotenv.2018.10.148	DYO	34	Laboratory_experiment	Taiwan, Province of China	NA	NA	NA	Kenting National Park in southern Taiwan	Seriatopora caliendrum	Seriatopora caliendrum	Species	BP-4	UV filter	No	Bleaching (larval, adult)	Bleaching	Colony	N/A	No	MD	CE	Yes	low	Yes	low	Yes	low	No	low	No	low	No	low	No	low	No	low	N/A	low	No data extractable
2901	ScreenTA_2870	map	Scopus	He, T. and Tsui, M.M.P. and Tan, C.J. and Ng, K.Y. and Guo, F.W. and Wang, L.H. and Chen, T.H. and Fan, T.Y. and Lam, P.K.S. and Murphy, M.B.	Comparative toxicities of four benzophenone ultraviolet filters to two life stages of two coral species	2019	Science of the Total Environment	10.1016/j.scitotenv.2018.10.148	DYO	35	Laboratory_experiment	Taiwan, Province of China	NA	NA	NA	Kenting National Park in southern Taiwan	Seriatopora caliendrum	Seriatopora caliendrum	Species	BP-4	UV filter	No	Mortality (larval, adult)	Mortality	Colony	N/A	No	MD	CE	Yes	low	Yes	low	Yes	low	No	low	No	low	No	low	No	low	No	low	N/A	low	No data extractable
2902	ScreenTA_2870	map	Scopus	He, T. and Tsui, M.M.P. and Tan, C.J. and Ng, K.Y. and Guo, F.W. and Wang, L.H. and Chen, T.H. and Fan, T.Y. and Lam, P.K.S. and Murphy, M.B.	Comparative toxicities of four benzophenone ultraviolet filters to two life stages of two coral species	2019	Science of the Total Environment	10.1016/j.scitotenv.2018.10.148	DYO	36	Laboratory_experiment	Taiwan, Province of China	NA	NA	NA	Kenting National Park in southern Taiwan	Seriatopora caliendrum	Seriatopora caliendrum	Species	BP-4	UV filter	No	Polyp retraction	Other	Individual	N/A	No	MD	CE	Yes	low	Yes	low	Yes	low	No	low	No	low	No	low	No	low	No	low	N/A	low	No data extractable
2903	ScreenTA_2870	map	Scopus	He, T. and Tsui, M.M.P. and Tan, C.J. and Ng, K.Y. and Guo, F.W. and Wang, L.H. and Chen, T.H. and Fan, T.Y. and Lam, P.K.S. and Murphy, M.B.	Comparative toxicities of four benzophenone ultraviolet filters to two life stages of two coral species	2019	Science of the Total Environment	10.1016/j.scitotenv.2018.10.148	DYO	37	Laboratory_experiment	Taiwan, Province of China	NA	NA	NA	Kenting National Park in southern Taiwan	Seriatopora caliendrum	Seriatopora caliendrum	Species	BP-4	UV filter	No	Zooxanthellae density	Microbiome	Tissue	N/A	No	MD	CE	Yes	low	Yes	low	Yes	low	No	low	No	low	No	low	No	low	No	low	N/A	low	Included in quantitative synthesis
2905	ScreenTA_2870	map	Scopus	He, T. and Tsui, M.M.P. and Tan, C.J. and Ng, K.Y. and Guo, F.W. and Wang, L.H. and Chen, T.H. and Fan, T.Y. and Lam, P.K.S. and Murphy, M.B.	Comparative toxicities of four benzophenone ultraviolet filters to two life stages of two coral species	2019	Science of the Total Environment	10.1016/j.scitotenv.2018.10.148	DYO	39	Laboratory_experiment	Taiwan, Province of China	NA	NA	NA	Kenting National Park in southern Taiwan	Seriatopora caliendrum	Seriatopora caliendrum	Species	BP-8	UV filter	No	Larval settlement	Recruitment	Individual	N/A	No	MD	CE	Yes	low	Yes	low	Yes	low	No	low	No	low	No	low	No	low	No	low	N/A	low	Included in quantitative synthesis
2906	ScreenTA_2870	map	Scopus	He, T. and Tsui, M.M.P. and Tan, C.J. and Ng, K.Y. and Guo, F.W. and Wang, L.H. and Chen, T.H. and Fan, T.Y. and Lam, P.K.S. and Murphy, M.B.	Comparative toxicities of four benzophenone ultraviolet filters to two life stages of two coral species	2019	Science of the Total Environment	10.1016/j.scitotenv.2018.10.148	DYO	40	Laboratory_experiment	Taiwan, Province of China	NA	NA	NA	Kenting National Park in southern Taiwan	Seriatopora caliendrum	Seriatopora caliendrum	Species	BP-8	UV filter	No	Bleaching (larval, adult)	Bleaching	Colony	N/A	No	MD	CE	Yes	low	Yes	low	Yes	low	No	low	No	low	No	low	No	low	No	low	N/A	low	No data extractable
2907	ScreenTA_2870	map	Scopus	He, T. and Tsui, M.M.P. and Tan, C.J. and Ng, K.Y. and Guo, F.W. and Wang, L.H. and Chen, T.H. and Fan, T.Y. and Lam, P.K.S. and Murphy, M.B.	Comparative toxicities of four benzophenone ultraviolet filters to two life stages of two coral species	2019	Science of the Total Environment	10.1016/j.scitotenv.2018.10.148	DYO	41	Laboratory_experiment	Taiwan, Province of China	NA	NA	NA	Kenting National Park in southern Taiwan	Seriatopora caliendrum	Seriatopora caliendrum	Species	BP-8	UV filter	No	Mortality (larval, adult)	Mortality	Colony	N/A	No	MD	CE	Yes	low	Yes	low	Yes	low	No	low	No	low	No	low	No	low	No	low	N/A	low	No data extractable
2908	ScreenTA_2870	map	Scopus	He, T. and Tsui, M.M.P. and Tan, C.J. and Ng, K.Y. and Guo, F.W. and Wang, L.H. and Chen, T.H. and Fan, T.Y. and Lam, P.K.S. and Murphy, M.B.	Comparative toxicities of four benzophenone ultraviolet filters to two life stages of two coral species	2019	Science of the Total Environment	10.1016/j.scitotenv.2018.10.148	DYO	42	Laboratory_experiment	Taiwan, Province of China	NA	NA	NA	Kenting National Park in southern Taiwan	Seriatopora caliendrum	Seriatopora caliendrum	Species	BP-8	UV filter	No	Polyp retraction	Other	Individual	N/A	No	MD	CE	Yes	low	Yes	low	Yes	low	No	low	No	low	No	low	No	low	No	low	N/A	low	No data extractable
2909	ScreenTA_2870	map	Scopus	He, T. and Tsui, M.M.P. and Tan, C.J. and Ng, K.Y. and Guo, F.W. and Wang, L.H. and Chen, T.H. and Fan, T.Y. and Lam, P.K.S. and Murphy, M.B.	Comparative toxicities of four benzophenone ultraviolet filters to two life stages of two coral species	2019	Science of the Total Environment	10.1016/j.scitotenv.2018.10.148	DYO	43	Laboratory_experiment	Taiwan, Province of China	NA	NA	NA	Kenting National Park in southern Taiwan	Seriatopora caliendrum	Seriatopora caliendrum	Species	BP-8	UV filter	No	Zooxanthellae density	Microbiome	Tissue	N/A	No	MD	CE	Yes	low	Yes	low	Yes	low	No	low	No	low	No	low	No	low	No	low	N/A	low	Included in quantitative synthesis
291	WebEnginesSpecWeb_40	map	CORE	Ballou, T. G. and Dodge, Richard E. and Hess, S. C. and Knap, A. H. and Sleeter, Thomas D.	Effects of a Dispersed and Undispersed Crude Oil on Mangroves, Seagrasses and Corals	1987	NA	NA	DYO	1	Field_experiment	Panama	NA	NA	NA	northwestern Laguna de Chiriqui	Acropora cervicornis	Acropora cervicornis	Species	Crude oil	Hydrocarbon	Yes	Growth	Growth	Colony	Period 1984-1986	TROPICS experiment	DYO	CE	No	unclear	N/A	low	Yes	low	For in situ studies: yes but an attempt to minimize differences is made	medium	No	low	No	low	No	low	No	low	N/A	medium	No data extractable
2914	ScreenTA_1315	map	Scopus	Hédouin, L. and Gates, R.D.	Assessing fertilization success of the coral Montipora capitata under copper exposure Does the night of spawning matter?	2013	Marine Pollution Bulletin	10.1016/j.marpolbul.2012.11.020	DYO	1	Laboratory_experiment	United States of America	NA	NA	NA	Coconut Island, Kaneohe Bay, Oahu, Hawaii	Montipora capitata	Montipora capitata	Species	Copper (Cu)	Metal	No	Fertilization success (%)	Reproduction	Tissue	N/A	No	DYO	CE	Yes	low	N/A	low	No	unclear	No	low	No	low	No	low	No	low	No	low	N/A	unclear	Included in quantitative synthesis
292	WebEnginesSpecWeb_40	map	CORE	Ballou, T. G. and Dodge, Richard E. and Hess, S. C. and Knap, A. H. and Sleeter, Thomas D.	Effects of a Dispersed and Undispersed Crude Oil on Mangroves, Seagrasses and Corals	1987	NA	NA	DYO	2	Field_experiment	Panama	NA	NA	NA	northwestern Laguna de Chiriqui	Acropora cervicornis	Acropora cervicornis	Species	Crude oil & dispersant Corexit 9527	Hydrocarbon|Dispersant	Yes	Growth	Growth	Colony	Period 1984-1986	TROPICS experiment	DYO	CE	No	unclear	N/A	low	Yes	low	For in situ studies: yes but an attempt to minimize differences is made	medium	No	low	No	low	No	low	No	low	N/A	medium	No data extractable
2922	ScreenTA_6754	map	Scopus	Hédouin, L.S. and Wolf, R.E. and Phillips, J. and Gates, R.D.	Improving the ecological relevance of toxicity tests on scleractinian corals Influence of season, life stage, and seawater temperature	2016	Environmental Pollution	10.1016/j.envpol.2016.01.086	DYO	4	Laboratory_experiment	United States of America	21°26'1.97''N	157°47'20.10''W	degrees-minutes-seconds	Coconut Island, Oahu, Hawaii	Pocillopora damicornis	Pocillopora damicornis	Species	Copper (Cu)	Metal	No	Survival rate (adult, larvae)	Mortality	Colony	N/A	No	MD	CE	Yes	low	N/A	low	Yes	low	No	low	No	low	No	low	No	low	No	low	N/A	low	No data extractable
2925	ScreenTA_6754	map	Scopus	Hédouin, L.S. and Wolf, R.E. and Phillips, J. and Gates, R.D.	Improving the ecological relevance of toxicity tests on scleractinian corals Influence of season, life stage, and seawater temperature	2016	Environmental Pollution	10.1016/j.envpol.2016.01.086	DYO	7	Laboratory_experiment	United States of America	21°26'1.97''N	157°47'20.10''W	degrees-minutes-seconds	Coconut Island, Oahu, Hawaii	Pocillopora damicornis	Pocillopora damicornis	Species	Copper (Cu)	Metal	No	Symbiodinium density	Microbiome	Tissue	N/A	No	MD	CE	Yes	low	N/A	low	Yes	low	No	low	No	low	No	low	No	low	No	low	N/A	low	No data extractable
2926	ScreenTA_6754	map	Scopus	Hédouin, L.S. and Wolf, R.E. and Phillips, J. and Gates, R.D.	Improving the ecological relevance of toxicity tests on scleractinian corals Influence of season, life stage, and seawater temperature	2016	Environmental Pollution	10.1016/j.envpol.2016.01.086	DYO	8	Laboratory_experiment	United States of America	21°26'1.97''N	157°47'20.10''W	degrees-minutes-seconds	Coconut Island, Oahu, Hawaii	Pocillopora damicornis	Pocillopora damicornis	Species	Copper (Cu)	Metal	No	Chlorophyll a+c2 content	Physiology	Cellular	N/A	No	MD	CE	Yes	low	N/A	low	Yes	low	No	low	No	low	No	low	No	low	No	low	N/A	low	Included in quantitative synthesis
2927	ScreenTA_6754	map	Scopus	Hédouin, L.S. and Wolf, R.E. and Phillips, J. and Gates, R.D.	Improving the ecological relevance of toxicity tests on scleractinian corals Influence of season, life stage, and seawater temperature	2016	Environmental Pollution	10.1016/j.envpol.2016.01.086	DYO	9	Laboratory_experiment	United States of America	21°26'1.97''N	157°47'20.10''W	degrees-minutes-seconds	Coconut Island, Oahu, Hawaii	Pocillopora damicornis	Pocillopora damicornis	Species	Copper (Cu)	Metal	No	Fv/Fm (Maximum dark-adapted quantum yield of the photosystem II)	Physiology	Colony	N/A	No	MD	CE	Yes	low	N/A	low	Yes	low	No	low	No	low	No	low	No	low	No	low	N/A	low	Included in quantitative synthesis
2931	ScreenTA_6754	map	Scopus	Hédouin, L.S. and Wolf, R.E. and Phillips, J. and Gates, R.D.	Improving the ecological relevance of toxicity tests on scleractinian corals Influence of season, life stage, and seawater temperature	2016	Environmental Pollution	10.1016/j.envpol.2016.01.086	DYO	13	Laboratory_experiment	United States of America	21°26'1.97''N	157°47'20.10''W	degrees-minutes-seconds	Coconut Island, Oahu, Hawaii	Pocillopora damicornis	Pocillopora damicornis	Species	Lead (Pb)	Metal	No	Survival rate (adult, larvae)	Mortality	Colony	N/A	No	MD	CE	Yes	low	N/A	low	Yes	low	No	low	No	low	No	low	No	low	No	low	N/A	low	No data extractable
2934	ScreenTA_6754	map	Scopus	Hédouin, L.S. and Wolf, R.E. and Phillips, J. and Gates, R.D.	Improving the ecological relevance of toxicity tests on scleractinian corals Influence of season, life stage, and seawater temperature	2016	Environmental Pollution	10.1016/j.envpol.2016.01.086	DYO	16	Laboratory_experiment	United States of America	21°26'1.97''N	157°47'20.10''W	degrees-minutes-seconds	Coconut Island, Oahu, Hawaii	Pocillopora damicornis	Pocillopora damicornis	Species	Lead (Pb)	Metal	No	Symbiodinium density	Microbiome	Tissue	N/A	No	MD	CE	Yes	low	N/A	low	Yes	low	No	low	No	low	No	low	No	low	No	low	N/A	low	No data extractable
2935	ScreenTA_6754	map	Scopus	Hédouin, L.S. and Wolf, R.E. and Phillips, J. and Gates, R.D.	Improving the ecological relevance of toxicity tests on scleractinian corals Influence of season, life stage, and seawater temperature	2016	Environmental Pollution	10.1016/j.envpol.2016.01.086	DYO	17	Laboratory_experiment	United States of America	21°26'1.97''N	157°47'20.10''W	degrees-minutes-seconds	Coconut Island, Oahu, Hawaii	Pocillopora damicornis	Pocillopora damicornis	Species	Lead (Pb)	Metal	No	Chlorophyll a+c2 content	Physiology	Cellular	N/A	No	MD	CE	Yes	low	N/A	low	Yes	low	No	low	No	low	No	low	No	low	No	low	N/A	low	Included in quantitative synthesis
2936	ScreenTA_6754	map	Scopus	Hédouin, L.S. and Wolf, R.E. and Phillips, J. and Gates, R.D.	Improving the ecological relevance of toxicity tests on scleractinian corals Influence of season, life stage, and seawater temperature	2016	Environmental Pollution	10.1016/j.envpol.2016.01.086	DYO	18	Laboratory_experiment	United States of America	21°26'1.97''N	157°47'20.10''W	degrees-minutes-seconds	Coconut Island, Oahu, Hawaii	Pocillopora damicornis	Pocillopora damicornis	Species	Lead (Pb)	Metal	No	Fv/Fm (Maximum dark-adapted quantum yield of the photosystem II)	Physiology	Colony	N/A	No	MD	CE	Yes	low	N/A	low	Yes	low	No	low	No	low	No	low	No	low	No	low	N/A	low	Included in quantitative synthesis
294	WebEnginesSpecWeb_40	map	CORE	Ballou, T. G. and Dodge, Richard E. and Hess, S. C. and Knap, A. H. and Sleeter, Thomas D.	Effects of a Dispersed and Undispersed Crude Oil on Mangroves, Seagrasses and Corals	1987	NA	NA	DYO	4	Field_experiment	Panama	NA	NA	NA	northwestern Laguna de Chiriqui	Agaricia tennuifolia	Agaricia tenuifolia	Species	Crude oil	Hydrocarbon	Yes	Growth	Growth	Colony	Period 1984-1986	TROPICS experiment	DYO	CE	No	unclear	N/A	low	Yes	low	For in situ studies: yes but an attempt to minimize differences is made	medium	No	low	No	low	No	low	No	low	N/A	medium	Included in quantitative synthesis
296	WebEnginesSpecWeb_40	map	CORE	Ballou, T. G. and Dodge, Richard E. and Hess, S. C. and Knap, A. H. and Sleeter, Thomas D.	Effects of a Dispersed and Undispersed Crude Oil on Mangroves, Seagrasses and Corals	1987	NA	NA	DYO	6	Field_experiment	Panama	NA	NA	NA	northwestern Laguna de Chiriqui	Agaricia tennuifolia	Agaricia tenuifolia	Species	Crude oil & dispersant Corexit 9527	Hydrocarbon|Dispersant	Yes	Growth	Growth	Colony	Period 1984-1986	TROPICS experiment	DYO	CE	No	unclear	N/A	low	Yes	low	For in situ studies: yes but an attempt to minimize differences is made	medium	No	low	No	low	No	low	No	low	N/A	medium	Included in quantitative synthesis
2976	WebEnginesSpecWeb_278	map	Ecotox	Henderson, R. Scott	Marine Microcosm Experiments on Effects of Copper and Tributylin-Based Antifouling Paint Leachates	1988	NA	NA	DYO	1	Laboratory_experiment	United States of America	NA	NA	NA	Kaneohe Bay, Oahu, Hawaii	Pocillopora damicornis	Pocillopora damicornis	Species	Antifouling leachate (copper toxin) (70% cuprous oxide)	Metal	Yes	% live polyp coverage	Mortality	Colony	Data also in Henderson 1996 (WebEnginesSpecWeb_279, figure quality is better)	No	MD/DYO	CE	Yes	low	N/A	low	Yes	low	No	low	No	low	No	low	No	low	No	low	N/A	low	No data extractable
2978	WebEnginesSpecWeb_278	map	Ecotox	Henderson, R. Scott	Marine Microcosm Experiments on Effects of Copper and Tributylin-Based Antifouling Paint Leachates	1988	NA	NA	DYO	3	Laboratory_experiment	United States of America	NA	NA	NA	Kaneohe Bay, Oahu, Hawaii	Pocillopora damicornis	Pocillopora damicornis	Species	Antifouling leachate (organotin and copper toxins) (11.7% bis(tri-n-butyltin)oxide, 17.0% cuprous thiocyanate)	Metal|Pesticide	Yes	% live polyp coverage	Mortality	Colony	Data also in Henderson 1996 (WebEnginesSpecWeb_279, figure quality is better)	No	MD/DYO	CE	Yes	low	N/A	low	Yes	low	No	low	No	low	No	low	No	low	No	low	N/A	low	No data extractable
2980	WebEnginesSpecWeb_278	map	Ecotox	Henderson, R. Scott	Marine Microcosm Experiments on Effects of Copper and Tributylin-Based Antifouling Paint Leachates	1988	NA	NA	DYO	5	Laboratory_experiment	United States of America	NA	NA	NA	Kaneohe Bay, Oahu, Hawaii	Pocillopora damicornis	Pocillopora damicornis	Species	Antifouling leachate (tributyltin oxide toxin) (22.6% tributyltin methacrylate)	Pesticide	Yes	% live polyp coverage	Mortality	Colony	Data also in Henderson 1996 (WebEnginesSpecWeb_279, figure quality is better)	No	MD/DYO	CE	No	unclear	N/A	low	Yes	low	No	low	No	low	No	low	No	low	No	low	N/A	unclear	No data extractable
2982	WebEnginesSpecWeb_278	map	Ecotox	Henderson, R. Scott	Marine Microcosm Experiments on Effects of Copper and Tributylin-Based Antifouling Paint Leachates	1988	NA	NA	DYO	7	Laboratory_experiment	United States of America	NA	NA	NA	Kaneohe Bay, Oahu, Hawaii	Montipora verrucosa	Montipora verrucosa	Species	Antifouling leachate (copper toxin) (70% cuprous oxide)	Metal	Yes	% live polyp coverage	Mortality	Colony	Data also in Henderson 1996 (WebEnginesSpecWeb_279, figure quality is better)	No	MD/DYO	CE	Yes	low	N/A	low	Yes	low	No	low	No	low	No	low	No	low	No	low	N/A	low	No data extractable
2984	WebEnginesSpecWeb_278	map	Ecotox	Henderson, R. Scott	Marine Microcosm Experiments on Effects of Copper and Tributylin-Based Antifouling Paint Leachates	1988	NA	NA	DYO	9	Laboratory_experiment	United States of America	NA	NA	NA	Kaneohe Bay, Oahu, Hawaii	Montipora verrucosa	Montipora verrucosa	Species	Antifouling leachate (organotin and copper toxins) (11.7% bis(tri-n-butyltin)oxide, 17.0% cuprous thiocyanate)	Metal|Pesticide	Yes	% live polyp coverage	Mortality	Colony	Data also in Henderson 1996 (WebEnginesSpecWeb_279, figure quality is better)	No	MD/DYO	CE	Yes	low	N/A	low	Yes	low	No	low	No	low	No	low	No	low	No	low	N/A	low	No data extractable
2986	WebEnginesSpecWeb_278	map	Ecotox	Henderson, R. Scott	Marine Microcosm Experiments on Effects of Copper and Tributylin-Based Antifouling Paint Leachates	1988	NA	NA	DYO	11	Laboratory_experiment	United States of America	NA	NA	NA	Kaneohe Bay, Oahu, Hawaii	Montipora verrucosa	Montipora verrucosa	Species	Antifouling leachate (tributyltin oxide toxin) (22.6% tributyltin methacrylate)	Pesticide	Yes	% live polyp coverage	Mortality	Colony	Data also in Henderson 1996 (WebEnginesSpecWeb_279, figure quality is better)	No	MD/DYO	CE	No	unclear	N/A	low	Yes	low	No	low	No	low	No	low	No	low	No	low	N/A	unclear	No data extractable
299	WebEnginesSpecWeb_40	map	CORE	Ballou, T. G. and Dodge, Richard E. and Hess, S. C. and Knap, A. H. and Sleeter, Thomas D.	Effects of a Dispersed and Undispersed Crude Oil on Mangroves, Seagrasses and Corals	1987	NA	NA	DYO	9	Field_experiment	Panama	NA	NA	NA	northwestern Laguna de Chiriqui	Montastrea annularis	Orbicella annularis	Species	Crude oil	Hydrocarbon	Yes	Growth	Growth	Colony	Period 1984-1986	TROPICS experiment	DYO	CE	No	unclear	N/A	low	Yes	low	For in situ studies: yes but an attempt to minimize differences is made	medium	No	low	No	low	No	low	No	low	N/A	medium	No data extractable
2990	ScreenTA_13063	map	Scopus	Henning, G. and Hofmann, D.K. and Benayahu, Y.	The phorbol ester TPA induces metamorphosis in Red Sea coral planulae (Cnidaria Anthozoa)	1996	Experientia	10.1007/BF01925586	DYO	1	Laboratory_experiment	Israel	NA	NA	NA	Gulf of Eilat, Red Sea	Stylophora pistillata	Stylophora pistillata	Species	12-O-tetradecanoylphorbol-13-acetate (tumor-promoting phorbol ester TPA)	Other	No	% metamorphosis	Recruitment	Individual	N/A	No	MD/DYO	CE	Yes	low	Yes	low	No	unclear	No	low	No	low	No	low	No	low	Yes major (the experiment uses antibiotic-containing seawater)	high	N/A	high	Included in quantitative synthesis
2991	ScreenTA_13063	map	Scopus	Henning, G. and Hofmann, D.K. and Benayahu, Y.	The phorbol ester TPA induces metamorphosis in Red Sea coral planulae (Cnidaria Anthozoa)	1996	Experientia	10.1007/BF01925586	DYO	2	Laboratory_experiment	Israel	NA	NA	NA	Gulf of Eilat, Red Sea	Stylophora pistillata	Stylophora pistillata	Species	12-O-tetradecanoylphorbol-13-acetate (tumor-promoting phorbol ester TPA)	Other	No	% mortality	Mortality	Individual	N/A	No	MD/DYO	CE	Yes	low	Yes	low	No	unclear	No	low	No	low	No	low	No	low	Yes major (the experiment uses antibiotic-containing seawater)	high	N/A	high	No data extractable
300	WebEnginesSpecWeb_40	map	CORE	Ballou, T. G. and Dodge, Richard E. and Hess, S. C. and Knap, A. H. and Sleeter, Thomas D.	Effects of a Dispersed and Undispersed Crude Oil on Mangroves, Seagrasses and Corals	1987	NA	NA	DYO	10	Field_experiment	Panama	NA	NA	NA	northwestern Laguna de Chiriqui	Montastrea annularis	Orbicella annularis	Species	Crude oil & dispersant Corexit 9527	Hydrocarbon|Dispersant	Yes	Growth	Growth	Colony	Period 1984-1986	TROPICS experiment	DYO	CE	No	unclear	N/A	low	Yes	low	For in situ studies: yes but an attempt to minimize differences is made	medium	No	low	No	low	No	low	No	low	N/A	medium	No data extractable
302	WebEnginesSpecWeb_40	map	CORE	Ballou, T. G. and Dodge, Richard E. and Hess, S. C. and Knap, A. H. and Sleeter, Thomas D.	Effects of a Dispersed and Undispersed Crude Oil on Mangroves, Seagrasses and Corals	1987	NA	NA	DYO	12	Field_experiment	Panama	NA	NA	NA	northwestern Laguna de Chiriqui	Porites porites	Porites porites	Species	Crude oil	Hydrocarbon	Yes	Growth	Growth	Colony	Period 1984-1986	TROPICS experiment	DYO	CE	No	unclear	N/A	low	Yes	low	For in situ studies: yes but an attempt to minimize differences is made	medium	No	low	No	low	No	low	No	low	N/A	medium	Included in quantitative synthesis
304	WebEnginesSpecWeb_40	map	CORE	Ballou, T. G. and Dodge, Richard E. and Hess, S. C. and Knap, A. H. and Sleeter, Thomas D.	Effects of a Dispersed and Undispersed Crude Oil on Mangroves, Seagrasses and Corals	1987	NA	NA	DYO	14	Field_experiment	Panama	NA	NA	NA	northwestern Laguna de Chiriqui	Porites porites	Porites porites	Species	Crude oil & dispersant Corexit 9527	Hydrocarbon|Dispersant	Yes	Growth	Growth	Colony	Period 1984-1986	TROPICS experiment	DYO	CE	No	unclear	N/A	low	Yes	low	For in situ studies: yes but an attempt to minimize differences is made	medium	No	low	No	low	No	low	No	low	N/A	medium	Included in quantitative synthesis
3089	WebEnginesSpecWeb_286	map	ReefBase	Heyward, A.J.	Inhibitory effects of copper and zinc sulphates on fertilization in corals	1988	6th International Coral Reef Symposium	NA	DYO	1	Laboratory_experiment	Japan	26°30'N	128°E	degrees-minutes	adjacent to Sesoko Marine Science Center, Okinawa	Goniastrea aspera	Coelastrea aspera	Species	Copper	Metal	No	Fertilization success (%)	Reproduction	Tissue	N/A	No	DYO	CE	Yes	low	N/A	low	No	unclear	No	low	No	low	No	low	No	low	No	low	N/A	unclear	No data extractable
309	ScreenTA_3149	map	Scopus	Banc-Prandi, G. and Fine, M.	Copper enrichment reduces thermal tolerance of the highly resistant Red Sea coral Stylophora pistillata	2019	Coral Reefs	10.1007/s00338-019-01774-z	DYO/IDC/KB/MD/MG/RM	3	Laboratory_experiment	Israel	29°30'N	34°55'E	degrees-minutes	Eilat, Gulf of Aqaba	Stylophora pistillata	Stylophora pistillata	Species	Copper (Cu)	Metal	No	net photosynthesis	Physiology	Colony	N/A	No	DYO/MD (test)	CE	Yes	low	N/A	low	Unknown	unclear	No	low	No	low	No	low	No	low	No	low	N/A	unclear	Included in quantitative synthesis
3090	WebEnginesSpecWeb_286	map	ReefBase	Heyward, A.J.	Inhibitory effects of copper and zinc sulphates on fertilization in corals	1988	6th International Coral Reef Symposium	NA	DYO	2	Laboratory_experiment	Japan	26°30'N	128°E	degrees-minutes	adjacent to Sesoko Marine Science Center, Okinawa	Favites chinensis	Favites chinensis	Species	Copper	Metal	No	Fertilization success (%)	Reproduction	Tissue	N/A	No	DYO	CE	Yes	low	N/A	low	No	unclear	No	low	No	low	No	low	No	low	No	low	N/A	unclear	Included in quantitative synthesis
3091	WebEnginesSpecWeb_286	map	ReefBase	Heyward, A.J.	Inhibitory effects of copper and zinc sulphates on fertilization in corals	1988	6th International Coral Reef Symposium	NA	DYO	3	Laboratory_experiment	Japan	26°30'N	128°E	degrees-minutes	adjacent to Sesoko Marine Science Center, Okinawa	Platygyra ryukyuensis	Platygyra ryukyuensis	Species	Copper	Metal	No	Fertilization success (%)	Reproduction	Tissue	N/A	No	DYO	CE	Yes	low	N/A	low	No	unclear	No	low	No	low	No	low	No	low	No	low	N/A	unclear	Included in quantitative synthesis
3092	WebEnginesSpecWeb_286	map	ReefBase	Heyward, A.J.	Inhibitory effects of copper and zinc sulphates on fertilization in corals	1988	6th International Coral Reef Symposium	NA	DYO	4	Laboratory_experiment	Japan	26°30'N	128°E	degrees-minutes	adjacent to Sesoko Marine Science Center, Okinawa	Goniastrea aspera	Coelastrea aspera	Species	Zinc	Metal	No	Fertilization success (%)	Reproduction	Tissue	N/A	No	DYO	CE	Yes	low	N/A	low	No	unclear	No	low	No	low	No	low	No	low	No	low	N/A	unclear	No data extractable
3093	WebEnginesSpecWeb_286	map	ReefBase	Heyward, A.J.	Inhibitory effects of copper and zinc sulphates on fertilization in corals	1988	6th International Coral Reef Symposium	NA	DYO	5	Laboratory_experiment	Japan	26°30'N	128°E	degrees-minutes	adjacent to Sesoko Marine Science Center, Okinawa	Favites chinensis	Favites chinensis	Species	Zinc	Metal	No	Fertilization success (%)	Reproduction	Tissue	N/A	No	DYO	CE	Yes	low	N/A	low	No	unclear	No	low	No	low	No	low	No	low	No	low	N/A	unclear	Included in quantitative synthesis
3094	WebEnginesSpecWeb_286	map	ReefBase	Heyward, A.J.	Inhibitory effects of copper and zinc sulphates on fertilization in corals	1988	6th International Coral Reef Symposium	NA	DYO	6	Laboratory_experiment	Japan	26°30'N	128°E	degrees-minutes	adjacent to Sesoko Marine Science Center, Okinawa	Platygyra ryukyuensis	Platygyra ryukyuensis	Species	Zinc	Metal	No	Fertilization success (%)	Reproduction	Tissue	N/A	No	DYO	CE	Yes	low	N/A	low	No	unclear	No	low	No	low	No	low	No	low	No	low	N/A	unclear	Included in quantitative synthesis
3104	ScreenTA_6958	map	Scopus	Hill, R. and Szab, M. and Rehman, A.U. and Vass, I. and Ralph, P.J. and Larkum, A.W.D.	Inhibition of photosynthetic CO2 fixation in the coral Pocillopora damicornis and its relationship to thermal bleaching	2014	Journal of Experimental Biology	10.1242/jeb.100578	MD	2	Laboratory_experiment	Australia	23°27'S	151°55'E	degrees-minutes	Heron Island lagoon, southern Great Barrier Reef	Pocillopora damicornis	Pocillopora damicornis	Species	glycolaldehyde (inhibitor of the CalvinûBenson cycle)	Other	No	respiration rate	Physiology	Colony	N/A	No	MD	CE	Yes	low	N/A	low	Unknown	unclear	No	low	No	low	No	low	No	low	No	low	N/A	unclear	Included in narrative synthesis of findings
3105	ScreenTA_6958	map	Scopus	Hill, R. and Szab, M. and Rehman, A.U. and Vass, I. and Ralph, P.J. and Larkum, A.W.D.	Inhibition of photosynthetic CO2 fixation in the coral Pocillopora damicornis and its relationship to thermal bleaching	2014	Journal of Experimental Biology	10.1242/jeb.100578	MD	3	Laboratory_experiment	Australia	23°27'S	151°55'E	degrees-minutes	Heron Island lagoon, southern Great Barrier Reef	Pocillopora damicornis	Pocillopora damicornis	Species	glycolaldehyde (inhibitor of the CalvinûBenson cycle)	Other	No	oxygen production	Physiology	Colony	N/A	No	MD	CE	Yes	low	N/A	low	Unknown	unclear	No	low	No	low	No	low	No	low	No	low	N/A	unclear	Included in quantitative synthesis
3106	ScreenTA_6958	map	Scopus	Hill, R. and Szab, M. and Rehman, A.U. and Vass, I. and Ralph, P.J. and Larkum, A.W.D.	Inhibition of photosynthetic CO2 fixation in the coral Pocillopora damicornis and its relationship to thermal bleaching	2014	Journal of Experimental Biology	10.1242/jeb.100578	MD	4	Laboratory_experiment	Australia	23°27'S	151°55'E	degrees-minutes	Heron Island lagoon, southern Great Barrier Reef	Pocillopora damicornis	Pocillopora damicornis	Species	glycolaldehyde (inhibitor of the CalvinûBenson cycle)	Other	No	symbiont density	Microbiome	Tissue	N/A	No	MD	CE	Yes	low	N/A	low	Unknown	unclear	No	low	No	low	No	low	No	low	No	low	N/A	unclear	Included in quantitative synthesis
3107	ScreenTA_6958	map	Scopus	Hill, R. and Szab, M. and Rehman, A.U. and Vass, I. and Ralph, P.J. and Larkum, A.W.D.	Inhibition of photosynthetic CO2 fixation in the coral Pocillopora damicornis and its relationship to thermal bleaching	2014	Journal of Experimental Biology	10.1242/jeb.100578	MD	5	Laboratory_experiment	Australia	23°27'S	151°55'E	degrees-minutes	Heron Island lagoon, southern Great Barrier Reef	Pocillopora damicornis	Pocillopora damicornis	Species	glycolaldehyde (inhibitor of the CalvinûBenson cycle)	Other	No	chlorophyll concentration	Physiology	Colony	N/A	No	MD	CE	Yes	low	N/A	low	Unknown	unclear	No	low	No	low	No	low	No	low	No	low	N/A	unclear	Included in narrative synthesis of findings
3110	ScreenTA_6958	map	Scopus	Hill, R. and Szab, M. and Rehman, A.U. and Vass, I. and Ralph, P.J. and Larkum, A.W.D.	Inhibition of photosynthetic CO2 fixation in the coral Pocillopora damicornis and its relationship to thermal bleaching	2014	Journal of Experimental Biology	10.1242/jeb.100578	MD	8	Laboratory_experiment	Australia	23°27'S	151°55'E	degrees-minutes	Heron Island lagoon, southern Great Barrier Reef	Pocillopora damicornis	Pocillopora damicornis	Species	potassium cyanide (inhibitor of the CalvinûBenson cycle)	Pesticide	No	oxygen production	Physiology	Colony	N/A	No	MD	CE	Yes	low	N/A	low	Unknown	unclear	No	low	No	low	No	low	No	low	No	low	N/A	unclear	Included in quantitative synthesis
3111	ScreenTA_6958	map	Scopus	Hill, R. and Szab, M. and Rehman, A.U. and Vass, I. and Ralph, P.J. and Larkum, A.W.D.	Inhibition of photosynthetic CO2 fixation in the coral Pocillopora damicornis and its relationship to thermal bleaching	2014	Journal of Experimental Biology	10.1242/jeb.100578	MD	9	Laboratory_experiment	Australia	23°27'S	151°55'E	degrees-minutes	Heron Island lagoon, southern Great Barrier Reef	Pocillopora damicornis	Pocillopora damicornis	Species	potassium cyanide (inhibitor of the CalvinûBenson cycle)	Pesticide	No	symbiont density	Microbiome	Tissue	N/A	No	MD	CE	Yes	low	N/A	low	Unknown	unclear	No	low	No	low	No	low	No	low	No	low	N/A	unclear	Included in quantitative synthesis
3113	ScreenTA_4644	map	Scopus	Hirayama, K. and Takayama, K. and Haruta, S. and Ishibashi, H. and Takeuchi, I.	Effect of low concentrations of Irgarol 1051 on RGB (R, red; G, green; B, blue) colour values of the hard-coral Acropora tenuis	2017	Marine Pollution Bulletin	10.1016/j.marpolbul.2017.05.027	DYO	1	Laboratory_experiment	NA	NA	NA	NA	NA	Acropora tenuis	Acropora tenuis	Species	Irgarol 1051	Pesticide	No	Bleaching (quantitative measurements, R, G, B values)	Bleaching	Colony	Corals purchased from Umino-tane Ltd. Japan	Linked Hirayama 2017	DYO	CE	Yes	low	Yes	low	Yes	low	No	low	No	low	No	low	No	low	No	low	N/A	low	Included in quantitative synthesis
312	ScreenTA_3149	map	Scopus	Banc-Prandi, G. and Fine, M.	Copper enrichment reduces thermal tolerance of the highly resistant Red Sea coral Stylophora pistillata	2019	Coral Reefs	10.1007/s00338-019-01774-z	DYO/IDC/KB/MD/MG/RM	6	Laboratory_experiment	Israel	29°30'N	34°55'E	degrees-minutes	Eilat, Gulf of Aqaba	Stylophora pistillata	Stylophora pistillata	Species	Copper (Cu)	Metal	No	Symbiodiniaceae density	Microbiome	Tissue	N/A	No	DYO/MD (test)	CE	Yes	low	N/A	low	Unknown	unclear	No	low	No	low	No	low	No	low	No	low	N/A	unclear	Included in quantitative synthesis
3145	ScreenTA_12464	map	Scopus	Hodgson, G.	Tetracycline reduces sedimentation damage to corals	1990	Marine Biology	10.1007/BF01314355	MD	2	Laboratory_experiment	Philippines|United States of America	NA	NA	NA	El Nido, Northern Palawan, Philippines | Kaneohe Bay, Honolulu, Oahu, Hawaii	Montipora verrucosa	Montipora verrucosa	Species	tetracycline (antibiotic) in water	Pharmaceutical	No	% tissue necrosis	Mortality	Colony	N/A	No	MD/DYO	CE	Yes	low	N/A	low	No	unclear	No	low	No	low	No	low	No	low	Yes minor (method description slightly insufficient)	medium	N/A	medium	No data extractable
3146	ScreenTA_12464	map	Scopus	Hodgson, G.	Tetracycline reduces sedimentation damage to corals	1990	Marine Biology	10.1007/BF01314355	MD	3	Laboratory_experiment	Philippines|United States of America	NA	NA	NA	El Nido, Northern Palawan, Philippines | Kaneohe Bay, Honolulu, Oahu, Hawaii	Porites lobata	Porites lobata	Species	tetracycline (antibiotic) in water	Pharmaceutical	No	% tissue necrosis	Mortality	Colony	N/A	No	MD/DYO	CE	Yes	low	N/A	low	No	unclear	No	low	No	low	No	low	No	low	Yes minor (method description slightly insufficient)	medium	N/A	medium	No data extractable
3147	ScreenTA_12464	map	Scopus	Hodgson, G.	Tetracycline reduces sedimentation damage to corals	1990	Marine Biology	10.1007/BF01314355	MD	4	Laboratory_experiment	Philippines|United States of America	NA	NA	NA	El Nido, Northern Palawan, Philippines | Kaneohe Bay, Honolulu, Oahu, Hawaii	Pocillopora meandrina	Pocillopora meandrina	Species	tetracycline (antibiotic) in water	Pharmaceutical	No	% tissue necrosis	Mortality	Colony	N/A	No	MD/DYO	CE	Yes	low	N/A	low	No	unclear	No	low	No	low	No	low	No	low	Yes minor (method description slightly insufficient)	medium	N/A	medium	No data extractable
317	ScreenTA_3149	map	Scopus	Banc-Prandi, G. and Fine, M.	Copper enrichment reduces thermal tolerance of the highly resistant Red Sea coral Stylophora pistillata	2019	Coral Reefs	10.1007/s00338-019-01774-z	DYO/IDC/KB/MD/MG/RM	11	Laboratory_experiment	Israel	29°30'N	34°55'E	degrees-minutes	Eilat, Gulf of Aqaba	Stylophora pistillata	Stylophora pistillata	Species	Copper (Cu)	Metal	Yes	net photosynthesis	Physiology	Colony	Combined with temperature	No	DYO/MD (test)	CE	Yes	low	N/A	low	Unknown	unclear	No	low	No	low	No	low	No	low	No	low	N/A	unclear	Included in quantitative synthesis
320	ScreenTA_3149	map	Scopus	Banc-Prandi, G. and Fine, M.	Copper enrichment reduces thermal tolerance of the highly resistant Red Sea coral Stylophora pistillata	2019	Coral Reefs	10.1007/s00338-019-01774-z	DYO/IDC/KB/MD/MG/RM	14	Laboratory_experiment	Israel	29°30'N	34°55'E	degrees-minutes	Eilat, Gulf of Aqaba	Stylophora pistillata	Stylophora pistillata	Species	Copper (Cu)	Metal	Yes	Symbiodiniaceae density	Microbiome	Tissue	Combined with temperature	No	DYO/MD (test)	CE	Yes	low	N/A	low	Unknown	unclear	No	low	No	low	No	low	No	low	No	low	N/A	unclear	Included in quantitative synthesis
323	ScreenTA_688	map	Scopus	Bao, V.W.W. and Leung, K.M.Y. and Qiu, J.-W. and Lam, M.H.W.	Acute toxicities of five commonly used antifouling booster biocides to selected subtropical and cosmopolitan marine species	2011	Marine Pollution Bulletin	10.1016/j.marpolbul.2011.02.041	DYO	1	Laboratory_experiment	Hong Kong	NA	NA	NA	Eastern waters of Hong Kong	Acropora tumida	Acropora tumida	Species	Tributyltin oxide	Pesticide	No	Larvae mortality rate	Mortality	Individual	N/A	No	MD/DYO	CE	Yes	low	Yes	low	No	unclear	No	low	No	low	No	low	No	low	Yes minor (no information reported on the range of concentration tested)	medium	N/A	medium	No data extractable
324	ScreenTA_688	map	Scopus	Bao, V.W.W. and Leung, K.M.Y. and Qiu, J.-W. and Lam, M.H.W.	Acute toxicities of five commonly used antifouling booster biocides to selected subtropical and cosmopolitan marine species	2011	Marine Pollution Bulletin	10.1016/j.marpolbul.2011.02.041	DYO	2	Laboratory_experiment	Hong Kong	NA	NA	NA	Eastern waters of Hong Kong	Acropora tumida	Acropora tumida	Species	Irgarol	Pesticide	No	Larvae mortality rate	Mortality	Individual	N/A	No	MD/DYO	CE	Yes	low	Yes	low	No	unclear	No	low	No	low	No	low	No	low	Yes minor (no information reported on the range of concentration tested)	medium	N/A	medium	No data extractable
325	ScreenTA_688	map	Scopus	Bao, V.W.W. and Leung, K.M.Y. and Qiu, J.-W. and Lam, M.H.W.	Acute toxicities of five commonly used antifouling booster biocides to selected subtropical and cosmopolitan marine species	2011	Marine Pollution Bulletin	10.1016/j.marpolbul.2011.02.041	DYO	3	Laboratory_experiment	Hong Kong	NA	NA	NA	Eastern waters of Hong Kong	Acropora tumida	Acropora tumida	Species	Diuron	Pesticide	No	Larvae mortality rate	Mortality	Individual	N/A	No	MD/DYO	CE	Yes	low	Yes	low	No	unclear	No	low	No	low	No	low	No	low	Yes minor (no information reported on the range of concentration tested)	medium	N/A	medium	No data extractable
326	ScreenTA_688	map	Scopus	Bao, V.W.W. and Leung, K.M.Y. and Qiu, J.-W. and Lam, M.H.W.	Acute toxicities of five commonly used antifouling booster biocides to selected subtropical and cosmopolitan marine species	2011	Marine Pollution Bulletin	10.1016/j.marpolbul.2011.02.041	DYO	4	Laboratory_experiment	Hong Kong	NA	NA	NA	Eastern waters of Hong Kong	Acropora tumida	Acropora tumida	Species	Zinc pyrithione	Metal	No	Larvae mortality rate	Mortality	Individual	N/A	No	MD/DYO	CE	Yes	low	Yes	low	No	unclear	No	low	No	low	No	low	No	low	Yes minor (no information reported on the range of concentration tested)	medium	N/A	medium	No data extractable
327	ScreenTA_688	map	Scopus	Bao, V.W.W. and Leung, K.M.Y. and Qiu, J.-W. and Lam, M.H.W.	Acute toxicities of five commonly used antifouling booster biocides to selected subtropical and cosmopolitan marine species	2011	Marine Pollution Bulletin	10.1016/j.marpolbul.2011.02.041	DYO	5	Laboratory_experiment	Hong Kong	NA	NA	NA	Eastern waters of Hong Kong	Acropora tumida	Acropora tumida	Species	Copper pyrithione	Metal	No	Larvae mortality rate	Mortality	Individual	N/A	No	MD/DYO	CE	Yes	low	Yes	low	No	unclear	No	low	No	low	No	low	No	low	Yes minor (no information reported on the range of concentration tested)	medium	N/A	medium	No data extractable
328	ScreenTA_688	map	Scopus	Bao, V.W.W. and Leung, K.M.Y. and Qiu, J.-W. and Lam, M.H.W.	Acute toxicities of five commonly used antifouling booster biocides to selected subtropical and cosmopolitan marine species	2011	Marine Pollution Bulletin	10.1016/j.marpolbul.2011.02.041	DYO	6	Laboratory_experiment	Hong Kong	NA	NA	NA	Eastern waters of Hong Kong	Acropora tumida	Acropora tumida	Species	Copper	Metal	No	Larvae mortality rate	Mortality	Individual	N/A	No	MD/DYO	CE	Yes	low	N/A	low	No	unclear	No	low	No	low	No	low	No	low	Yes minor (no information reported on the range of concentration tested)	medium	N/A	medium	No data extractable
3305	ScreenTA_4367	map	WOSCC	Isomura, N and Yamauchi, C and Takeuchi, Y and Takemura, A	Does dopamine block the spawning of the acroporid coral Acropora tenuis?	2013	SCIENTIFIC REPORTS	10.1038/srep02649	MD	1	Laboratory_experiment	Japan	26.69°N	127.87°E	decimal degrees	Okinawa Churaumi Aquarium	Acropora tenuis	Acropora tenuis	Species	dopamine	Pharmaceutical	No	spawning	Reproduction	Colony	N/A	No	MD/DYO	CE	Yes	low	N/A	low	No	unclear	No	low	No	low	No	low	No	low	No	low	N/A	unclear	No data extractable
3306	ScreenTA_4367	map	WOSCC	Isomura, N and Yamauchi, C and Takeuchi, Y and Takemura, A	Does dopamine block the spawning of the acroporid coral Acropora tenuis?	2013	SCIENTIFIC REPORTS	10.1038/srep02649	MD	2	Laboratory_experiment	Japan	26.69°N	127.87°E	decimal degrees	Okinawa Churaumi Aquarium	Acropora tenuis	Acropora tenuis	Species	dopamine	Pharmaceutical	No	fertilization	Reproduction	Colony	N/A	No	MD/DYO	CE	Yes	low	N/A	low	No	unclear	No	low	No	low	No	low	No	low	No	low	N/A	unclear	No data extractable
3307	ScreenTA_4367	map	WOSCC	Isomura, N and Yamauchi, C and Takeuchi, Y and Takemura, A	Does dopamine block the spawning of the acroporid coral Acropora tenuis?	2013	SCIENTIFIC REPORTS	10.1038/srep02649	MD	3	Laboratory_experiment	Japan	26.69°N	127.87°E	decimal degrees	Okinawa Churaumi Aquarium	Acropora tenuis	Acropora tenuis	Species	dopamine + domperidone	Pharmaceutical	Yes	spawning	Reproduction	Colony	N/A	No	MD/DYO	CE	Yes	low	N/A	low	No	unclear	No	low	No	low	No	low	No	low	No	low	N/A	unclear	No data extractable
3309	ScreenTA_4367	map	WOSCC	Isomura, N and Yamauchi, C and Takeuchi, Y and Takemura, A	Does dopamine block the spawning of the acroporid coral Acropora tenuis?	2013	SCIENTIFIC REPORTS	10.1038/srep02649	MD	5	Laboratory_experiment	Japan	26.69°N	127.87°E	decimal degrees	Okinawa Churaumi Aquarium	Acropora tenuis	Acropora tenuis	Species	dopamine + pigmozide	Pharmaceutical	Yes	spawning	Reproduction	Colony	N/A	No	MD/DYO	CE	Yes	low	N/A	low	No	unclear	No	low	No	low	No	low	No	low	No	low	N/A	unclear	No data extractable
3330	WebEnginesSpecWeb_322	map	CORE	Jaap, Walter C. and Wheaton, Jennifer	Observations on Florida reef corals treated with fish-collecting chemicals	1975	NA	NA	DYO	2	Field_experiment	United States of America	24°28'50''N	81°42'25''W	degrees-minutes-seconds	Eastern Sambo, Boca Chica Key, Florida	Acropora palmata	Acropora palmata	Species	Quinaldine/acetone diluted	Pharmaceutical	No	Coral condition (polyp extension, tissue discoloration, mucus flocs)	Other	Colony	N/A	No	MD	BA	No	unclear	N/A	low	No	unclear	N/A	low	No	low	No	low	No	low	Yes minor (The concentrations are not very precise: 'About 75 to 100 ml chemical were applied')	medium	N/A	medium	No data extractable
3332	WebEnginesSpecWeb_322	map	CORE	Jaap, Walter C. and Wheaton, Jennifer	Observations on Florida reef corals treated with fish-collecting chemicals	1975	NA	NA	DYO	4	Field_experiment	United States of America	24°28'50''N	81°42'25''W	degrees-minutes-seconds	Eastern Sambo, Boca Chica Key, Florida	Acropora cervicornis	Acropora cervicornis	Species	Quinaldine/acetone diluted	Pharmaceutical	No	Coral condition (polyp extension, tissue discoloration, mucus flocs)	Other	Colony	N/A	No	MD	BA	No	unclear	N/A	low	No	unclear	N/A	low	No	low	No	low	No	low	Yes minor (The concentrations are not very precise: 'About 75 to 100 ml chemical were applied')	medium	N/A	medium	No data extractable
3334	WebEnginesSpecWeb_322	map	CORE	Jaap, Walter C. and Wheaton, Jennifer	Observations on Florida reef corals treated with fish-collecting chemicals	1975	NA	NA	DYO	6	Field_experiment	United States of America	24°28'50''N	81°42'25''W	degrees-minutes-seconds	Eastern Sambo, Boca Chica Key, Florida	Agaricia agaricites	Agaricia agaricites	Species	Quinaldine/acetone diluted	Pharmaceutical	No	Coral condition (polyp extension, tissue discoloration, mucus flocs)	Other	Colony	N/A	No	MD	BA	No	unclear	N/A	low	No	unclear	N/A	low	No	low	No	low	No	low	Yes minor (The concentrations are not very precise: 'About 75 to 100 ml chemical were applied')	medium	N/A	medium	No data extractable
3336	WebEnginesSpecWeb_322	map	CORE	Jaap, Walter C. and Wheaton, Jennifer	Observations on Florida reef corals treated with fish-collecting chemicals	1975	NA	NA	DYO	8	Field_experiment	United States of America	24°28'50''N	81°42'25''W	degrees-minutes-seconds	Eastern Sambo, Boca Chica Key, Florida	Porites astreoides	Porites astreoides	Species	Quinaldine/acetone diluted	Pharmaceutical	No	Coral condition (polyp extension, tissue discoloration, mucus flocs)	Other	Colony	N/A	No	MD	BA	No	unclear	N/A	low	No	unclear	N/A	low	No	low	No	low	No	low	Yes minor (The concentrations are not very precise: 'About 75 to 100 ml chemical were applied')	medium	N/A	medium	No data extractable
3338	WebEnginesSpecWeb_322	map	CORE	Jaap, Walter C. and Wheaton, Jennifer	Observations on Florida reef corals treated with fish-collecting chemicals	1975	NA	NA	DYO	10	Field_experiment	United States of America	24°28'50''N	81°42'25''W	degrees-minutes-seconds	Eastern Sambo, Boca Chica Key, Florida	Porites porites	Porites porites	Species	Quinaldine/acetone diluted	Pharmaceutical	No	Coral condition (polyp extension, tissue discoloration, mucus flocs)	Other	Colony	N/A	No	MD	BA	No	unclear	N/A	low	No	unclear	N/A	low	No	low	No	low	No	low	Yes minor (The concentrations are not very precise: 'About 75 to 100 ml chemical were applied')	medium	N/A	medium	No data extractable
3340	WebEnginesSpecWeb_322	map	CORE	Jaap, Walter C. and Wheaton, Jennifer	Observations on Florida reef corals treated with fish-collecting chemicals	1975	NA	NA	DYO	12	Field_experiment	United States of America	24°28'50''N	81°42'25''W	degrees-minutes-seconds	Eastern Sambo, Boca Chica Key, Florida	Diploria strigosa	Pseudodiploria strigosa	Species	Quinaldine/acetone diluted	Pharmaceutical	No	Coral condition (polyp extension, tissue discoloration, mucus flocs)	Other	Colony	N/A	No	MD	BA	No	unclear	N/A	low	No	unclear	N/A	low	No	low	No	low	No	low	Yes minor (The concentrations are not very precise: 'About 75 to 100 ml chemical were applied')	medium	N/A	medium	No data extractable
3342	WebEnginesSpecWeb_322	map	CORE	Jaap, Walter C. and Wheaton, Jennifer	Observations on Florida reef corals treated with fish-collecting chemicals	1975	NA	NA	DYO	14	Field_experiment	United States of America	24°28'50''N	81°42'25''W	degrees-minutes-seconds	Eastern Sambo, Boca Chica Key, Florida	Meandrina meandrites	Meandrina meandrites	Species	Quinaldine/acetone diluted	Pharmaceutical	No	Coral condition (polyp extension, tissue discoloration, mucus flocs)	Other	Colony	N/A	No	MD	BA	No	unclear	N/A	low	No	unclear	N/A	low	No	low	No	low	No	low	Yes minor (The concentrations are not very precise: 'About 75 to 100 ml chemical were applied')	medium	N/A	medium	No data extractable
3344	WebEnginesSpecWeb_322	map	CORE	Jaap, Walter C. and Wheaton, Jennifer	Observations on Florida reef corals treated with fish-collecting chemicals	1975	NA	NA	DYO	16	Field_experiment	United States of America	24°28'50''N	81°42'25''W	degrees-minutes-seconds	Eastern Sambo, Boca Chica Key, Florida	Siderastrea siderea	Siderastrea siderea	Species	Quinaldine/acetone diluted	Pharmaceutical	No	Coral condition (polyp extension, tissue discoloration, mucus flocs)	Other	Colony	N/A	No	MD	BA	No	unclear	N/A	low	No	unclear	N/A	low	No	low	No	low	No	low	Yes minor (The concentrations are not very precise: 'About 75 to 100 ml chemical were applied')	medium	N/A	medium	No data extractable
3345	WebEnginesSpecWeb_322	map	CORE	Jaap, Walter C. and Wheaton, Jennifer	Observations on Florida reef corals treated with fish-collecting chemicals	1975	NA	NA	DYO	17	Field_experiment	United States of America	24°28'50''N	81°42'25''W	degrees-minutes-seconds	Eastern Sambo, Boca Chica Key, Florida	Diploria labyrinthiformis	Diploria labyrinthiformis	Species	Quinaldine/acetone diluted	Pharmaceutical	No	Coral condition (polyp extension, tissue discoloration, mucus flocs)	Other	Colony	N/A	No	MD	BA	No	unclear	N/A	low	No	unclear	N/A	low	No	low	No	low	No	low	Yes minor (The concentrations are not very precise: 'About 75 to 100 ml chemical were applied')	medium	N/A	medium	No data extractable
3347	WebEnginesSpecWeb_322	map	CORE	Jaap, Walter C. and Wheaton, Jennifer	Observations on Florida reef corals treated with fish-collecting chemicals	1975	NA	NA	DYO	19	Field_experiment	United States of America	24°28'50''N	81°42'25''W	degrees-minutes-seconds	Eastern Sambo, Boca Chica Key, Florida	Dichocoenia stokesi	Dichocoenia stokesii	Species	Quinaldine/acetone diluted	Pharmaceutical	No	Coral condition (polyp extension, tissue discoloration, mucus flocs)	Other	Colony	N/A	No	MD	BA	No	unclear	N/A	low	No	unclear	N/A	low	No	low	No	low	No	low	Yes minor (The concentrations are not very precise: 'About 75 to 100 ml chemical were applied')	medium	N/A	medium	No data extractable
3349	WebEnginesSpecWeb_322	map	CORE	Jaap, Walter C. and Wheaton, Jennifer	Observations on Florida reef corals treated with fish-collecting chemicals	1975	NA	NA	DYO	21	Field_experiment	United States of America	24°28'50''N	81°42'25''W	degrees-minutes-seconds	Western Sambo, Boca Chica Key, Florida	Scleractinia	Scleractinia	Order	Quinaldine	Pharmaceutical	No	Coral condition (polyp extension, tissue discoloration, mucus flocs)	Other	Colony	Preliminary study	No	MD	BA	No	unclear	N/A	low	No	unclear	N/A	low	No	low	No	low	No	low	No	low	N/A	unclear	No data extractable
3350	WebEnginesSpecWeb_322	map	CORE	Jaap, Walter C. and Wheaton, Jennifer	Observations on Florida reef corals treated with fish-collecting chemicals	1975	NA	NA	DYO	22	Field_experiment	United States of America	24°28'50''N	81°42'25''W	degrees-minutes-seconds	Western Sambo, Boca Chica Key, Florida	Scleractinia	Scleractinia	Order	Acetone	Other	No	Coral condition (polyp extension, tissue discoloration, mucus flocs)	Other	Colony	Preliminary study	No	MD	BA	No	unclear	N/A	low	No	unclear	N/A	low	No	low	No	low	No	low	No	low	N/A	unclear	No data extractable
3365	DissertationsCall_33	map	OATD	Jensen, Brittany A	Use of Microplate Respirometry to Measure Respiration of Individual Adult Coral Polyps Exposed to Deepwater Horizon Oil	2016	NA	NA	DYO	3	Laboratory_experiment	United States of America	25°40.450ÆN	80°5.920ÆW	degrees-decimal minutes	Emerald Reef, Florida Keys	Siderastrea siderea	Siderastrea siderea	Species	Deepwater horizon oil	Hydrocarbon	Yes	Fv/Fm maximum quantum yield of photosystem II	Physiology	Individual	Measurement on individual polyp	No	DYO	BACE	Yes	low	N/A	low	Yes	low	No	low	No	low	No	low	No	low	No	low	N/A	low	Included in quantitative synthesis
3367	DissertationsCall_33	map	OATD	Jensen, Brittany A	Use of Microplate Respirometry to Measure Respiration of Individual Adult Coral Polyps Exposed to Deepwater Horizon Oil	2016	NA	NA	DYO	5	Laboratory_experiment	United States of America	25°40.450ÆN	80°5.920ÆW	degrees-decimal minutes	Emerald Reef, Florida Keys	Siderastrea siderea	Siderastrea siderea	Species	Deepwater horizon oil	Hydrocarbon	Yes	Fv/Fm maximum quantum yield of photosystem II	Physiology	Individual	Combined with temperature. Measurement on individual polyp	No	DYO	BACE	Yes	low	N/A	low	Yes	low	No	low	No	low	No	low	No	low	No	low	N/A	low	Included in quantitative synthesis
3467	ScreenTA_12460	map	Scopus	Jones, R.J.	Testing the 'photoinhibition' model of coral bleaching using chemical inhibitors	2004	Marine Ecology Progress Series	10.3354/meps284133	IDC	1	Laboratory_experiment	Australia	23°26ÆS	151° 55ÆE	degrees-minutes	Heron Island Research Station, Queensland coast	Seriatopora hystrix	Seriatopora hystrix	Species	diuron(DCMU) (1-10 ?g lû1)	Pesticide	No	Symbiodinium photosynthetic efficiency (EC50)	Physiology	Colony	(7d) photoinactivation of algal symbionts	No	MD	CE	Yes	low	Yes	low	Unknown	unclear	No	low	No	low	No	low	No	low	No	low	N/A	unclear	Included in quantitative synthesis
3468	ScreenTA_12460	map	Scopus	Jones, R.J.	Testing the 'photoinhibition' model of coral bleaching using chemical inhibitors	2004	Marine Ecology Progress Series	10.3354/meps284133	IDC	2	Laboratory_experiment	Australia	23°26ÆS	151° 55ÆE	degrees-minutes	Heron Island Research Station, Queensland coast	Seriatopora hystrix	Seriatopora hystrix	Species	diuron(DCMU) (1-10 ?g lû1)	Pesticide	No	Symbiodinium density	Microbiome	Tissue	(14d) bleaching occurs when Fv/Fm < 0.6	No	MD	CE	Yes	low	Yes	low	Unknown	unclear	No	low	No	low	No	low	No	low	No	low	N/A	unclear	Included in quantitative synthesis
3471	ScreenTA_12460	map	Scopus	Jones, R.J.	Testing the 'photoinhibition' model of coral bleaching using chemical inhibitors	2004	Marine Ecology Progress Series	10.3354/meps284133	IDC	5	Laboratory_experiment	Australia	23°26ÆS	151° 55ÆE	degrees-minutes	Heron Island Research Station, Queensland coast	Seriatopora hystrix	Seriatopora hystrix	Species	60 ?g Cu lû1	Metal	No	Symbiodinium photosynthetic efficiency (EC50)	Physiology	Colony	10h assay; only low light (artificial)	No	MD	CE	Yes	low	Yes	low	Unknown	unclear	No	low	No	low	No	low	No	low	No	low	N/A	unclear	Included in quantitative synthesis
3472	ScreenTA_12460	map	Scopus	Jones, R.J.	Testing the 'photoinhibition' model of coral bleaching using chemical inhibitors	2004	Marine Ecology Progress Series	10.3354/meps284133	IDC	6	Laboratory_experiment	Australia	23°26ÆS	151° 55ÆE	degrees-minutes	Heron Island Research Station, Queensland coast	Seriatopora hystrix	Seriatopora hystrix	Species	60 ?g Cu lû1	Metal	No	Symbiodinium density	Microbiome	Tissue	10h assay; only low light (artificial)	No	MD	CE	Yes	low	Yes	low	Unknown	unclear	No	low	No	low	No	low	No	low	No	low	N/A	unclear	Included in quantitative synthesis
3474	ScreenTA_14261	map	Scopus	Jones, R.J.	Zooxanthellae loss as a bioassay for assessing stress in corals	1997	Marine Ecology Progress Series	10.3354/meps149163	DYO	2	Laboratory_experiment	Australia	19°10'S	146°51'E	degrees-minutes	Nelly Bay, Magnetic Islan	Acropora formosa	Acropora muricata	Species	Copper	Metal	No	Mortality	Mortality	Colony	N/A	No	DYO/MD (test)	CE	Yes	low	N/A	low	No	unclear	No	low	No	low	No	low	No	low	No	low	N/A	unclear	No data extractable
3477	ScreenTA_14261	map	Scopus	Jones, R.J.	Zooxanthellae loss as a bioassay for assessing stress in corals	1997	Marine Ecology Progress Series	10.3354/meps149163	DYO	5	Laboratory_experiment	Australia	19°10'S	146°51'E	degrees-minutes	Nelly Bay, Magnetic Islan	Acropora formosa	Acropora muricata	Species	Copper	Metal	No	Zooxanthellae density	Microbiome	Tissue	N/A	No	DYO/MD (test)	CE	Yes	low	N/A	low	No	unclear	No	low	No	low	No	low	No	low	No	low	N/A	unclear	Included in quantitative synthesis
3480	ScreenTA_12761	map	Scopus	Jones, R.J. and Heyward, A.J.	The effects of Produced Formation Water (PFW) on coral and isolated symbiotic dinoflagellates of coral	2003	Marine and Freshwater Research	10.1071/MF02108	DYO	1	Laboratory_experiment	Australia	NA	NA	NA	Fairlight and Middle-Head, Port Jackson, New South Wales	Plesiastrea versipora	Plesiastrea versipora	Species	Production formation water (mixture of BTEX, PAHs, metals)	Hydrocarbon	Yes	Photosynthetic rates	Physiology	Colony	N/A	No	DYO	CE	Yes	low	N/A	low	No	unclear	No	low	No	low	No	low	No	low	No	low	N/A	unclear	Included in quantitative synthesis
3482	ScreenTA_12761	map	Scopus	Jones, R.J. and Heyward, A.J.	The effects of Produced Formation Water (PFW) on coral and isolated symbiotic dinoflagellates of coral	2003	Marine and Freshwater Research	10.1071/MF02108	DYO	3	Laboratory_experiment	Australia	NA	NA	NA	Fairlight and Middle-Head, Port Jackson, New South Wales	Plesiastrea versipora	Plesiastrea versipora	Species	Production formation water (mixture of BTEX, PAHs, metals)	Hydrocarbon	Yes	Zooxanthellae density	Microbiome	Tissue	N/A	No	DYO	CE	Yes	low	N/A	low	No	unclear	No	low	No	low	No	low	No	low	No	low	N/A	unclear	Included in quantitative synthesis
3483	ScreenTA_12761	map	Scopus	Jones, R.J. and Heyward, A.J.	The effects of Produced Formation Water (PFW) on coral and isolated symbiotic dinoflagellates of coral	2003	Marine and Freshwater Research	10.1071/MF02108	DYO	4	Laboratory_experiment	Australia	NA	NA	NA	Fairlight and Middle-Head, Port Jackson, New South Wales	Plesiastrea versipora	Plesiastrea versipora	Species	Production formation water (mixture of BTEX, PAHs, metals)	Hydrocarbon	Yes	dark-adapted Fv/Fm	Physiology	Colony	N/A	No	DYO	CE	Yes	low	N/A	low	No	unclear	No	low	No	low	No	low	No	low	No	low	N/A	unclear	Included in quantitative synthesis
3485	ScreenTA_4764	map	Scopus	Jones, R.J. and Hoegh-Guldberg, O.	Effects of cyanide on coral photosynthesis Implications for identifying the cause of coral bleaching and for assessing the environmental effects of cyanide fishing	1999	Marine Ecology Progress Series	10.3354/meps177083	DYO	2	Laboratory_experiment	Australia	NA	NA	NA	Fairlight and Middle-Head, Port Jackson, NSW	Plesiastrea versipora	Plesiastrea versipora	Species	Cyanide	Pesticide	No	Dark-adapted Fv/Fm	Physiology	Colony	N/A	No	MD	CE	Yes	low	N/A	low	Unknown	unclear	No	low	No	low	No	low	No	low	No	low	N/A	unclear	Included in quantitative synthesis
3486	ScreenTA_4764	map	Scopus	Jones, R.J. and Hoegh-Guldberg, O.	Effects of cyanide on coral photosynthesis Implications for identifying the cause of coral bleaching and for assessing the environmental effects of cyanide fishing	1999	Marine Ecology Progress Series	10.3354/meps177083	DYO	3	Laboratory_experiment	Australia	NA	NA	NA	Fairlight and Middle-Head, Port Jackson, NSW	Plesiastrea versipora	Plesiastrea versipora	Species	Cyanide	Pesticide	No	Maximum potential quantum yield (Fv/Fm)	Physiology	Colony	N/A	No	MD	CE	No	unclear	N/A	low	Unknown	unclear	No	low	No	low	No	low	No	low	No	low	N/A	unclear	No data extractable
3487	ScreenTA_4764	map	Scopus	Jones, R.J. and Hoegh-Guldberg, O.	Effects of cyanide on coral photosynthesis Implications for identifying the cause of coral bleaching and for assessing the environmental effects of cyanide fishing	1999	Marine Ecology Progress Series	10.3354/meps177083	DYO	4	Laboratory_experiment	Australia	NA	NA	NA	Fairlight and Middle-Head, Port Jackson, NSW	Plesiastrea versipora	Plesiastrea versipora	Species	Cyanide	Pesticide	No	Zooxanthellae density	Microbiome	Tissue	N/A	No	MD	CE	Yes	low	N/A	low	Unknown	unclear	No	low	No	low	No	low	No	low	No	low	N/A	unclear	Included in quantitative synthesis
3490	ScreenTA_4764	map	Scopus	Jones, R.J. and Hoegh-Guldberg, O.	Effects of cyanide on coral photosynthesis Implications for identifying the cause of coral bleaching and for assessing the environmental effects of cyanide fishing	1999	Marine Ecology Progress Series	10.3354/meps177083	DYO	7	Laboratory_experiment	Australia	NA	NA	NA	Fairlight and Middle-Head, Port Jackson, NSW	Plesiastrea versipora	Plesiastrea versipora	Species	Cyanide	Pesticide	No	Mortality	Mortality	Colony	No data for control	No	MD/DYO	CE	Yes	low	N/A	low	Unknown	unclear	No	low	No	low	No	low	No	low	No	low	No data for control	unclear	No data extractable
3491	ScreenTA_9770	map	Scopus	Jones, R.J. and Kerswell, A.P.	Phytotoxicity of Photosystem II (PSII) herbicides to coral	2003	Marine Ecology Progress Series	10.3354/meps261149	IDC	1	Laboratory_experiment	Australia	23°26ÆS	151° 55ÆE	degrees-minutes	Heron Island Research Station, Queensland coast	Seriatopora hystrix	Seriatopora hystrix	Species	Irgarol 1051	Pesticide	No	Symbiodinium photosynthetic efficiency (EC50)	Physiology	Colony	short-term toxicity tests (PAM) of PhotosystemII (PSII) inhibiting herbicides	No	MD	CE	Yes	low	Yes	low	Unknown	unclear	No	low	No	low	No	low	No	low	No	low	N/A	unclear	Included in quantitative synthesis
3492	ScreenTA_9770	map	Scopus	Jones, R.J. and Kerswell, A.P.	Phytotoxicity of Photosystem II (PSII) herbicides to coral	2003	Marine Ecology Progress Series	10.3354/meps261149	IDC	2	Laboratory_experiment	Australia	23°26ÆS	151° 55ÆE	degrees-minutes	Heron Island Research Station, Queensland coast	Seriatopora hystrix	Seriatopora hystrix	Species	Irgarol 1051 chronic low dose (30 ?g lû1)	Pesticide	No	Symbiodinium photosynthetic efficiency (EC50)	Physiology	Colony	chronic stress (96h) toxicity assay (PAM) of PhotosystemII (PSII) inhibiting herbicides	No	MD	CE	Yes	low	Yes	low	Unknown	unclear	No	low	No	low	No	low	No	low	No	low	N/A	unclear	Included in quantitative synthesis
3493	ScreenTA_9770	map	Scopus	Jones, R.J. and Kerswell, A.P.	Phytotoxicity of Photosystem II (PSII) herbicides to coral	2003	Marine Ecology Progress Series	10.3354/meps261149	IDC	3	Laboratory_experiment	Australia	23°26ÆS	151° 55ÆE	degrees-minutes	Heron Island Research Station, Queensland coast	Seriatopora hystrix	Seriatopora hystrix	Species	Irgarol 1051 chronic low dose (30 ?g lû1)	Pesticide	No	Symbiodinium density	Microbiome	Tissue	chronic stress (96h) toxicity assay (PAM) of PhotosystemII (PSII) inhibiting herbicides	No	MD	CE	Yes	low	Yes	low	Unknown	unclear	No	low	No	low	No	low	No	low	No	low	N/A	unclear	Included in quantitative synthesis
3494	ScreenTA_9770	map	Scopus	Jones, R.J. and Kerswell, A.P.	Phytotoxicity of Photosystem II (PSII) herbicides to coral	2003	Marine Ecology Progress Series	10.3354/meps261149	IDC	4	Laboratory_experiment	Australia	23°26ÆS	151° 55ÆE	degrees-minutes	Heron Island Research Station, Queensland coast	Seriatopora hystrix	Seriatopora hystrix	Species	diuron	Pesticide	No	Symbiodinium photosynthetic efficiency (EC50)	Physiology	Colony	short-term toxicity tests (PAM) of PhotosystemII (PSII) inhibiting herbicides	No	MD	CE	Yes	low	Yes	low	Unknown	unclear	No	low	No	low	No	low	No	low	No	low	N/A	unclear	Included in quantitative synthesis
3495	ScreenTA_9770	map	Scopus	Jones, R.J. and Kerswell, A.P.	Phytotoxicity of Photosystem II (PSII) herbicides to coral	2003	Marine Ecology Progress Series	10.3354/meps261149	IDC	5	Laboratory_experiment	Australia	23°26ÆS	151° 55ÆE	degrees-minutes	Heron Island Research Station, Queensland coast	Seriatopora hystrix	Seriatopora hystrix	Species	diuron	Pesticide	Yes	Symbiodinium photosynthetic efficiency (EC50)	Physiology	Colony	elevated temperature stress; short-term toxicity tests (PAM) of PhotosystemII (PSII) inhibiting herbicides	No	MD	CE	Yes	low	Yes	low	Unknown	unclear	No	low	No	low	No	low	No	low	No	low	N/A	unclear	Included in quantitative synthesis
3496	ScreenTA_9770	map	Scopus	Jones, R.J. and Kerswell, A.P.	Phytotoxicity of Photosystem II (PSII) herbicides to coral	2003	Marine Ecology Progress Series	10.3354/meps261149	IDC	6	Laboratory_experiment	Australia	23°26ÆS	151° 55ÆE	degrees-minutes	Heron Island Research Station, Queensland coast	Seriatopora hystrix	Seriatopora hystrix	Species	atrazine	Pesticide	No	Symbiodinium photosynthetic efficiency (EC50)	Physiology	Colony	short-term toxicity tests (PAM) of PhotosystemII (PSII) inhibiting herbicides	No	MD	CE	Yes	low	Yes	low	Unknown	unclear	No	low	No	low	No	low	No	low	No	low	N/A	unclear	No data extractable
3497	ScreenTA_9770	map	Scopus	Jones, R.J. and Kerswell, A.P.	Phytotoxicity of Photosystem II (PSII) herbicides to coral	2003	Marine Ecology Progress Series	10.3354/meps261149	IDC	7	Laboratory_experiment	Australia	23°26ÆS	151° 55ÆE	degrees-minutes	Heron Island Research Station, Queensland coast	Seriatopora hystrix	Seriatopora hystrix	Species	Tebuthiuron	Pesticide	No	Symbiodinium photosynthetic efficiency (EC50)	Physiology	Colony	short-term toxicity tests (PAM) of PhotosystemII (PSII) inhibiting herbicides	No	MD	CE	Yes	low	Yes	low	Unknown	unclear	No	low	No	low	No	low	No	low	No	low	N/A	unclear	No data extractable
3498	ScreenTA_9770	map	Scopus	Jones, R.J. and Kerswell, A.P.	Phytotoxicity of Photosystem II (PSII) herbicides to coral	2003	Marine Ecology Progress Series	10.3354/meps261149	IDC	8	Laboratory_experiment	Australia	23°26ÆS	151° 55ÆE	degrees-minutes	Heron Island Research Station, Queensland coast	Seriatopora hystrix	Seriatopora hystrix	Species	Ametryn	Pesticide	No	Symbiodinium photosynthetic efficiency (EC50)	Physiology	Colony	short-term toxicity tests (PAM) of PhotosystemII (PSII) inhibiting herbicides	No	MD	CE	Yes	low	Yes	low	Unknown	unclear	No	low	No	low	No	low	No	low	No	low	N/A	unclear	No data extractable
3499	ScreenTA_9770	map	Scopus	Jones, R.J. and Kerswell, A.P.	Phytotoxicity of Photosystem II (PSII) herbicides to coral	2003	Marine Ecology Progress Series	10.3354/meps261149	IDC	9	Laboratory_experiment	Australia	23°26ÆS	151° 55ÆE	degrees-minutes	Heron Island Research Station, Queensland coast	Seriatopora hystrix	Seriatopora hystrix	Species	Hexazinone	Pesticide	No	Symbiodinium photosynthetic efficiency (EC50)	Physiology	Colony	short-term toxicity tests (PAM) of PhotosystemII (PSII) inhibiting herbicides	No	MD	CE	Yes	low	Yes	low	Unknown	unclear	No	low	No	low	No	low	No	low	No	low	N/A	unclear	No data extractable
3500	ScreenTA_9770	map	Scopus	Jones, R.J. and Kerswell, A.P.	Phytotoxicity of Photosystem II (PSII) herbicides to coral	2003	Marine Ecology Progress Series	10.3354/meps261149	IDC	10	Laboratory_experiment	Australia	23°26ÆS	151° 55ÆE	degrees-minutes	Heron Island Research Station, Queensland coast	Seriatopora hystrix	Seriatopora hystrix	Species	Simazine	Pesticide	No	Symbiodinium photosynthetic efficiency (EC50)	Physiology	Colony	short-term toxicity tests (PAM) of PhotosystemII (PSII) inhibiting herbicides	No	MD	CE	Yes	low	Yes	low	Unknown	unclear	No	low	No	low	No	low	No	low	No	low	N/A	unclear	No data extractable
3501	ScreenTA_9770	map	Scopus	Jones, R.J. and Kerswell, A.P.	Phytotoxicity of Photosystem II (PSII) herbicides to coral	2003	Marine Ecology Progress Series	10.3354/meps261149	IDC	11	Laboratory_experiment	Australia	23°26ÆS	151° 55ÆE	degrees-minutes	Heron Island Research Station, Queensland coast	Seriatopora hystrix	Seriatopora hystrix	Species	Ioxynil	Pesticide	No	Symbiodinium photosynthetic efficiency (EC50)	Physiology	Colony	short-term toxicity tests (PAM) of PhotosystemII (PSII) inhibiting herbicides	No	MD	CE	Yes	low	Yes	low	Unknown	unclear	No	low	No	low	No	low	No	low	No	low	N/A	unclear	No data extractable
3502	ScreenTA_9770	map	Scopus	Jones, R.J. and Kerswell, A.P.	Phytotoxicity of Photosystem II (PSII) herbicides to coral	2003	Marine Ecology Progress Series	10.3354/meps261149	IDC	12	Laboratory_experiment	Australia	23°26ÆS	151° 55ÆE	degrees-minutes	Heron Island Research Station, Queensland coast	Acropora formosa	Acropora muricata	Species	Irgarol 1051	Pesticide	No	Symbiodinium photosynthetic efficiency (EC50)	Physiology	Colony	short-term toxicity tests (PAM) of PhotosystemII (PSII) inhibiting herbicides	No	MD	CE	Yes	low	Yes	low	Unknown	unclear	No	low	No	low	No	low	No	low	No	low	N/A	unclear	No data extractable
3503	ScreenTA_9770	map	Scopus	Jones, R.J. and Kerswell, A.P.	Phytotoxicity of Photosystem II (PSII) herbicides to coral	2003	Marine Ecology Progress Series	10.3354/meps261149	IDC	13	Laboratory_experiment	Australia	23°26ÆS	151° 55ÆE	degrees-minutes	Heron Island Research Station, Queensland coast	Acropora formosa	Acropora muricata	Species	diuron	Pesticide	No	Symbiodinium photosynthetic efficiency (EC50)	Physiology	Colony	short-term toxicity tests (PAM) of PhotosystemII (PSII) inhibiting herbicides	No	MD	CE	Yes	low	Yes	low	Unknown	unclear	No	low	No	low	No	low	No	low	No	low	N/A	unclear	No data extractable
3508	ScreenTA_9468	map	Scopus	Jones, R.J. and Kildea, T. and Hoegh-Guldberg, O.	PAM chlorophyll fluorometry A new in situ technique for stress assessment in scleractinian corals, used to examine the effects of cyanide from cyanide fishing	1999	Marine Pollution Bulletin	10.1016/S0025-326X(98)90160-6	DYO	5	Field_experiment	Australia	23°30'S	152°06'E	degrees-minutes	One Tree Island, Great Barrier Reef	Acropora aspera	Acropora aspera	Species	Cyanide	Pesticide	No	Dark-adapted Fv/Fm	Physiology	Colony	N/A	No	MD	CE	Yes	low	N/A	low	Unknown	unclear	No	low	No	low	No	low	No	low	No	low	N/A	unclear	Included in quantitative synthesis
3516	ScreenTA_9468	map	Scopus	Jones, R.J. and Kildea, T. and Hoegh-Guldberg, O.	PAM chlorophyll fluorometry A new in situ technique for stress assessment in scleractinian corals, used to examine the effects of cyanide from cyanide fishing	1999	Marine Pollution Bulletin	10.1016/S0025-326X(98)90160-6	DYO	13	Field_experiment	Australia	23°30'S	152°06'E	degrees-minutes	One Tree Island, Great Barrier Reef	Stylophora pistillata	Stylophora pistillata	Species	Cyanide	Pesticide	No	Relative electron transport rate (rETR)	Physiology	Colony	N/A	No	MD	CE	Yes	low	N/A	low	Unknown	unclear	No	low	No	low	No	low	No	low	No	low	N/A	unclear	Included in quantitative synthesis
3517	ScreenTA_9468	map	Scopus	Jones, R.J. and Kildea, T. and Hoegh-Guldberg, O.	PAM chlorophyll fluorometry A new in situ technique for stress assessment in scleractinian corals, used to examine the effects of cyanide from cyanide fishing	1999	Marine Pollution Bulletin	10.1016/S0025-326X(98)90160-6	DYO	14	Field_experiment	Australia	23°30'S	152°06'E	degrees-minutes	One Tree Island, Great Barrier Reef	Stylophora pistillata	Stylophora pistillata	Species	Cyanide	Pesticide	No	Dark-adapted Fv/Fm	Physiology	Colony	N/A	No	MD	CE	Yes	low	N/A	low	Unknown	unclear	No	low	No	low	No	low	No	low	No	low	N/A	unclear	Included in quantitative synthesis
3518	ScreenTA_9468	map	Scopus	Jones, R.J. and Kildea, T. and Hoegh-Guldberg, O.	PAM chlorophyll fluorometry A new in situ technique for stress assessment in scleractinian corals, used to examine the effects of cyanide from cyanide fishing	1999	Marine Pollution Bulletin	10.1016/S0025-326X(98)90160-6	DYO	15	Field_experiment	Australia	23°30'S	152°06'E	degrees-minutes	One Tree Island, Great Barrier Reef	Stylophora pistillata	Stylophora pistillata	Species	Cyanide	Pesticide	No	Maximum effective quantum yield (deltaF/Fm)	Physiology	Colony	N/A	No	MD	CE	No	unclear	N/A	low	Unknown	unclear	No	low	No	low	No	low	No	low	No	low	N/A	unclear	No data extractable
3521	ScreenTA_9468	map	Scopus	Jones, R.J. and Kildea, T. and Hoegh-Guldberg, O.	PAM chlorophyll fluorometry A new in situ technique for stress assessment in scleractinian corals, used to examine the effects of cyanide from cyanide fishing	1999	Marine Pollution Bulletin	10.1016/S0025-326X(98)90160-6	DYO	18	Field_experiment	Australia	23°30'S	152°06'E	degrees-minutes	One Tree Island, Great Barrier Reef	Stylophora pistillata	Stylophora pistillata	Species	Cyanide	Pesticide	No	Zooxanthellae density	Microbiome	Tissue	N/A	No	MD	CE	Yes	low	N/A	low	Unknown	unclear	No	low	No	low	No	low	No	low	No	low	N/A	unclear	Included in quantitative synthesis
3522	ScreenTA_4808	map	Scopus	Jones, R.J. and Muller, J. and Haynes, D. and Schreiber, U.	Effects of herbicides diuron and atrazine on corals of the Great Barrier Reef, Australia	2003	Marine Ecology Progress Series	10.3354/meps251153	IDC	1	Laboratory_experiment	Australia	23°26ÆS	151° 55ÆE	degrees-minutes	Heron Island Research Station, Queensland coast	Acropora formosa	Acropora muricata	Species	diuron	Pesticide	No	Symbiodinium photosynthetic efficiency (NOEC, LOEC, EC50 & EC25)	Physiology	Colony	short-term (10h) toxicity assay to dinoflagellate endosymbionts photosynthetic efficiency	No	DYO	CE	Yes	low	Yes	low	No	unclear	No	low	No	low	No	low	No	low	No	low	Not enough info about solvent	unclear	Included in quantitative synthesis
3524	ScreenTA_4808	map	Scopus	Jones, R.J. and Muller, J. and Haynes, D. and Schreiber, U.	Effects of herbicides diuron and atrazine on corals of the Great Barrier Reef, Australia	2003	Marine Ecology Progress Series	10.3354/meps251153	IDC	3	Laboratory_experiment	Australia	23°26ÆS	151° 55ÆE	degrees-minutes	Heron Island Research Station, Queensland coast	Acropora formosa	Acropora muricata	Species	atrazine	Pesticide	No	Symbiodinium photosynthetic efficiency (NOEC, LOEC, EC50 & EC25)	Physiology	Colony	short-term (10h) toxicity assay to dinoflagellate endosymbionts photosynthetic efficiency	No	DYO	CE	Yes	low	Yes	low	No	unclear	No	low	No	low	No	low	No	low	No	low	Not enough info about solvent	unclear	No data extractable
3525	ScreenTA_4808	map	Scopus	Jones, R.J. and Muller, J. and Haynes, D. and Schreiber, U.	Effects of herbicides diuron and atrazine on corals of the Great Barrier Reef, Australia	2003	Marine Ecology Progress Series	10.3354/meps251153	IDC	4	Laboratory_experiment	Australia	23°26ÆS	151° 55ÆE	degrees-minutes	Heron Island Research Station, Queensland coast	Montipora digitata	Montipora digitata	Species	diuron	Pesticide	No	Symbiodinium photosynthetic efficiency (NOEC, LOEC, EC50 & EC25)	Physiology	Colony	short-term (10h) toxicity assay to dinoflagellate endosymbionts photosynthetic efficiency	No	DYO	CE	Yes	low	Yes	low	No	unclear	No	low	No	low	No	low	No	low	No	low	Not enough info about solvent	unclear	Included in quantitative synthesis
3526	ScreenTA_4808	map	Scopus	Jones, R.J. and Muller, J. and Haynes, D. and Schreiber, U.	Effects of herbicides diuron and atrazine on corals of the Great Barrier Reef, Australia	2003	Marine Ecology Progress Series	10.3354/meps251153	IDC	5	Laboratory_experiment	Australia	23°26ÆS	151° 55ÆE	degrees-minutes	Heron Island Research Station, Queensland coast	Montipora digitata	Montipora digitata	Species	diuron	Pesticide	No	Symbiodinium photosynthetic efficiency (NOEC, LOEC, EC50 & EC25)	Physiology	Colony	chronic stress (96h) toxicity assay to dinoflagellate endosymbionts photosynthetic efficiency	No	DYO	CE	Yes	low	Yes	low	No	unclear	No	low	No	low	No	low	No	low	No	low	Not enough info about solvent	unclear	Included in quantitative synthesis
3528	ScreenTA_4808	map	Scopus	Jones, R.J. and Muller, J. and Haynes, D. and Schreiber, U.	Effects of herbicides diuron and atrazine on corals of the Great Barrier Reef, Australia	2003	Marine Ecology Progress Series	10.3354/meps251153	IDC	7	Laboratory_experiment	Australia	23°26ÆS	151° 55ÆE	degrees-minutes	Heron Island Research Station, Queensland coast	Montipora digitata	Montipora digitata	Species	atrazine	Pesticide	No	Symbiodinium photosynthetic efficiency (NOEC, LOEC, EC50 & EC25)	Physiology	Colony	short-term (10h) toxicity assay to dinoflagellate endosymbionts photosynthetic efficiency	No	DYO	CE	Yes	low	Yes	low	No	unclear	No	low	No	low	No	low	No	low	No	low	Not enough info about solvent	unclear	No data extractable
3529	ScreenTA_4808	map	Scopus	Jones, R.J. and Muller, J. and Haynes, D. and Schreiber, U.	Effects of herbicides diuron and atrazine on corals of the Great Barrier Reef, Australia	2003	Marine Ecology Progress Series	10.3354/meps251153	IDC	8	Laboratory_experiment	Australia	23°26ÆS	151° 55ÆE	degrees-minutes	Heron Island Research Station, Queensland coast	Porites cylindrica	Porites cylindrica	Species	diuron	Pesticide	No	Symbiodinium photosynthetic efficiency (NOEC, LOEC, EC50 & EC25)	Physiology	Colony	short-term (10h) toxicity assay to dinoflagellate endosymbionts photosynthetic efficiency	No	DYO	CE	Yes	low	Yes	low	No	unclear	No	low	No	low	No	low	No	low	No	low	Not enough info about solvent	unclear	No data extractable
3531	ScreenTA_4808	map	Scopus	Jones, R.J. and Muller, J. and Haynes, D. and Schreiber, U.	Effects of herbicides diuron and atrazine on corals of the Great Barrier Reef, Australia	2003	Marine Ecology Progress Series	10.3354/meps251153	IDC	10	Laboratory_experiment	Australia	23°26ÆS	151° 55ÆE	degrees-minutes	Heron Island Research Station, Queensland coast	Porites cylindrica	Porites cylindrica	Species	atrazine	Pesticide	No	Symbiodinium photosynthetic efficiency (NOEC, LOEC, EC50 & EC25)	Physiology	Colony	short-term (10h) toxicity assay to dinoflagellate endosymbionts photosynthetic efficiency	No	DYO	CE	Yes	low	Yes	low	No	unclear	No	low	No	low	No	low	No	low	No	low	Not enough info about solvent	unclear	No data extractable
3532	ScreenTA_4808	map	Scopus	Jones, R.J. and Muller, J. and Haynes, D. and Schreiber, U.	Effects of herbicides diuron and atrazine on corals of the Great Barrier Reef, Australia	2003	Marine Ecology Progress Series	10.3354/meps251153	IDC	11	Laboratory_experiment	Australia	23°26ÆS	151° 55ÆE	degrees-minutes	Heron Island Research Station, Queensland coast	Seriatopora hystrix	Seriatopora hystrix	Species	diuron	Pesticide	No	Symbiodinium photosynthetic efficiency (NOEC, LOEC, EC50 & EC25)	Physiology	Colony	short-term (10h) toxicity assay to dinoflagellate endosymbionts photosynthetic efficiency	No	DYO	CE	Yes	low	Yes	low	No	unclear	No	low	No	low	No	low	No	low	No	low	Not enough info about solvent	unclear	Included in quantitative synthesis
3534	ScreenTA_4808	map	Scopus	Jones, R.J. and Muller, J. and Haynes, D. and Schreiber, U.	Effects of herbicides diuron and atrazine on corals of the Great Barrier Reef, Australia	2003	Marine Ecology Progress Series	10.3354/meps251153	IDC	13	Laboratory_experiment	Australia	23°26ÆS	151° 55ÆE	degrees-minutes	Heron Island Research Station, Queensland coast	Seriatopora hystrix	Seriatopora hystrix	Species	atrazine	Pesticide	No	Symbiodinium photosynthetic efficiency (NOEC, LOEC, EC50 & EC25)	Physiology	Colony	short-term (10h) toxicity assay to dinoflagellate endosymbionts photosynthetic efficiency	No	DYO	CE	Yes	low	Yes	low	No	unclear	No	low	No	low	No	low	No	low	No	low	Not enough info about solvent	unclear	No data extractable
3535	ScreenTA_4765	map	Scopus	Jones, R.J. and Steven, A.L.	Effects of cyanide on corals in relation to cyanide fishing on reefs	1997	Marine and Freshwater Research	10.1071/MF97048	DYO/IDC/KB/MD/MG/RM	1	Laboratory_experiment	Australia	NA	NA	NA	One Tree Island	Pocillopora damicornis	Pocillopora damicornis	Species	Cyanide	Pesticide	No	% dead	Mortality	Colony	N/A	No	MD	CE	Yes	low	N/A	low	Unknown	unclear	No	low	No	low	No	low	No	low	No	low	N/A	unclear	No data extractable
3536	ScreenTA_4765	map	Scopus	Jones, R.J. and Steven, A.L.	Effects of cyanide on corals in relation to cyanide fishing on reefs	1997	Marine and Freshwater Research	10.1071/MF97048	DYO/IDC/KB/MD/MG/RM	2	Laboratory_experiment	Australia	NA	NA	NA	One Tree Island	Pocillopora damicornis	Pocillopora damicornis	Species	Cyanide	Pesticide	No	% discoloured	Bleaching	Colony	N/A	No	MD	CE	Yes	low	N/A	low	Unknown	unclear	No	low	No	low	No	low	No	low	No	low	N/A	unclear	No data extractable
3538	ScreenTA_4765	map	Scopus	Jones, R.J. and Steven, A.L.	Effects of cyanide on corals in relation to cyanide fishing on reefs	1997	Marine and Freshwater Research	10.1071/MF97048	DYO/IDC/KB/MD/MG/RM	4	Laboratory_experiment	Australia	NA	NA	NA	One Tree Island	Pocillopora damicornis	Pocillopora damicornis	Species	Cyanide	Pesticide	No	Zooxanthellae density	Microbiome	Tissue	N/A	No	MD	CE	Yes	low	N/A	low	Unknown	unclear	No	low	No	low	No	low	No	low	No	low	N/A	unclear	Included in quantitative synthesis
3540	ScreenTA_4765	map	Scopus	Jones, R.J. and Steven, A.L.	Effects of cyanide on corals in relation to cyanide fishing on reefs	1997	Marine and Freshwater Research	10.1071/MF97048	DYO/IDC/KB/MD/MG/RM	6	Laboratory_experiment	Australia	NA	NA	NA	One Tree Island	Porites lichen	Porites lichen	Species	Cyanide	Pesticide	No	% dead	Mortality	Colony	N/A	No	MD	CE	Yes	low	N/A	low	Unknown	unclear	No	low	No	low	No	low	No	low	No	low	N/A	unclear	No data extractable
3541	ScreenTA_4765	map	Scopus	Jones, R.J. and Steven, A.L.	Effects of cyanide on corals in relation to cyanide fishing on reefs	1997	Marine and Freshwater Research	10.1071/MF97048	DYO/IDC/KB/MD/MG/RM	7	Laboratory_experiment	Australia	NA	NA	NA	One Tree Island	Porites lichen	Porites lichen	Species	Cyanide	Pesticide	No	% discoloured	Bleaching	Colony	N/A	No	MD	CE	Yes	low	N/A	low	Unknown	unclear	No	low	No	low	No	low	No	low	No	low	N/A	unclear	No data extractable
3544	ScreenTA_4954	map	Scopus	Jovanovi, B. and Guzmn, H.M.	Effects of titanium dioxide (TiO2) nanoparticles on caribbean reef-building coral (Montastraea faveolata)	2014	Environmental Toxicology and Chemistry	10.1002/etc.2560	DYO	1	Laboratory_experiment	Panama	NA	NA	NA	Colon Island, Bocas del Toro research station	Montastraea faveolata	Orbicella faveolata	Species	Titanium dioxide nanoparticles (nano-TiO2)	Nanoparticle	No	Gene expression (Ribosomal protein L12, Echinonectin, Ferritin, Interleukin-1, Annexin, Cryptochrome CRY1, Heat-shock protein 70 (HSP70), Calmodulin, Catalase)	Genetic	Molecular	N/A	No	MD/DYO	CE	No	unclear	N/A	low	Yes	low	Yes but the effect is controlled and null (chaque fragment provient d'une colonie gÚnÚtiquement diffÚrente des autres)	medium	No	low	No	low	No	low	No	low	The authors speculated that the small number of samples ('only 6 coral fragments per experimental group per time point') may explain the lack of significance of some results	medium	Included in narrative synthesis of findings
3545	ScreenTA_4954	map	Scopus	Jovanovi, B. and Guzmn, H.M.	Effects of titanium dioxide (TiO2) nanoparticles on caribbean reef-building coral (Montastraea faveolata)	2014	Environmental Toxicology and Chemistry	10.1002/etc.2560	DYO	2	Laboratory_experiment	Panama	NA	NA	NA	Colon Island, Bocas del Toro research station	Montastraea faveolata	Orbicella faveolata	Species	Titanium dioxide nanoparticles (nano-TiO2)	Nanoparticle	No	Zooxanthellae density	Microbiome	Tissue	N/A	No	MD/DYO	CE	No	unclear	N/A	low	Yes	low	Yes but the effect is controlled and null (chaque fragment provient d'une colonie gÚnÚtiquement diffÚrente des autres)	medium	No	low	No	low	No	low	No	low	The authors speculated that the small number of samples ('only 6 coral fragments per experimental group per time point') may explain the lack of significance of some results	medium	Included in quantitative synthesis
3578	ScreenTA_4779	map	Scopus	Kamei, M. and Takayama, K. and Ishibashi, H. and Takeuchi, I.	Effects of ecologically relevant concentrations of Irgarol 1051 in tropical to subtropical coastal seawater on hermatypic coral Acropora tenuis and its symbiotic dinoflagellates	2020	Marine Pollution Bulletin	10.1016/j.marpolbul.2019.110734	IDC	1	Laboratory_experiment	Japan	NA	NA	NA	commercial provider of coral colony: purchased from Umino-tane Inc. (Yomitanson,Okinawa, Japan)	Acropora tenuis	Acropora tenuis	Species	Irgarol 1051 (a PSII herbicide) 20 ng/L and 200 ng/L	Pesticide	No	changed photosynthetic efficiency of symbiont: (PSII) maximum effective quantum yield (?F/Fm?)	Physiology	Colony	herbicide ecotoxicity assay, at ecologically relevant concentrations	No	DYO	CE	Yes	low	Yes	low	No	unclear	No	low	No	low	No	low	No	low	No	low	N/A	unclear	Included in quantitative synthesis
3579	ScreenTA_4779	map	Scopus	Kamei, M. and Takayama, K. and Ishibashi, H. and Takeuchi, I.	Effects of ecologically relevant concentrations of Irgarol 1051 in tropical to subtropical coastal seawater on hermatypic coral Acropora tenuis and its symbiotic dinoflagellates	2020	Marine Pollution Bulletin	10.1016/j.marpolbul.2019.110734	IDC	2	Laboratory_experiment	Japan	NA	NA	NA	commercial provider of coral colony: purchased from Umino-tane Inc. (Yomitanson,Okinawa, Japan)	Acropora tenuis	Acropora tenuis	Species	Irgarol 1051 (a PSII herbicide) 20 ng/L and 200 ng/L	Pesticide	No	no color loss	Other	Colony	herbicide ecotoxicity assay, at ecologically relevant concentrations	No	DYO	CE	Yes	low	Yes	low	No	unclear	No	low	No	low	No	low	No	low	No	low	N/A	unclear	Included in quantitative synthesis
3585	ScreenTA_3877	map	Scopus	Katsumata, M. and Takeuchi, I.	Delayed fluorescence as an indicator of the influence of the herbicides Irgarol 1051 and Diuron on hard coral Acropora digitifera	2017	Marine Pollution Bulletin	10.1016/j.marpolbul.2017.08.006	IDC	1	Laboratory_experiment	Japan	NA	NA	NA	Sesoko Station reef (University of the Ryukyus)	Acropora digitifera	Acropora digitifera	Species	Irgarol 1051 (1 ?g/L)	Pesticide	No	Symbiodinium delayed fluorescence	Physiology	Colony	short-term changes in membrane electron transport & binding of herbicides to target proteins in photosystem II	No	DYO	BACE	Yes	low	Yes	low	No	unclear	No	low	No	low	No	low	No	low	No	low	N/A	unclear	Included in quantitative synthesis
3586	ScreenTA_3877	map	Scopus	Katsumata, M. and Takeuchi, I.	Delayed fluorescence as an indicator of the influence of the herbicides Irgarol 1051 and Diuron on hard coral Acropora digitifera	2017	Marine Pollution Bulletin	10.1016/j.marpolbul.2017.08.006	IDC	2	Laboratory_experiment	Japan	NA	NA	NA	Sesoko Station reef (University of the Ryukyus)	Acropora digitifera	Acropora digitifera	Species	diuron (1 ?g/L)	Pesticide	No	Symbiodinium delayed fluorescence	Physiology	Colony	short-term changes in membrane electron transport & binding of herbicides to target proteins in photosystem II	No	DYO	BACE	Yes	low	Yes	low	No	unclear	No	low	No	low	No	low	No	low	No	low	N/A	unclear	Included in quantitative synthesis
3589	ScreenTA_9745	map	Scopus	Kegler, P. and Baum, G. and Indriana, L.F. and Wild, C. and Kunzmann, A.	Physiological response of the hard coral pocillopora verrucosa from Lombok, Indonesia, to two common pollutants in combination with high temperature	2015	PLoS ONE	10.1371/journal.pone.0142744	DYO	2	Laboratory_experiment	Indonesia	08°20.259'S | 08°21.768'S	116°02.260'E | 116°01.897'E	degrees-decimal minutes	Lombok	Pocillopora verrucosa	Pocillopora verrucosa	Species	Diesel	Hydrocarbon	Yes	Photosynthetic rates	Physiology	Colony	N/A	No	MD	CE	Yes	low	N/A	low	Yes	low	No	low	No	low	No	low	No	low	No	low	N/A	low	Included in quantitative synthesis
3593	ScreenTA_9745	map	Scopus	Kegler, P. and Baum, G. and Indriana, L.F. and Wild, C. and Kunzmann, A.	Physiological response of the hard coral pocillopora verrucosa from Lombok, Indonesia, to two common pollutants in combination with high temperature	2015	PLoS ONE	10.1371/journal.pone.0142744	DYO	6	Laboratory_experiment	Indonesia	08°20.259'S | 08°21.768'S	116°02.260'E | 116°01.897'E	degrees-decimal minutes	Lombok	Pocillopora verrucosa	Pocillopora verrucosa	Species	Diesel	Hydrocarbon	Yes	Photosynthetic rates	Physiology	Colony	Combined with temperature	No	MD	CE	Yes	low	N/A	low	Yes	low	No	low	No	low	No	low	No	low	No	low	N/A	low	Included in quantitative synthesis
3596	ScreenTA_9745	map	Scopus	Kegler, P. and Baum, G. and Indriana, L.F. and Wild, C. and Kunzmann, A.	Physiological response of the hard coral pocillopora verrucosa from Lombok, Indonesia, to two common pollutants in combination with high temperature	2015	PLoS ONE	10.1371/journal.pone.0142744	DYO	9	Laboratory_experiment	Indonesia	08°20.259'S | 08°21.768'S	116°02.260'E | 116°01.897'E	degrees-decimal minutes	Lombok	Pocillopora verrucosa	Pocillopora verrucosa	Species	surfactant LAS (linear alkylbenzene sulfonate)	Detergent	No	Maximum quantum yield (Fv/Fm)	Physiology	Colony	N/A	No	MD	CE	Yes	low	N/A	low	Yes	low	No	low	No	low	No	low	No	low	No	low	N/A	low	Included in quantitative synthesis
3597	ScreenTA_9745	map	Scopus	Kegler, P. and Baum, G. and Indriana, L.F. and Wild, C. and Kunzmann, A.	Physiological response of the hard coral pocillopora verrucosa from Lombok, Indonesia, to two common pollutants in combination with high temperature	2015	PLoS ONE	10.1371/journal.pone.0142744	DYO	10	Laboratory_experiment	Indonesia	08°20.259'S | 08°21.768'S	116°02.260'E | 116°01.897'E	degrees-decimal minutes	Lombok	Pocillopora verrucosa	Pocillopora verrucosa	Species	surfactant LAS (linear alkylbenzene sulfonate)	Detergent	No	% tissue loss	Mortality	Colony	N/A	No	MD	CE	Yes	low	N/A	low	Yes	low	No	low	No	low	No	low	No	low	No	low	N/A	low	No data extractable
3598	ScreenTA_9745	map	Scopus	Kegler, P. and Baum, G. and Indriana, L.F. and Wild, C. and Kunzmann, A.	Physiological response of the hard coral pocillopora verrucosa from Lombok, Indonesia, to two common pollutants in combination with high temperature	2015	PLoS ONE	10.1371/journal.pone.0142744	DYO	11	Laboratory_experiment	Indonesia	08°20.259'S | 08°21.768'S	116°02.260'E | 116°01.897'E	degrees-decimal minutes	Lombok	Pocillopora verrucosa	Pocillopora verrucosa	Species	surfactant LAS (linear alkylbenzene sulfonate)	Detergent	Yes	Maximum quantum yield (Fv/Fm)	Physiology	Colony	Combined with temperature	No	MD	CE	Yes	low	N/A	low	Yes	low	No	low	No	low	No	low	No	low	No	low	N/A	low	Included in quantitative synthesis
3599	ScreenTA_9745	map	Scopus	Kegler, P. and Baum, G. and Indriana, L.F. and Wild, C. and Kunzmann, A.	Physiological response of the hard coral pocillopora verrucosa from Lombok, Indonesia, to two common pollutants in combination with high temperature	2015	PLoS ONE	10.1371/journal.pone.0142744	DYO	12	Laboratory_experiment	Indonesia	08°20.259'S | 08°21.768'S	116°02.260'E | 116°01.897'E	degrees-decimal minutes	Lombok	Pocillopora verrucosa	Pocillopora verrucosa	Species	surfactant LAS (linear alkylbenzene sulfonate)	Detergent	Yes	% tissue loss	Mortality	Colony	Combined with temperature	No	MD	CE	Yes	low	N/A	low	Yes	low	No	low	No	low	No	low	No	low	No	low	N/A	low	No data extractable
3607	ScreenTA_1857	map	Scopus	Kelly, L.W. and Barott, K.L. and Dinsdale, E. and Friedlander, A.M. and Nosrat, B. and Obura, D. and Sala, E. and Sandin, S.A. and Smith, J.E. and Vermeij, M.J.A. and Williams, G.J. and Willner, D. and Rohwer, F.	Black reefs Iron-induced phase shifts on coral reefs	2012	ISME Journal	10.1038/ismej.2011.114	DYO	2	Laboratory_experiment	Kiribati	3.880	-159.320	decimal degrees	Tabuaeran Atoll, Line Islands	Pocillopora meandrina	Pocillopora meandrina	Species	Ampicillin	Pharmaceutical	No	Mortality	Mortality	Colony	N/A	No	MD	CE	Yes	low	N/A	low	Unknown	unclear	No	low	No	low	No	low	No	low	No	low	N/A	unclear	No data extractable
3608	ScreenTA_1857	map	Scopus	Kelly, L.W. and Barott, K.L. and Dinsdale, E. and Friedlander, A.M. and Nosrat, B. and Obura, D. and Sala, E. and Sandin, S.A. and Smith, J.E. and Vermeij, M.J.A. and Williams, G.J. and Willner, D. and Rohwer, F.	Black reefs Iron-induced phase shifts on coral reefs	2012	ISME Journal	10.1038/ismej.2011.114	DYO	3	Laboratory_experiment	Kiribati	3.880	-159.320	decimal degrees	Tabuaeran Atoll, Line Islands	Pocillopora meandrina	Pocillopora meandrina	Species	Iron	Metal	No	Mortality	Mortality	Colony	N/A	No	MD	CE	Yes	low	N/A	low	Unknown	unclear	No	low	No	low	No	low	No	low	No	low	N/A	unclear	No data extractable
3609	ScreenTA_1857	map	Scopus	Kelly, L.W. and Barott, K.L. and Dinsdale, E. and Friedlander, A.M. and Nosrat, B. and Obura, D. and Sala, E. and Sandin, S.A. and Smith, J.E. and Vermeij, M.J.A. and Williams, G.J. and Willner, D. and Rohwer, F.	Black reefs Iron-induced phase shifts on coral reefs	2012	ISME Journal	10.1038/ismej.2011.114	DYO	4	Laboratory_experiment	Kiribati	3.880	-159.320	decimal degrees	Tabuaeran Atoll, Line Islands	Pocillopora meandrina	Pocillopora meandrina	Species	Ampicillin & Iron	Metal|Pharmaceutical	Yes	Mortality	Mortality	Colony	N/A	No	MD	CE	Yes	low	N/A	low	Unknown	unclear	No	low	No	low	No	low	No	low	No	low	N/A	unclear	No data extractable
3729	ScreenTA_12503	map	Scopus	Kline, D.I. and Bryant, J. and Kisflaudy, E. and Rohwer, G. and Nostropaur, F. and Grayson, J. and Knowlton, N. and Rohwer, F.	The aquatic automated dosing and maintenance system (AADAMS)	2006	Limnology and Oceanography Methods	10.4319/lom.2006.4.184	DYO	1	Laboratory_experiment	Panama	NA	NA	NA	Bocas del Toro	Montastraea annularis	Orbicella annularis	Species	Road asphalt	Hydrocarbon	Yes	% mortality	Mortality	Colony	N/A	No	MD	CE	Yes	low	N/A	low	Yes	low	No	low	No	low	No	low	No	low	No	low	N/A	low	No data extractable
3730	ScreenTA_12503	map	Scopus	Kline, D.I. and Bryant, J. and Kisflaudy, E. and Rohwer, G. and Nostropaur, F. and Grayson, J. and Knowlton, N. and Rohwer, F.	The aquatic automated dosing and maintenance system (AADAMS)	2006	Limnology and Oceanography Methods	10.4319/lom.2006.4.184	DYO	2	Laboratory_experiment	Panama	NA	NA	NA	Bocas del Toro	Montastraea annularis	Orbicella annularis	Species	Roofing tar	Hydrocarbon	Yes	% mortality	Mortality	Colony	N/A	No	MD	CE	Yes	low	N/A	low	Yes	low	No	low	No	low	No	low	No	low	No	low	N/A	low	No data extractable
3753	ScreenTA_2974	map	Scopus	Knutson, S. and Downs, C.A. and Richmond, R.H.	Concentrations of Irgarol in selected marinas of Oahu, Hawaii and effects on settlement of coral larval	2012	Ecotoxicology	10.1007/s10646-011-0752-8	MD	1	Laboratory_experiment	United States of America	21°17'35.4''N	157°51'53.7''W	degrees-minutes-seconds	Kakaako, Honolulu, Oahu, Hawaii	Porites hawaiiensis	Porites hawaiiensis	Species	Irgarol 1051	Pesticide	No	settlement	Recruitment	Colony	experiment on larvae	No	DYO	CE	Yes	low	Yes	low	No	unclear	No	low	No	low	No	low	No	low	No	low	N/A	unclear	Included in quantitative synthesis
3866	WebEnginesSpecWeb_65	map	CORE	Krupp D. A., Blanck Jacqueline, Te F.	Sensitivity of the Hawaiian Mushroom Coral Fungia scutaria to the Pesticide Chlorpyrifos Cleavage and Early Planula Larva Stages	1994	NA	NA	DYO	1	Laboratory_experiment	United States of America	NA	NA	NA	Kaneohe Bay, Hawaii	Fungia scutaria	Lobactis scutaria	Species	Chlorpyrifos (0,0-diethyl 0-(3,5,6,-trichloro-2-pyridyl) phosphoro-thioate)	Pesticide	No	Fertilization success	Reproduction	Tissue	N/A	No	MD	CE	Yes	low	Yes	low	No	unclear	No	low	No	low	No	low	No	low	No	low	N/A	unclear	Included in quantitative synthesis
3867	WebEnginesSpecWeb_65	map	CORE	Krupp D. A., Blanck Jacqueline, Te F.	Sensitivity of the Hawaiian Mushroom Coral Fungia scutaria to the Pesticide Chlorpyrifos Cleavage and Early Planula Larva Stages	1994	NA	NA	DYO	2	Laboratory_experiment	United States of America	NA	NA	NA	Kaneohe Bay, Hawaii	Fungia scutaria	Lobactis scutaria	Species	Chlorpyrifos (0,0-diethyl 0-(3,5,6,-trichloro-2-pyridyl) phosphoro-thioate)	Pesticide	No	Survivorship planulae	Mortality	Individual	N/A	No	MD	CE	Yes	low	Yes	low	No	unclear	No	low	No	low	No	low	No	low	No	low	N/A	unclear	No data extractable
3886	ScreenTA_6956	map	Scopus	Kwok, C.K. and Ang, P.O.	Inhibition of larval swimming activity of the coral (Platygyra acuta) by interactive thermal and chemical stresses	2013	Marine Pollution Bulletin	10.1016/j.marpolbul.2013.06.048	DYO	1	Laboratory_experiment	Hong Kong	NA	NA	NA	northeastern Hong Kong	Platygyra acuta	Platygyra acuta	Species	Copper	Metal	No	Larval mortality	Mortality	Individual	N/A	No	MD	CE	Yes	low	N/A	low	Unknown	unclear	No	low	No	low	No	low	No	low	No	low	N/A	unclear	Included in quantitative synthesis
3888	ScreenTA_6956	map	Scopus	Kwok, C.K. and Ang, P.O.	Inhibition of larval swimming activity of the coral (Platygyra acuta) by interactive thermal and chemical stresses	2013	Marine Pollution Bulletin	10.1016/j.marpolbul.2013.06.048	DYO	3	Laboratory_experiment	Hong Kong	NA	NA	NA	northeastern Hong Kong	Platygyra acuta	Platygyra acuta	Species	Copper	Metal	Yes	Larval mortality	Mortality	Individual	Combined with temperature	No	MD	CE	Yes	low	N/A	low	Unknown	unclear	No	low	No	low	No	low	No	low	No	low	N/A	unclear	Included in quantitative synthesis
3890	ScreenTA_3147	map	Scopus	Kwok, C.K. and Lam, K.Y. and Leung, S.M. and Chui, A.P.Y. and Ang, P.O., Jr.	Copper and thermal perturbations on the early life processes of the hard coral Platygyra acuta	2016	Coral Reefs	10.1007/s00338-016-1432-1	DYO	1	Laboratory_experiment	Hong Kong	NA	NA	NA	northeastern Hong Kong	Platygyra acuta	Platygyra acuta	Species	Copper	Metal	No	Fertilisation sucess	Reproduction	Tissue	N/A	No	MD	CE	Yes	low	N/A	low	Yes	low	No	low	No	low	No	low	No	low	No	low	N/A	low	Included in quantitative synthesis
3891	ScreenTA_3147	map	Scopus	Kwok, C.K. and Lam, K.Y. and Leung, S.M. and Chui, A.P.Y. and Ang, P.O., Jr.	Copper and thermal perturbations on the early life processes of the hard coral Platygyra acuta	2016	Coral Reefs	10.1007/s00338-016-1432-1	DYO	2	Laboratory_experiment	Hong Kong	NA	NA	NA	northeastern Hong Kong	Platygyra acuta	Platygyra acuta	Species	Copper	Metal	No	Larval survivorship	Mortality	Individual	N/A	No	MD	CE	Yes	low	N/A	low	Yes	low	No	low	No	low	No	low	No	low	No	low	N/A	low	Included in quantitative synthesis
3893	ScreenTA_3147	map	Scopus	Kwok, C.K. and Lam, K.Y. and Leung, S.M. and Chui, A.P.Y. and Ang, P.O., Jr.	Copper and thermal perturbations on the early life processes of the hard coral Platygyra acuta	2016	Coral Reefs	10.1007/s00338-016-1432-1	DYO	4	Laboratory_experiment	Hong Kong	NA	NA	NA	northeastern Hong Kong	Platygyra acuta	Platygyra acuta	Species	Copper	Metal	No	Larval metamorphosis	Recruitment	Individual	N/A	No	MD	CE	Yes	low	N/A	low	Yes	low	No	low	No	low	No	low	No	low	No	low	N/A	low	Included in quantitative synthesis
3895	ScreenTA_3147	map	Scopus	Kwok, C.K. and Lam, K.Y. and Leung, S.M. and Chui, A.P.Y. and Ang, P.O., Jr.	Copper and thermal perturbations on the early life processes of the hard coral Platygyra acuta	2016	Coral Reefs	10.1007/s00338-016-1432-1	DYO	6	Laboratory_experiment	Hong Kong	NA	NA	NA	northeastern Hong Kong	Platygyra acuta	Platygyra acuta	Species	Copper	Metal	Yes	Fertilisation sucess	Reproduction	Tissue	Combined with temperature	No	MD	CE	Yes	low	N/A	low	Yes	low	No	low	No	low	No	low	No	low	No	low	N/A	low	Included in quantitative synthesis
3896	ScreenTA_3147	map	Scopus	Kwok, C.K. and Lam, K.Y. and Leung, S.M. and Chui, A.P.Y. and Ang, P.O., Jr.	Copper and thermal perturbations on the early life processes of the hard coral Platygyra acuta	2016	Coral Reefs	10.1007/s00338-016-1432-1	DYO	7	Laboratory_experiment	Hong Kong	NA	NA	NA	northeastern Hong Kong	Platygyra acuta	Platygyra acuta	Species	Copper	Metal	Yes	Larval survivorship	Mortality	Individual	Combined with temperature	No	MD	CE	Yes	low	N/A	low	Yes	low	No	low	No	low	No	low	No	low	No	low	N/A	low	Included in quantitative synthesis
3898	ScreenTA_3147	map	Scopus	Kwok, C.K. and Lam, K.Y. and Leung, S.M. and Chui, A.P.Y. and Ang, P.O., Jr.	Copper and thermal perturbations on the early life processes of the hard coral Platygyra acuta	2016	Coral Reefs	10.1007/s00338-016-1432-1	DYO	9	Laboratory_experiment	Hong Kong	NA	NA	NA	northeastern Hong Kong	Platygyra acuta	Platygyra acuta	Species	Copper	Metal	Yes	Larval metamorphosis	Recruitment	Individual	Combined with temperature	No	MD	CE	Yes	low	N/A	low	Yes	low	No	low	No	low	No	low	No	low	No	low	N/A	low	Included in quantitative synthesis
3935	WebEnginesSpecWeb_379	map	GreenFile	Lanctôt, Chantal M. and Bednarz, Vanessa N. and Melvin, Steven and Jacob, Hugo and Oberhaensli, Franois and Swarzenski, Peter W. and Ferrier-Pagès, Christine and Carroll, Anthony R. and Metian, Marc	Physiological stress response of the scleractinian coral Stylophora pistillata exposed to polyethylene microplastics	2020	Environmental Pollution	10.1016/j.envpol.2020.114559	DYO	1	Laboratory_experiment	Jordan	NA	NA	NA	Gulf of Aqaba, Red Sea	Stylophora pistillata	Stylophora pistillata	Species	Polyethylene microplastics	Microplastic	No	Gross calcification rate	Calcification	Colony	N/A	No	MD	CE	Yes	low	N/A	low	Yes	low	No	low	No	low	No	low	No	low	No	low	N/A	low	Included in quantitative synthesis
3936	WebEnginesSpecWeb_379	map	GreenFile	Lanctôt, Chantal M. and Bednarz, Vanessa N. and Melvin, Steven and Jacob, Hugo and Oberhaensli, Franois and Swarzenski, Peter W. and Ferrier-Pagès, Christine and Carroll, Anthony R. and Metian, Marc	Physiological stress response of the scleractinian coral Stylophora pistillata exposed to polyethylene microplastics	2020	Environmental Pollution	10.1016/j.envpol.2020.114559	DYO	2	Laboratory_experiment	Jordan	NA	NA	NA	Gulf of Aqaba, Red Sea	Stylophora pistillata	Stylophora pistillata	Species	Polyethylene microplastics	Microplastic	No	Fv/Fm maximal quantum yields of photosystem II	Physiology	Colony	N/A	No	MD	CE	Yes	low	N/A	low	Yes	low	No	low	No	low	No	low	No	low	No	low	N/A	low	Included in quantitative synthesis
3938	WebEnginesSpecWeb_379	map	GreenFile	Lanctôt, Chantal M. and Bednarz, Vanessa N. and Melvin, Steven and Jacob, Hugo and Oberhaensli, Franois and Swarzenski, Peter W. and Ferrier-Pagès, Christine and Carroll, Anthony R. and Metian, Marc	Physiological stress response of the scleractinian coral Stylophora pistillata exposed to polyethylene microplastics	2020	Environmental Pollution	10.1016/j.envpol.2020.114559	DYO	4	Laboratory_experiment	Jordan	NA	NA	NA	Gulf of Aqaba, Red Sea	Stylophora pistillata	Stylophora pistillata	Species	Polyethylene microplastics	Microplastic	No	Non-photochemical quenching (NPQ)	Physiology	Colony	N/A	No	MD	CE	Yes	low	N/A	low	Yes	low	No	low	No	low	No	low	No	low	No	low	N/A	low	Included in narrative synthesis of findings
3939	WebEnginesSpecWeb_379	map	GreenFile	Lanctôt, Chantal M. and Bednarz, Vanessa N. and Melvin, Steven and Jacob, Hugo and Oberhaensli, Franois and Swarzenski, Peter W. and Ferrier-Pagès, Christine and Carroll, Anthony R. and Metian, Marc	Physiological stress response of the scleractinian coral Stylophora pistillata exposed to polyethylene microplastics	2020	Environmental Pollution	10.1016/j.envpol.2020.114559	DYO	5	Laboratory_experiment	Jordan	NA	NA	NA	Gulf of Aqaba, Red Sea	Stylophora pistillata	Stylophora pistillata	Species	Polyethylene microplastics	Microplastic	No	Symbiodiniaceae cell number	Microbiome	Tissue	N/A	No	MD	CE	Yes	low	N/A	low	Yes	low	No	low	No	low	No	low	No	low	No	low	N/A	low	Included in quantitative synthesis
3940	WebEnginesSpecWeb_379	map	GreenFile	Lanctôt, Chantal M. and Bednarz, Vanessa N. and Melvin, Steven and Jacob, Hugo and Oberhaensli, Franois and Swarzenski, Peter W. and Ferrier-Pagès, Christine and Carroll, Anthony R. and Metian, Marc	Physiological stress response of the scleractinian coral Stylophora pistillata exposed to polyethylene microplastics	2020	Environmental Pollution	10.1016/j.envpol.2020.114559	DYO	6	Laboratory_experiment	Jordan	NA	NA	NA	Gulf of Aqaba, Red Sea	Stylophora pistillata	Stylophora pistillata	Species	Polyethylene microplastics	Microplastic	No	Chlorophyll content	Physiology	Cellular	N/A	No	MD	CE	Yes	low	N/A	low	Yes	low	No	low	No	low	No	low	No	low	No	low	N/A	low	Included in narrative synthesis of findings
3941	WebEnginesSpecWeb_379	map	GreenFile	Lanctôt, Chantal M. and Bednarz, Vanessa N. and Melvin, Steven and Jacob, Hugo and Oberhaensli, Franois and Swarzenski, Peter W. and Ferrier-Pagès, Christine and Carroll, Anthony R. and Metian, Marc	Physiological stress response of the scleractinian coral Stylophora pistillata exposed to polyethylene microplastics	2020	Environmental Pollution	10.1016/j.envpol.2020.114559	DYO	7	Laboratory_experiment	Jordan	NA	NA	NA	Gulf of Aqaba, Red Sea	Stylophora pistillata	Stylophora pistillata	Species	Polyethylene microplastics	Microplastic	No	Protein content	Physiology	Tissue	N/A	No	MD	CE	Yes	low	N/A	low	Yes	low	No	low	No	low	No	low	No	low	No	low	N/A	low	No data extractable
3942	WebEnginesSpecWeb_379	map	GreenFile	Lanctôt, Chantal M. and Bednarz, Vanessa N. and Melvin, Steven and Jacob, Hugo and Oberhaensli, Franois and Swarzenski, Peter W. and Ferrier-Pagès, Christine and Carroll, Anthony R. and Metian, Marc	Physiological stress response of the scleractinian coral Stylophora pistillata exposed to polyethylene microplastics	2020	Environmental Pollution	10.1016/j.envpol.2020.114559	DYO	8	Laboratory_experiment	Jordan	NA	NA	NA	Gulf of Aqaba, Red Sea	Stylophora pistillata	Stylophora pistillata	Species	Polyethylene microplastics	Microplastic	No	Polar metabolites composition	Physiology	Tissue	N/A	No	MD	CE	Yes	low	N/A	low	Yes	low	No	low	No	low	No	low	No	low	No	low	N/A	low	Included in narrative synthesis of findings
3943	WebEnginesSpecWeb_381	map	ReefBase	Lane, A. and Harisson, P.L.	Effects of oil contaminants on survivorship of larvae of the scleractinian reef corals Acropora tenuis, Goniastrea aspera and Platygyra sinensis from the Great Barrier Reef	2000	Ninth International Coral Reef Symposium	NA	DYO	1	Laboratory_experiment	Australia	NA	NA	NA	Magnetic Island, Central Great Barrier Reef	Acropora tenuis	Acropora tenuis	Species	Fuel Oil	Hydrocarbon	Yes	Larvae mortality rates	Mortality	Individual	N/A	No	DYO/MD (test)	CE	Yes	low	N/A	low	No	unclear	No	low	No	low	No	low	No	low	No	low	N/A	unclear	Included in quantitative synthesis
3944	WebEnginesSpecWeb_381	map	ReefBase	Lane, A. and Harisson, P.L.	Effects of oil contaminants on survivorship of larvae of the scleractinian reef corals Acropora tenuis, Goniastrea aspera and Platygyra sinensis from the Great Barrier Reef	2000	Ninth International Coral Reef Symposium	NA	DYO	2	Laboratory_experiment	Australia	NA	NA	NA	Magnetic Island, Central Great Barrier Reef	Acropora tenuis	Acropora tenuis	Species	Fuel Oil & dispersant Ardrox 6120	Hydrocarbon|Dispersant	Yes	Larvae mortality rates	Mortality	Individual	N/A	No	DYO/MD (test)	CE	Yes	low	N/A	low	No	unclear	No	low	No	low	No	low	No	low	No	low	N/A	unclear	Included in quantitative synthesis
3945	WebEnginesSpecWeb_381	map	ReefBase	Lane, A. and Harisson, P.L.	Effects of oil contaminants on survivorship of larvae of the scleractinian reef corals Acropora tenuis, Goniastrea aspera and Platygyra sinensis from the Great Barrier Reef	2000	Ninth International Coral Reef Symposium	NA	DYO	3	Laboratory_experiment	Australia	NA	NA	NA	Magnetic Island, Central Great Barrier Reef	Acropora tenuis	Acropora tenuis	Species	Dispersant Ardrox 6120	Dispersant	No	Larvae mortality rates	Mortality	Individual	N/A	No	DYO/MD (test)	CE	Yes	low	N/A	low	No	unclear	No	low	No	low	No	low	No	low	No	low	N/A	unclear	No data extractable
3946	WebEnginesSpecWeb_381	map	ReefBase	Lane, A. and Harisson, P.L.	Effects of oil contaminants on survivorship of larvae of the scleractinian reef corals Acropora tenuis, Goniastrea aspera and Platygyra sinensis from the Great Barrier Reef	2000	Ninth International Coral Reef Symposium	NA	DYO	4	Laboratory_experiment	Australia	NA	NA	NA	Magnetic Island, Central Great Barrier Reef	Platygyra sinensis	Platygyra sinensis	Species	Fuel Oil	Hydrocarbon	Yes	Larvae mortality rates	Mortality	Individual	N/A	No	DYO/MD (test)	CE	Yes	low	N/A	low	No	unclear	No	low	No	low	No	low	No	low	No	low	N/A	unclear	Included in quantitative synthesis
3947	WebEnginesSpecWeb_381	map	ReefBase	Lane, A. and Harisson, P.L.	Effects of oil contaminants on survivorship of larvae of the scleractinian reef corals Acropora tenuis, Goniastrea aspera and Platygyra sinensis from the Great Barrier Reef	2000	Ninth International Coral Reef Symposium	NA	DYO	5	Laboratory_experiment	Australia	NA	NA	NA	Magnetic Island, Central Great Barrier Reef	Platygyra sinensis	Platygyra sinensis	Species	Fuel Oil & dispersant Ardrox 6120	Hydrocarbon|Dispersant	Yes	Larvae mortality rates	Mortality	Individual	N/A	No	DYO/MD (test)	CE	Yes	low	N/A	low	No	unclear	No	low	No	low	No	low	No	low	No	low	N/A	unclear	No data extractable
3948	WebEnginesSpecWeb_381	map	ReefBase	Lane, A. and Harisson, P.L.	Effects of oil contaminants on survivorship of larvae of the scleractinian reef corals Acropora tenuis, Goniastrea aspera and Platygyra sinensis from the Great Barrier Reef	2000	Ninth International Coral Reef Symposium	NA	DYO	6	Laboratory_experiment	Australia	NA	NA	NA	Magnetic Island, Central Great Barrier Reef	Platygyra sinensis	Platygyra sinensis	Species	Dispersant Ardrox 6120	Dispersant	No	Larvae mortality rates	Mortality	Individual	N/A	No	DYO/MD (test)	CE	Yes	low	N/A	low	No	unclear	No	low	No	low	No	low	No	low	No	low	N/A	unclear	Included in quantitative synthesis
3949	WebEnginesSpecWeb_381	map	ReefBase	Lane, A. and Harisson, P.L.	Effects of oil contaminants on survivorship of larvae of the scleractinian reef corals Acropora tenuis, Goniastrea aspera and Platygyra sinensis from the Great Barrier Reef	2000	Ninth International Coral Reef Symposium	NA	DYO	7	Laboratory_experiment	Australia	NA	NA	NA	Magnetic Island, Central Great Barrier Reef	Goniastrea aspera	Coelastrea aspera	Species	Fuel Oil	Hydrocarbon	Yes	Larvae mortality rates	Mortality	Individual	N/A	No	DYO/MD (test)	CE	Yes	low	N/A	low	No	unclear	No	low	No	low	No	low	No	low	No	low	N/A	unclear	Included in quantitative synthesis
3950	WebEnginesSpecWeb_381	map	ReefBase	Lane, A. and Harisson, P.L.	Effects of oil contaminants on survivorship of larvae of the scleractinian reef corals Acropora tenuis, Goniastrea aspera and Platygyra sinensis from the Great Barrier Reef	2000	Ninth International Coral Reef Symposium	NA	DYO	8	Laboratory_experiment	Australia	NA	NA	NA	Magnetic Island, Central Great Barrier Reef	Goniastrea aspera	Coelastrea aspera	Species	Fuel Oil & dispersant Ardrox 6120	Hydrocarbon|Dispersant	Yes	Larvae mortality rates	Mortality	Individual	N/A	No	DYO/MD (test)	CE	Yes	low	N/A	low	No	unclear	No	low	No	low	No	low	No	low	No	low	N/A	unclear	No data extractable
3951	WebEnginesSpecWeb_381	map	ReefBase	Lane, A. and Harisson, P.L.	Effects of oil contaminants on survivorship of larvae of the scleractinian reef corals Acropora tenuis, Goniastrea aspera and Platygyra sinensis from the Great Barrier Reef	2000	Ninth International Coral Reef Symposium	NA	DYO	9	Laboratory_experiment	Australia	NA	NA	NA	Magnetic Island, Central Great Barrier Reef	Goniastrea aspera	Coelastrea aspera	Species	Dispersant Ardrox 6120	Dispersant	No	Larvae mortality rates	Mortality	Individual	N/A	No	DYO/MD (test)	CE	Yes	low	N/A	low	No	unclear	No	low	No	low	No	low	No	low	No	low	N/A	unclear	No data extractable
3980	ScreenTA_4603	map	Scopus	LeGore, S. and Marszalek, D.S. and Danek, L.J. and Tomlinson, M.S. and Hofmann, J.E. and Cuddeback, J.E.	Effect of chemically dispersed oil on arabian gulf corals A field experiment	1989	2005 International Oil Spill Conference, IOSC 2005	NA	DYO	2	Field_experiment	Saudi Arabia	27°11' 30''N	49°59'25''E	degrees-minutes-seconds	Jurayd Island	Coral	Coral	NA	Crude Oil	Hydrocarbon	Yes	Coral mortality	Mortality	Colony	N/A	Linked LeGore1983	MD	CE	Yes	low	N/A	low	Yes	low	Unknown	high	No	low	No	low	No	low	No	low	N/A	high	No data extractable
3981	ScreenTA_4603	map	Scopus	LeGore, S. and Marszalek, D.S. and Danek, L.J. and Tomlinson, M.S. and Hofmann, J.E. and Cuddeback, J.E.	Effect of chemically dispersed oil on arabian gulf corals A field experiment	1989	2005 International Oil Spill Conference, IOSC 2005	NA	DYO	3	Field_experiment	Saudi Arabia	27°11' 30''N	49°59'25''E	degrees-minutes-seconds	Jurayd Island	Coral	Coral	NA	Crude Oil	Hydrocarbon	Yes	Bleaching	Bleaching	Colony	N/A	Linked LeGore1983	MD	CE	Yes	low	N/A	low	Yes	low	Unknown	high	No	low	No	low	No	low	No	low	N/A	high	No data extractable
3982	ScreenTA_4603	map	Scopus	LeGore, S. and Marszalek, D.S. and Danek, L.J. and Tomlinson, M.S. and Hofmann, J.E. and Cuddeback, J.E.	Effect of chemically dispersed oil on arabian gulf corals A field experiment	1989	2005 International Oil Spill Conference, IOSC 2005	NA	DYO	4	Field_experiment	Saudi Arabia	27°11' 30''N	49°59'25''E	degrees-minutes-seconds	Jurayd Island	Acropora	Acropora	Genus	Crude Oil	Hydrocarbon	Yes	Skeletal extension	Growth	Colony	N/A	Linked LeGore1983	MD	CE	Yes	low	N/A	low	Yes	low	Unknown	high	No	low	No	low	No	low	No	low	N/A	high	No data extractable
3983	ScreenTA_4603	map	Scopus	LeGore, S. and Marszalek, D.S. and Danek, L.J. and Tomlinson, M.S. and Hofmann, J.E. and Cuddeback, J.E.	Effect of chemically dispersed oil on arabian gulf corals A field experiment	1989	2005 International Oil Spill Conference, IOSC 2005	NA	DYO	5	Field_experiment	Saudi Arabia	27°11' 30''N	49°59'25''E	degrees-minutes-seconds	Jurayd Island	Coral	Coral	NA	Dispersant Corexit 9527	Dispersant	No	Coral condition	Other	Colony	N/A	Linked LeGore1983	MD	CE	Yes	low	N/A	low	No	unclear	Unknown	high	No	low	No	low	No	low	No	low	N/A	high	No data extractable
3984	ScreenTA_4603	map	Scopus	LeGore, S. and Marszalek, D.S. and Danek, L.J. and Tomlinson, M.S. and Hofmann, J.E. and Cuddeback, J.E.	Effect of chemically dispersed oil on arabian gulf corals A field experiment	1989	2005 International Oil Spill Conference, IOSC 2005	NA	DYO	6	Field_experiment	Saudi Arabia	27°11' 30''N	49°59'25''E	degrees-minutes-seconds	Jurayd Island	Coral	Coral	NA	Dispersant Corexit 9527	Dispersant	No	Coral mortality	Mortality	Colony	N/A	Linked LeGore1983	MD	CE	Yes	low	N/A	low	No	unclear	Unknown	high	No	low	No	low	No	low	No	low	N/A	high	No data extractable
3985	ScreenTA_4603	map	Scopus	LeGore, S. and Marszalek, D.S. and Danek, L.J. and Tomlinson, M.S. and Hofmann, J.E. and Cuddeback, J.E.	Effect of chemically dispersed oil on arabian gulf corals A field experiment	1989	2005 International Oil Spill Conference, IOSC 2005	NA	DYO	7	Field_experiment	Saudi Arabia	27°11' 30''N	49°59'25''E	degrees-minutes-seconds	Jurayd Island	Coral	Coral	NA	Dispersant Corexit 9527	Dispersant	No	Bleaching	Bleaching	Colony	N/A	Linked LeGore1983	MD	CE	Yes	low	N/A	low	No	unclear	Unknown	high	No	low	No	low	No	low	No	low	N/A	high	No data extractable
3986	ScreenTA_4603	map	Scopus	LeGore, S. and Marszalek, D.S. and Danek, L.J. and Tomlinson, M.S. and Hofmann, J.E. and Cuddeback, J.E.	Effect of chemically dispersed oil on arabian gulf corals A field experiment	1989	2005 International Oil Spill Conference, IOSC 2005	NA	DYO	8	Field_experiment	Saudi Arabia	27°11' 30''N	49°59'25''E	degrees-minutes-seconds	Jurayd Island	Acropora	Acropora	Genus	Dispersant Corexit 9527	Dispersant	No	Skeletal extension	Growth	Colony	N/A	Linked LeGore1983	MD	CE	Yes	low	N/A	low	No	unclear	Unknown	high	No	low	No	low	No	low	No	low	N/A	high	No data extractable
3988	ScreenTA_4603	map	Scopus	LeGore, S. and Marszalek, D.S. and Danek, L.J. and Tomlinson, M.S. and Hofmann, J.E. and Cuddeback, J.E.	Effect of chemically dispersed oil on arabian gulf corals A field experiment	1989	2005 International Oil Spill Conference, IOSC 2005	NA	DYO	10	Field_experiment	Saudi Arabia	27°11' 30''N	49°59'25''E	degrees-minutes-seconds	Jurayd Island	Coral	Coral	NA	Crude Oil & dispersant Corexit 9527	Hydrocarbon|Dispersant	Yes	Coral mortality	Mortality	Colony	N/A	Linked LeGore1983	MD	CE	Yes	low	N/A	low	Yes	low	Unknown	high	No	low	No	low	No	low	No	low	N/A	high	No data extractable
3989	ScreenTA_4603	map	Scopus	LeGore, S. and Marszalek, D.S. and Danek, L.J. and Tomlinson, M.S. and Hofmann, J.E. and Cuddeback, J.E.	Effect of chemically dispersed oil on arabian gulf corals A field experiment	1989	2005 International Oil Spill Conference, IOSC 2005	NA	DYO	11	Field_experiment	Saudi Arabia	27°11' 30''N	49°59'25''E	degrees-minutes-seconds	Jurayd Island	Coral	Coral	NA	Crude Oil & dispersant Corexit 9527	Hydrocarbon|Dispersant	Yes	Bleaching	Bleaching	Colony	N/A	Linked LeGore1983	MD	CE	Yes	low	N/A	low	Yes	low	Unknown	high	No	low	No	low	No	low	No	low	N/A	high	No data extractable
3990	ScreenTA_4603	map	Scopus	LeGore, S. and Marszalek, D.S. and Danek, L.J. and Tomlinson, M.S. and Hofmann, J.E. and Cuddeback, J.E.	Effect of chemically dispersed oil on arabian gulf corals A field experiment	1989	2005 International Oil Spill Conference, IOSC 2005	NA	DYO	12	Field_experiment	Saudi Arabia	27°11' 30''N	49°59'25''E	degrees-minutes-seconds	Jurayd Island	Acropora	Acropora	Genus	Crude Oil & dispersant Corexit 9527	Hydrocarbon|Dispersant	Yes	Skeletal extension	Growth	Colony	N/A	Linked LeGore1983	MD	CE	Yes	low	N/A	low	Yes	low	Unknown	high	No	low	No	low	No	low	No	low	N/A	high	No data extractable
3991	ScreenTA_12561	map	Scopus	Leigh-Smith, J. and Reichelt-Brushett, A. and Rose, A.L.	The characterization of iron (III) in seawater and related toxicity to early life stages of scleractinian corals	2018	Environmental Toxicology and Chemistry	10.1002/etc.4043	KB	1	Laboratory_experiment	Australia	NA	NA	NA	Great Barrier Reef Marine Park	Acropora spathulata	Acropora spathulata	Species	Fe	Metal	No	Coral fertilization success (EC10, EC50)	Reproduction	Individual	N/A	No	MD/LH	CE	Yes	low	N/A	low	Yes	low	No	low	No	low	No	low	No	low	No	low	N/A	low	Included in quantitative synthesis
3993	ScreenTA_12561	map	Scopus	Leigh-Smith, J. and Reichelt-Brushett, A. and Rose, A.L.	The characterization of iron (III) in seawater and related toxicity to early life stages of scleractinian corals	2018	Environmental Toxicology and Chemistry	10.1002/etc.4043	KB	3	Laboratory_experiment	Australia	NA	NA	NA	Great Barrier Reef Marine Park	Platygyra daedalea	Platygyra daedalea	Species	Fe	Metal	No	Coral fertilization success (EC10, EC50)	Reproduction	Individual	N/A	No	MD/LH	CE	Yes	low	N/A	low	Yes	low	No	low	No	low	No	low	No	low	No	low	N/A	low	Included in quantitative synthesis
3994	ScreenTA_12561	map	Scopus	Leigh-Smith, J. and Reichelt-Brushett, A. and Rose, A.L.	The characterization of iron (III) in seawater and related toxicity to early life stages of scleractinian corals	2018	Environmental Toxicology and Chemistry	10.1002/etc.4043	KB	4	Laboratory_experiment	Australia	NA	NA	NA	Great Barrier Reef Marine Park	Platygyra daedalea	Platygyra daedalea	Species	Fe	Metal	No	Larvae survival (LC10, LC50)	Mortality	Individual	N/A	No	MD/LH	CE	Yes	low	N/A	low	Yes	low	No	low	No	low	No	low	No	low	No	low	N/A	low	Included in quantitative synthesis
401	ScreenTA_12042	map	Scopus	Bastidas, C. and Garca, E.M.	Sublethal effects of mercury and its distribution in the coral Porites astreoides	2004	Marine Ecology Progress Series	10.3354/meps267133	DYO/IDC/KB/MD/MG/RM	1	Laboratory_experiment	Venezuela (Bolivarian Republic of)	10°52'N	69°16'W	degrees-minutes	Bajo Caiman, Parque Nacional Morrocoy	Porites astreoides	Porites astreoides	Species	Mercury (Hg)	Metal	No	Tissue loss, mortality	Mortality	Colony	N/A	No	MD	CE	Yes	low	N/A	low	Yes	low	No	low	No	low	No	low	No	low	No	low	N/A	low	No data extractable
4011	ScreenTA_4610	map	Scopus	Lewis, J.B.	Effect of crude oil and an oil-spill dispersant on reef corals	1971	Marine Pollution Bulletin	10.1016/0025-326X(71)90211-6	IDC	2	Laboratory_experiment	Barbados	NA	NA	NA	reefs on the west coast of Barbados	Porites porites	Porites porites	Species	oil dispersant Corexit	Dispersant	No	tentacle retraction/expansion behaviour	Other	Colony	24h exposure to pollutant alone	No	DYO	CE	Yes	low	N/A	low	No	unclear	No	low	No	low	No	low	No	low	No	low	N/A	unclear	No data extractable
4013	ScreenTA_4610	map	Scopus	Lewis, J.B.	Effect of crude oil and an oil-spill dispersant on reef corals	1971	Marine Pollution Bulletin	10.1016/0025-326X(71)90211-6	IDC	4	Laboratory_experiment	Barbados	NA	NA	NA	reefs on the west coast of Barbados	Porites porites	Porites porites	Species	oil dispersant Corexit	Dispersant	No	feeding	Other	Colony	24h exposure to pollutant alone	No	DYO	CE	Yes	low	N/A	low	No	unclear	No	low	No	low	No	low	No	low	No	low	N/A	unclear	No data extractable
4015	ScreenTA_4610	map	Scopus	Lewis, J.B.	Effect of crude oil and an oil-spill dispersant on reef corals	1971	Marine Pollution Bulletin	10.1016/0025-326X(71)90211-6	IDC	6	Laboratory_experiment	Barbados	NA	NA	NA	reefs on the west coast of Barbados	Favia fragum	Favia fragum	Species	oil dispersant Corexit	Dispersant	No	tentacle retraction/expansion behaviour	Other	Colony	24h exposure to pollutant alone	No	DYO	CE	Yes	low	N/A	low	No	unclear	No	low	No	low	No	low	No	low	No	low	N/A	unclear	No data extractable
4017	ScreenTA_4610	map	Scopus	Lewis, J.B.	Effect of crude oil and an oil-spill dispersant on reef corals	1971	Marine Pollution Bulletin	10.1016/0025-326X(71)90211-6	IDC	8	Laboratory_experiment	Barbados	NA	NA	NA	reefs on the west coast of Barbados	Favia fragum	Favia fragum	Species	oil dispersant Corexit	Dispersant	No	septal filaments	Physiology	Colony	24h exposure to pollutant alone	No	DYO	CE	Yes	low	N/A	low	No	unclear	No	low	No	low	No	low	No	low	No	low	N/A	unclear	No data extractable
4019	ScreenTA_4610	map	Scopus	Lewis, J.B.	Effect of crude oil and an oil-spill dispersant on reef corals	1971	Marine Pollution Bulletin	10.1016/0025-326X(71)90211-6	IDC	10	Laboratory_experiment	Barbados	NA	NA	NA	reefs on the west coast of Barbados	Madracis asperula	Madracis auretenra	Species	oil dispersant Corexit	Dispersant	No	tentacle retraction/expansion behaviour	Other	Colony	24h exposure to pollutant alone	No	DYO	CE	Yes	low	N/A	low	No	unclear	No	low	No	low	No	low	No	low	No	low	N/A	unclear	No data extractable
4021	ScreenTA_4610	map	Scopus	Lewis, J.B.	Effect of crude oil and an oil-spill dispersant on reef corals	1971	Marine Pollution Bulletin	10.1016/0025-326X(71)90211-6	IDC	12	Laboratory_experiment	Barbados	NA	NA	NA	reefs on the west coast of Barbados	Madracis asperula	Madracis auretenra	Species	oil dispersant Corexit	Dispersant	No	feeding	Other	Colony	24h exposure to pollutant alone	No	DYO	CE	Yes	low	N/A	low	No	unclear	No	low	No	low	No	low	No	low	No	low	N/A	unclear	No data extractable
4023	ScreenTA_4610	map	Scopus	Lewis, J.B.	Effect of crude oil and an oil-spill dispersant on reef corals	1971	Marine Pollution Bulletin	10.1016/0025-326X(71)90211-6	IDC	14	Laboratory_experiment	Barbados	NA	NA	NA	reefs on the west coast of Barbados	Agaricia agaricites	Agaricia agaricites	Species	oil dispersant Corexit	Dispersant	No	tentacle retraction/expansion behaviour	Other	Colony	24h exposure to pollutant alone	No	DYO	CE	Yes	low	N/A	low	No	unclear	No	low	No	low	No	low	No	low	No	low	N/A	unclear	No data extractable
4025	ScreenTA_4610	map	Scopus	Lewis, J.B.	Effect of crude oil and an oil-spill dispersant on reef corals	1971	Marine Pollution Bulletin	10.1016/0025-326X(71)90211-6	IDC	16	Laboratory_experiment	Barbados	NA	NA	NA	reefs on the west coast of Barbados	Agaricia agaricites	Agaricia agaricites	Species	oil dispersant Corexit	Dispersant	No	septal filaments	Physiology	Colony	24h exposure to pollutant alone	No	DYO	CE	Yes	low	N/A	low	No	unclear	No	low	No	low	No	low	No	low	No	low	N/A	unclear	No data extractable
408	ScreenTA_12042	map	Scopus	Bastidas, C. and Garca, E.M.	Sublethal effects of mercury and its distribution in the coral Porites astreoides	2004	Marine Ecology Progress Series	10.3354/meps267133	DYO/IDC/KB/MD/MG/RM	8	Laboratory_experiment	Venezuela (Bolivarian Republic of)	10°52'N	69°16'W	degrees-minutes	Bajo Caiman, Parque Nacional Morrocoy	Porites astreoides	Porites astreoides	Species	Mercury (Hg)	Metal	No	Zooxanthellae density	Microbiome	Tissue	N/A	No	MD	CE	Yes	low	N/A	low	Yes	low	No	low	No	low	No	low	No	low	No	low	N/A	low	Included in quantitative synthesis
4181	ScreenTA_3150	map	Scopus	Marangoni, L.F.B. and Pinto, M.M.D.A.N. and Marques, J.A. and Bianchini, A.	Copper exposure and seawater acidification interaction Antagonistic effects on biomarkers in the zooxanthellate scleractinian coral Mussismilia harttii	2019	Aquatic Toxicology	10.1016/j.aquatox.2018.11.005	DYO	1	Laboratory_experiment	Brazil	16°25'08.1''S	038°58'54.1''W	degrees-minutes-seconds	Municipal Natural Park of Recife de Fora, Porto Seguro, Bahia, northeastern Brazil	Mussismilia harttii	Mussismilia harttii	Species	Copper	Metal	No	Maximum quantum efficiency of the photosystem II (Fv/Fm)	Physiology	Colony	N/A	No	MD	CE	Yes	low	N/A	low	Yes	low	No	low	No	low	No	low	No	low	No	low	N/A	low	Included in quantitative synthesis
4182	ScreenTA_3150	map	Scopus	Marangoni, L.F.B. and Pinto, M.M.D.A.N. and Marques, J.A. and Bianchini, A.	Copper exposure and seawater acidification interaction Antagonistic effects on biomarkers in the zooxanthellate scleractinian coral Mussismilia harttii	2019	Aquatic Toxicology	10.1016/j.aquatox.2018.11.005	DYO	2	Laboratory_experiment	Brazil	16°25'08.1''S	038°58'54.1''W	degrees-minutes-seconds	Municipal Natural Park of Recife de Fora, Porto Seguro, Bahia, northeastern Brazil	Mussismilia harttii	Mussismilia harttii	Species	Copper	Metal	No	Chlorophyll a content	Physiology	Cellular	N/A	No	MD	CE	Yes	low	N/A	low	Yes	low	No	low	No	low	No	low	No	low	No	low	N/A	low	Included in quantitative synthesis
4184	ScreenTA_3150	map	Scopus	Marangoni, L.F.B. and Pinto, M.M.D.A.N. and Marques, J.A. and Bianchini, A.	Copper exposure and seawater acidification interaction Antagonistic effects on biomarkers in the zooxanthellate scleractinian coral Mussismilia harttii	2019	Aquatic Toxicology	10.1016/j.aquatox.2018.11.005	DYO	4	Laboratory_experiment	Brazil	16°25'08.1''S	038°58'54.1''W	degrees-minutes-seconds	Municipal Natural Park of Recife de Fora, Porto Seguro, Bahia, northeastern Brazil	Mussismilia harttii	Mussismilia harttii	Species	Copper	Metal	Yes	Maximum quantum efficiency of the photosystem II (Fv/Fm)	Physiology	Colony	Combined with acidification	No	MD	CE	Yes	low	N/A	low	Yes	low	No	low	No	low	No	low	No	low	No	low	N/A	low	Included in quantitative synthesis
4185	ScreenTA_3150	map	Scopus	Marangoni, L.F.B. and Pinto, M.M.D.A.N. and Marques, J.A. and Bianchini, A.	Copper exposure and seawater acidification interaction Antagonistic effects on biomarkers in the zooxanthellate scleractinian coral Mussismilia harttii	2019	Aquatic Toxicology	10.1016/j.aquatox.2018.11.005	DYO	5	Laboratory_experiment	Brazil	16°25'08.1''S	038°58'54.1''W	degrees-minutes-seconds	Municipal Natural Park of Recife de Fora, Porto Seguro, Bahia, northeastern Brazil	Mussismilia harttii	Mussismilia harttii	Species	Copper	Metal	Yes	Chlorophyll a content	Physiology	Cellular	Combined with acidification	No	MD	CE	Yes	low	N/A	low	Yes	low	No	low	No	low	No	low	No	low	No	low	N/A	low	Included in quantitative synthesis
4187	ScreenTA_3148	map	Scopus	Marangoni, L.F.D.B. and Marques, J.A. and Duarte, G.A.S. and Pereira, C.M. and Calderon, E.N. and Castro, C.B.E. and Bianchini, A.	Copper effects on biomarkers associated with photosynthesis, oxidative status and calcification in the Brazilian coral Mussismilia harttii (Scleractinia, Mussidae)	2017	Marine Environmental Research	10.1016/j.marenvres.2017.08.002	DYO	1	Laboratory_experiment	Brazil	16°25'08.1''S	038°58'54.1''W	degrees-minutes-seconds	Municipal Natural Park of Recife de Fora, Porto Seguro, Bahia, northeastern Brazil	Mussismilia harttii	Mussismilia harttii	Species	Copper	Metal	No	Maximum quantum efficiency of the photosystem II (Fv/Fm)	Physiology	Colony	N/A	No	MD	CE	Yes	low	N/A	low	Yes	low	No	low	No	low	No	low	No	low	No	low	N/A	low	Included in quantitative synthesis
4197	ScreenTA_6985	map	Scopus	Markey, K.L. and Baird, A.H. and Humphrey, C. and Negri, A.P.	Insecticides and a fungicide affect multiple coral life stages	2007	Marine Ecology Progress Series	10.3354/meps330127	DYO	1	Laboratory_experiment	Australia	17°09.60'S	146°00.34'E	degrees-decimal minutes	High Island, central Great Barrier Reef	Acropora millepora	Acropora millepora	Species	Chlorpyrifos (organophosphate insecticide)	Pesticide	No	Fertilisation sucess	Reproduction	Tissue	N/A	No	MD	CE	Yes	low	Yes	low	Unknown	unclear	No	low	No	low	No	low	No	low	No	low	N/A	unclear	Included in quantitative synthesis
4198	ScreenTA_6985	map	Scopus	Markey, K.L. and Baird, A.H. and Humphrey, C. and Negri, A.P.	Insecticides and a fungicide affect multiple coral life stages	2007	Marine Ecology Progress Series	10.3354/meps330127	DYO	2	Laboratory_experiment	Australia	17°09.60'S	146°00.34'E	degrees-decimal minutes	High Island, central Great Barrier Reef	Acropora millepora	Acropora millepora	Species	Chlorpyrifos (organophosphate insecticide)	Pesticide	No	Metamorphosis	Recruitment	Individual	N/A	No	MD	CE	Yes	low	Yes	low	Unknown	unclear	No	low	No	low	No	low	No	low	No	low	N/A	unclear	Included in quantitative synthesis
4201	ScreenTA_6985	map	Scopus	Markey, K.L. and Baird, A.H. and Humphrey, C. and Negri, A.P.	Insecticides and a fungicide affect multiple coral life stages	2007	Marine Ecology Progress Series	10.3354/meps330127	DYO	5	Laboratory_experiment	Australia	17°09.60'S	146°00.34'E	degrees-decimal minutes	High Island, central Great Barrier Reef	Acropora millepora	Acropora millepora	Species	Chlorpyrifos (organophosphate insecticide)	Pesticide	No	Tissue mortality	Mortality	Tissue	N/A	No	MD	CE	Yes	low	Yes	low	Unknown	unclear	No	low	No	low	No	low	No	low	No	low	N/A	unclear	No data extractable
4202	ScreenTA_6985	map	Scopus	Markey, K.L. and Baird, A.H. and Humphrey, C. and Negri, A.P.	Insecticides and a fungicide affect multiple coral life stages	2007	Marine Ecology Progress Series	10.3354/meps330127	DYO	6	Laboratory_experiment	Australia	17°09.60'S	146°00.34'E	degrees-decimal minutes	High Island, central Great Barrier Reef	Acropora millepora	Acropora millepora	Species	Chlorpyrifos (organophosphate insecticide)	Pesticide	No	Symbiont density	Microbiome	Tissue	N/A	No	MD	CE	Yes	low	Yes	low	Unknown	unclear	No	low	No	low	No	low	No	low	No	low	N/A	unclear	Included in quantitative synthesis
4203	ScreenTA_6985	map	Scopus	Markey, K.L. and Baird, A.H. and Humphrey, C. and Negri, A.P.	Insecticides and a fungicide affect multiple coral life stages	2007	Marine Ecology Progress Series	10.3354/meps330127	DYO	7	Laboratory_experiment	Australia	17°09.60'S	146°00.34'E	degrees-decimal minutes	High Island, central Great Barrier Reef	Acropora millepora	Acropora millepora	Species	Chlorpyrifos (organophosphate insecticide)	Pesticide	No	Maximum effective quantum yield (deltaF/Fm)	Physiology	Colony	N/A	No	MD	CE	Yes	low	Yes	low	Unknown	unclear	No	low	No	low	No	low	No	low	No	low	N/A	unclear	Included in quantitative synthesis
4204	ScreenTA_6985	map	Scopus	Markey, K.L. and Baird, A.H. and Humphrey, C. and Negri, A.P.	Insecticides and a fungicide affect multiple coral life stages	2007	Marine Ecology Progress Series	10.3354/meps330127	DYO	8	Laboratory_experiment	Australia	17°09.60'S	146°00.34'E	degrees-decimal minutes	High Island, central Great Barrier Reef	Acropora millepora	Acropora millepora	Species	Chlorpyrifos oxon (organophosphate insecticide)	Pesticide	No	Fertilisation sucess	Reproduction	Tissue	N/A	No	MD	CE	Yes	low	Yes	low	Unknown	unclear	No	low	No	low	No	low	No	low	No	low	N/A	unclear	Included in quantitative synthesis
4205	ScreenTA_6985	map	Scopus	Markey, K.L. and Baird, A.H. and Humphrey, C. and Negri, A.P.	Insecticides and a fungicide affect multiple coral life stages	2007	Marine Ecology Progress Series	10.3354/meps330127	DYO	9	Laboratory_experiment	Australia	17°09.60'S	146°00.34'E	degrees-decimal minutes	High Island, central Great Barrier Reef	Acropora millepora	Acropora millepora	Species	Chlorpyrifos oxon (organophosphate insecticide)	Pesticide	No	Metamorphosis	Recruitment	Individual	N/A	No	MD	CE	Yes	low	Yes	low	Unknown	unclear	No	low	No	low	No	low	No	low	No	low	N/A	unclear	Included in quantitative synthesis
4208	ScreenTA_6985	map	Scopus	Markey, K.L. and Baird, A.H. and Humphrey, C. and Negri, A.P.	Insecticides and a fungicide affect multiple coral life stages	2007	Marine Ecology Progress Series	10.3354/meps330127	DYO	12	Laboratory_experiment	Australia	17°09.60'S	146°00.34'E	degrees-decimal minutes	High Island, central Great Barrier Reef	Acropora millepora	Acropora millepora	Species	Chlorpyrifos oxon (organophosphate insecticide)	Pesticide	No	Tissue mortality	Mortality	Tissue	N/A	No	MD	CE	Yes	low	Yes	low	Unknown	unclear	No	low	No	low	No	low	No	low	No	low	N/A	unclear	No data extractable
4209	ScreenTA_6985	map	Scopus	Markey, K.L. and Baird, A.H. and Humphrey, C. and Negri, A.P.	Insecticides and a fungicide affect multiple coral life stages	2007	Marine Ecology Progress Series	10.3354/meps330127	DYO	13	Laboratory_experiment	Australia	17°09.60'S	146°00.34'E	degrees-decimal minutes	High Island, central Great Barrier Reef	Acropora millepora	Acropora millepora	Species	Chlorpyrifos oxon (organophosphate insecticide)	Pesticide	No	Symbiont density	Microbiome	Tissue	N/A	No	MD	CE	Yes	low	Yes	low	Unknown	unclear	No	low	No	low	No	low	No	low	No	low	N/A	unclear	No data extractable
4210	ScreenTA_6985	map	Scopus	Markey, K.L. and Baird, A.H. and Humphrey, C. and Negri, A.P.	Insecticides and a fungicide affect multiple coral life stages	2007	Marine Ecology Progress Series	10.3354/meps330127	DYO	14	Laboratory_experiment	Australia	17°09.60'S	146°00.34'E	degrees-decimal minutes	High Island, central Great Barrier Reef	Acropora millepora	Acropora millepora	Species	Chlorpyrifos oxon (organophosphate insecticide)	Pesticide	No	Maximum effective quantum yield (deltaF/Fm)	Physiology	Colony	N/A	No	MD	CE	Yes	low	Yes	low	Unknown	unclear	No	low	No	low	No	low	No	low	No	low	N/A	unclear	No data extractable
4211	ScreenTA_6985	map	Scopus	Markey, K.L. and Baird, A.H. and Humphrey, C. and Negri, A.P.	Insecticides and a fungicide affect multiple coral life stages	2007	Marine Ecology Progress Series	10.3354/meps330127	DYO	15	Laboratory_experiment	Australia	17°09.60'S	146°00.34'E	degrees-decimal minutes	High Island, central Great Barrier Reef	Acropora millepora	Acropora millepora	Species	Profenofos (organophosphate insecticide)	Pesticide	No	Fertilisation sucess	Reproduction	Tissue	N/A	No	MD	CE	Yes	low	Yes	low	Unknown	unclear	No	low	No	low	No	low	No	low	No	low	N/A	unclear	Included in quantitative synthesis
4212	ScreenTA_6985	map	Scopus	Markey, K.L. and Baird, A.H. and Humphrey, C. and Negri, A.P.	Insecticides and a fungicide affect multiple coral life stages	2007	Marine Ecology Progress Series	10.3354/meps330127	DYO	16	Laboratory_experiment	Australia	17°09.60'S	146°00.34'E	degrees-decimal minutes	High Island, central Great Barrier Reef	Acropora millepora	Acropora millepora	Species	Profenofos (organophosphate insecticide)	Pesticide	No	Metamorphosis	Recruitment	Individual	N/A	No	MD	CE	Yes	low	Yes	low	Unknown	unclear	No	low	No	low	No	low	No	low	No	low	N/A	unclear	Included in quantitative synthesis
4215	ScreenTA_6985	map	Scopus	Markey, K.L. and Baird, A.H. and Humphrey, C. and Negri, A.P.	Insecticides and a fungicide affect multiple coral life stages	2007	Marine Ecology Progress Series	10.3354/meps330127	DYO	19	Laboratory_experiment	Australia	17°09.60'S	146°00.34'E	degrees-decimal minutes	High Island, central Great Barrier Reef	Acropora millepora	Acropora millepora	Species	Profenofos (organophosphate insecticide)	Pesticide	No	Tissue mortality	Mortality	Tissue	N/A	No	MD	CE	Yes	low	Yes	low	Unknown	unclear	No	low	No	low	No	low	No	low	No	low	N/A	unclear	No data extractable
4216	ScreenTA_6985	map	Scopus	Markey, K.L. and Baird, A.H. and Humphrey, C. and Negri, A.P.	Insecticides and a fungicide affect multiple coral life stages	2007	Marine Ecology Progress Series	10.3354/meps330127	DYO	20	Laboratory_experiment	Australia	17°09.60'S	146°00.34'E	degrees-decimal minutes	High Island, central Great Barrier Reef	Acropora millepora	Acropora millepora	Species	Profenofos (organophosphate insecticide)	Pesticide	No	Symbiont density	Microbiome	Tissue	N/A	No	MD	CE	Yes	low	Yes	low	Unknown	unclear	No	low	No	low	No	low	No	low	No	low	N/A	unclear	Included in quantitative synthesis
4217	ScreenTA_6985	map	Scopus	Markey, K.L. and Baird, A.H. and Humphrey, C. and Negri, A.P.	Insecticides and a fungicide affect multiple coral life stages	2007	Marine Ecology Progress Series	10.3354/meps330127	DYO	21	Laboratory_experiment	Australia	17°09.60'S	146°00.34'E	degrees-decimal minutes	High Island, central Great Barrier Reef	Acropora millepora	Acropora millepora	Species	Profenofos (organophosphate insecticide)	Pesticide	No	Maximum effective quantum yield (deltaF/Fm)	Physiology	Colony	N/A	No	MD	CE	Yes	low	Yes	low	Unknown	unclear	No	low	No	low	No	low	No	low	No	low	N/A	unclear	Included in quantitative synthesis
4218	ScreenTA_6985	map	Scopus	Markey, K.L. and Baird, A.H. and Humphrey, C. and Negri, A.P.	Insecticides and a fungicide affect multiple coral life stages	2007	Marine Ecology Progress Series	10.3354/meps330127	DYO	22	Laboratory_experiment	Australia	17°09.60'S	146°00.34'E	degrees-decimal minutes	High Island, central Great Barrier Reef	Acropora millepora	Acropora millepora	Species	Endosulfan (organochlorine insecticide)	Pesticide	No	Fertilisation sucess	Reproduction	Tissue	N/A	No	MD	CE	Yes	low	Yes	low	Unknown	unclear	No	low	No	low	No	low	No	low	No	low	N/A	unclear	Included in quantitative synthesis
4219	ScreenTA_6985	map	Scopus	Markey, K.L. and Baird, A.H. and Humphrey, C. and Negri, A.P.	Insecticides and a fungicide affect multiple coral life stages	2007	Marine Ecology Progress Series	10.3354/meps330127	DYO	23	Laboratory_experiment	Australia	17°09.60'S	146°00.34'E	degrees-decimal minutes	High Island, central Great Barrier Reef	Acropora millepora	Acropora millepora	Species	Endosulfan (organochlorine insecticide)	Pesticide	No	Metamorphosis	Recruitment	Individual	N/A	No	MD	CE	Yes	low	Yes	low	Unknown	unclear	No	low	No	low	No	low	No	low	No	low	N/A	unclear	Included in quantitative synthesis
4222	ScreenTA_6985	map	Scopus	Markey, K.L. and Baird, A.H. and Humphrey, C. and Negri, A.P.	Insecticides and a fungicide affect multiple coral life stages	2007	Marine Ecology Progress Series	10.3354/meps330127	DYO	26	Laboratory_experiment	Australia	17°09.60'S	146°00.34'E	degrees-decimal minutes	High Island, central Great Barrier Reef	Acropora millepora	Acropora millepora	Species	Endosulfan (organochlorine insecticide)	Pesticide	No	Tissue mortality	Mortality	Tissue	N/A	No	MD	CE	Yes	low	Yes	low	Unknown	unclear	No	low	No	low	No	low	No	low	No	low	N/A	unclear	No data extractable
4223	ScreenTA_6985	map	Scopus	Markey, K.L. and Baird, A.H. and Humphrey, C. and Negri, A.P.	Insecticides and a fungicide affect multiple coral life stages	2007	Marine Ecology Progress Series	10.3354/meps330127	DYO	27	Laboratory_experiment	Australia	17°09.60'S	146°00.34'E	degrees-decimal minutes	High Island, central Great Barrier Reef	Acropora millepora	Acropora millepora	Species	Endosulfan (organochlorine insecticide)	Pesticide	No	Symbiont density	Microbiome	Tissue	N/A	No	MD	CE	Yes	low	Yes	low	Unknown	unclear	No	low	No	low	No	low	No	low	No	low	N/A	unclear	Included in quantitative synthesis
4224	ScreenTA_6985	map	Scopus	Markey, K.L. and Baird, A.H. and Humphrey, C. and Negri, A.P.	Insecticides and a fungicide affect multiple coral life stages	2007	Marine Ecology Progress Series	10.3354/meps330127	DYO	28	Laboratory_experiment	Australia	17°09.60'S	146°00.34'E	degrees-decimal minutes	High Island, central Great Barrier Reef	Acropora millepora	Acropora millepora	Species	Endosulfan (organochlorine insecticide)	Pesticide	No	Maximum effective quantum yield (deltaF/Fm)	Physiology	Colony	N/A	No	MD	CE	Yes	low	Yes	low	Unknown	unclear	No	low	No	low	No	low	No	low	No	low	N/A	unclear	Included in quantitative synthesis
4225	ScreenTA_6985	map	Scopus	Markey, K.L. and Baird, A.H. and Humphrey, C. and Negri, A.P.	Insecticides and a fungicide affect multiple coral life stages	2007	Marine Ecology Progress Series	10.3354/meps330127	DYO	29	Laboratory_experiment	Australia	17°09.60'S	146°00.34'E	degrees-decimal minutes	High Island, central Great Barrier Reef	Acropora millepora	Acropora millepora	Species	Carbaryl (Carbamate insecticide)	Pesticide	No	Fertilisation sucess	Reproduction	Tissue	N/A	No	MD	CE	Yes	low	Yes	low	Unknown	unclear	No	low	No	low	No	low	No	low	No	low	N/A	unclear	Included in quantitative synthesis
4226	ScreenTA_6985	map	Scopus	Markey, K.L. and Baird, A.H. and Humphrey, C. and Negri, A.P.	Insecticides and a fungicide affect multiple coral life stages	2007	Marine Ecology Progress Series	10.3354/meps330127	DYO	30	Laboratory_experiment	Australia	17°09.60'S	146°00.34'E	degrees-decimal minutes	High Island, central Great Barrier Reef	Acropora millepora	Acropora millepora	Species	Carbaryl (Carbamate insecticide)	Pesticide	No	Metamorphosis	Recruitment	Individual	N/A	No	MD	CE	Yes	low	Yes	low	Unknown	unclear	No	low	No	low	No	low	No	low	No	low	N/A	unclear	Included in quantitative synthesis
4229	ScreenTA_6985	map	Scopus	Markey, K.L. and Baird, A.H. and Humphrey, C. and Negri, A.P.	Insecticides and a fungicide affect multiple coral life stages	2007	Marine Ecology Progress Series	10.3354/meps330127	DYO	33	Laboratory_experiment	Australia	17°09.60'S	146°00.34'E	degrees-decimal minutes	High Island, central Great Barrier Reef	Acropora millepora	Acropora millepora	Species	Carbaryl (Carbamate insecticide)	Pesticide	No	Tissue mortality	Mortality	Tissue	N/A	No	MD	CE	Yes	low	Yes	low	Unknown	unclear	No	low	No	low	No	low	No	low	No	low	N/A	unclear	No data extractable
4230	ScreenTA_6985	map	Scopus	Markey, K.L. and Baird, A.H. and Humphrey, C. and Negri, A.P.	Insecticides and a fungicide affect multiple coral life stages	2007	Marine Ecology Progress Series	10.3354/meps330127	DYO	34	Laboratory_experiment	Australia	17°09.60'S	146°00.34'E	degrees-decimal minutes	High Island, central Great Barrier Reef	Acropora millepora	Acropora millepora	Species	Carbaryl (Carbamate insecticide)	Pesticide	No	Symbiont density	Microbiome	Tissue	N/A	No	MD	CE	Yes	low	Yes	low	Unknown	unclear	No	low	No	low	No	low	No	low	No	low	N/A	unclear	Included in quantitative synthesis
4231	ScreenTA_6985	map	Scopus	Markey, K.L. and Baird, A.H. and Humphrey, C. and Negri, A.P.	Insecticides and a fungicide affect multiple coral life stages	2007	Marine Ecology Progress Series	10.3354/meps330127	DYO	35	Laboratory_experiment	Australia	17°09.60'S	146°00.34'E	degrees-decimal minutes	High Island, central Great Barrier Reef	Acropora millepora	Acropora millepora	Species	Carbaryl (Carbamate insecticide)	Pesticide	No	Maximum effective quantum yield (deltaF/Fm)	Physiology	Colony	N/A	No	MD	CE	Yes	low	Yes	low	Unknown	unclear	No	low	No	low	No	low	No	low	No	low	N/A	unclear	Included in quantitative synthesis
4232	ScreenTA_6985	map	Scopus	Markey, K.L. and Baird, A.H. and Humphrey, C. and Negri, A.P.	Insecticides and a fungicide affect multiple coral life stages	2007	Marine Ecology Progress Series	10.3354/meps330127	DYO	36	Laboratory_experiment	Australia	17°09.60'S	146°00.34'E	degrees-decimal minutes	High Island, central Great Barrier Reef	Acropora millepora	Acropora millepora	Species	Permethrin (Pyrethroid insecticide)	Pesticide	No	Fertilisation sucess	Reproduction	Tissue	N/A	No	MD	CE	Yes	low	Yes	low	Unknown	unclear	No	low	No	low	No	low	No	low	No	low	N/A	unclear	Included in quantitative synthesis
4233	ScreenTA_6985	map	Scopus	Markey, K.L. and Baird, A.H. and Humphrey, C. and Negri, A.P.	Insecticides and a fungicide affect multiple coral life stages	2007	Marine Ecology Progress Series	10.3354/meps330127	DYO	37	Laboratory_experiment	Australia	17°09.60'S	146°00.34'E	degrees-decimal minutes	High Island, central Great Barrier Reef	Acropora millepora	Acropora millepora	Species	Permethrin (Pyrethroid insecticide)	Pesticide	No	Metamorphosis	Recruitment	Individual	N/A	No	MD	CE	Yes	low	Yes	low	Unknown	unclear	No	low	No	low	No	low	No	low	No	low	N/A	unclear	Included in quantitative synthesis
4236	ScreenTA_6985	map	Scopus	Markey, K.L. and Baird, A.H. and Humphrey, C. and Negri, A.P.	Insecticides and a fungicide affect multiple coral life stages	2007	Marine Ecology Progress Series	10.3354/meps330127	DYO	40	Laboratory_experiment	Australia	17°09.60'S	146°00.34'E	degrees-decimal minutes	High Island, central Great Barrier Reef	Acropora millepora	Acropora millepora	Species	Permethrin (Pyrethroid insecticide)	Pesticide	No	Tissue mortality	Mortality	Tissue	N/A	No	MD	CE	Yes	low	Yes	low	Unknown	unclear	No	low	No	low	No	low	No	low	No	low	N/A	unclear	No data extractable
4237	ScreenTA_6985	map	Scopus	Markey, K.L. and Baird, A.H. and Humphrey, C. and Negri, A.P.	Insecticides and a fungicide affect multiple coral life stages	2007	Marine Ecology Progress Series	10.3354/meps330127	DYO	41	Laboratory_experiment	Australia	17°09.60'S	146°00.34'E	degrees-decimal minutes	High Island, central Great Barrier Reef	Acropora millepora	Acropora millepora	Species	Permethrin (Pyrethroid insecticide)	Pesticide	No	Symbiont density	Microbiome	Tissue	N/A	No	MD	CE	Yes	low	Yes	low	Unknown	unclear	No	low	No	low	No	low	No	low	No	low	N/A	unclear	Included in quantitative synthesis
4238	ScreenTA_6985	map	Scopus	Markey, K.L. and Baird, A.H. and Humphrey, C. and Negri, A.P.	Insecticides and a fungicide affect multiple coral life stages	2007	Marine Ecology Progress Series	10.3354/meps330127	DYO	42	Laboratory_experiment	Australia	17°09.60'S	146°00.34'E	degrees-decimal minutes	High Island, central Great Barrier Reef	Acropora millepora	Acropora millepora	Species	Permethrin (Pyrethroid insecticide)	Pesticide	No	Maximum effective quantum yield (deltaF/Fm)	Physiology	Colony	N/A	No	MD	CE	Yes	low	Yes	low	Unknown	unclear	No	low	No	low	No	low	No	low	No	low	N/A	unclear	Included in quantitative synthesis
4239	ScreenTA_6985	map	Scopus	Markey, K.L. and Baird, A.H. and Humphrey, C. and Negri, A.P.	Insecticides and a fungicide affect multiple coral life stages	2007	Marine Ecology Progress Series	10.3354/meps330127	DYO	43	Laboratory_experiment	Australia	17°09.60'S	146°00.34'E	degrees-decimal minutes	High Island, central Great Barrier Reef	Acropora millepora	Acropora millepora	Species	MEMC (2-methoxyethylmercuric chloride) (fungicide)	Pesticide	No	Fertilisation sucess	Reproduction	Tissue	N/A	No	MD	CE	Yes	low	Yes	low	Unknown	unclear	No	low	No	low	No	low	No	low	No	low	N/A	unclear	Included in quantitative synthesis
4240	ScreenTA_6985	map	Scopus	Markey, K.L. and Baird, A.H. and Humphrey, C. and Negri, A.P.	Insecticides and a fungicide affect multiple coral life stages	2007	Marine Ecology Progress Series	10.3354/meps330127	DYO	44	Laboratory_experiment	Australia	17°09.60'S	146°00.34'E	degrees-decimal minutes	High Island, central Great Barrier Reef	Acropora millepora	Acropora millepora	Species	MEMC (2-methoxyethylmercuric chloride) (fungicide)	Pesticide	No	Metamorphosis	Recruitment	Individual	N/A	No	MD	CE	Yes	low	Yes	low	Unknown	unclear	No	low	No	low	No	low	No	low	No	low	N/A	unclear	Included in quantitative synthesis
4243	ScreenTA_6985	map	Scopus	Markey, K.L. and Baird, A.H. and Humphrey, C. and Negri, A.P.	Insecticides and a fungicide affect multiple coral life stages	2007	Marine Ecology Progress Series	10.3354/meps330127	DYO	47	Laboratory_experiment	Australia	17°09.60'S	146°00.34'E	degrees-decimal minutes	High Island, central Great Barrier Reef	Acropora millepora	Acropora millepora	Species	MEMC (2-methoxyethylmercuric chloride) (fungicide)	Pesticide	No	Tissue mortality	Mortality	Tissue	N/A	No	MD	CE	Yes	low	Yes	low	Unknown	unclear	No	low	No	low	No	low	No	low	No	low	N/A	unclear	No data extractable
4244	ScreenTA_6985	map	Scopus	Markey, K.L. and Baird, A.H. and Humphrey, C. and Negri, A.P.	Insecticides and a fungicide affect multiple coral life stages	2007	Marine Ecology Progress Series	10.3354/meps330127	DYO	48	Laboratory_experiment	Australia	17°09.60'S	146°00.34'E	degrees-decimal minutes	High Island, central Great Barrier Reef	Acropora millepora	Acropora millepora	Species	MEMC (2-methoxyethylmercuric chloride) (fungicide)	Pesticide	No	Symbiont density	Microbiome	Tissue	N/A	No	MD	CE	Yes	low	Yes	low	Unknown	unclear	No	low	No	low	No	low	No	low	No	low	N/A	unclear	Included in quantitative synthesis
4245	ScreenTA_6985	map	Scopus	Markey, K.L. and Baird, A.H. and Humphrey, C. and Negri, A.P.	Insecticides and a fungicide affect multiple coral life stages	2007	Marine Ecology Progress Series	10.3354/meps330127	DYO	49	Laboratory_experiment	Australia	17°09.60'S	146°00.34'E	degrees-decimal minutes	High Island, central Great Barrier Reef	Acropora millepora	Acropora millepora	Species	MEMC (2-methoxyethylmercuric chloride) (fungicide)	Pesticide	No	Maximum effective quantum yield (deltaF/Fm)	Physiology	Colony	N/A	No	MD	CE	Yes	low	Yes	low	Unknown	unclear	No	low	No	low	No	low	No	low	No	low	N/A	unclear	Included in quantitative synthesis
4258	ScreenTA_9679	map	Scopus	Martinez, M.D.C.G. and Romero, P.R. and Banaszak, A.T.	Photoinduced toxicity of the polycyclic aromatic hydrocarbon, fluoranthene, on the coral, Porites divaricata	2007	Journal of Environmental Science and Health - Part A Toxic/Hazardous Substances and Environmental Engineering	10.1080/10934520701480946	KB	1	Laboratory_experiment	Mexico	20°56 N	86°50 W	degrees-minutes	El Isloteö reef adjacent to Petem Pich, Quintana Roo on the northeast coast of the Yucatan Peninsula	Porites divaricata	Porites divaricata	Species	Fluoranthene	Hydrocarbon	No	photochemical efficiency	Physiology	Colony	3 concentrations of fluoranthene tested	No	MD/DYO	CE	No	unclear	Yes	low	No	unclear	No	low	No	low	No	low	No	low	No	low	N/A	unclear	No data extractable
4259	ScreenTA_9679	map	Scopus	Martinez, M.D.C.G. and Romero, P.R. and Banaszak, A.T.	Photoinduced toxicity of the polycyclic aromatic hydrocarbon, fluoranthene, on the coral, Porites divaricata	2007	Journal of Environmental Science and Health - Part A Toxic/Hazardous Substances and Environmental Engineering	10.1080/10934520701480946	KB	2	Laboratory_experiment	Mexico	20°56 N	86°50 W	degrees-minutes	El Isloteö reef adjacent to Petem Pich, Quintana Roo on the northeast coast of the Yucatan Peninsula	Porites divaricata	Porites divaricata	Species	Fluoranthene	Hydrocarbon	No	Bleaching	Bleaching	Individual	3 concentrations of fluoranthene tested	No	MD/DYO	CE	No	unclear	Yes	low	No	unclear	No	low	No	low	No	low	No	low	No	low	N/A	unclear	No data extractable
4260	ScreenTA_9679	map	Scopus	Martinez, M.D.C.G. and Romero, P.R. and Banaszak, A.T.	Photoinduced toxicity of the polycyclic aromatic hydrocarbon, fluoranthene, on the coral, Porites divaricata	2007	Journal of Environmental Science and Health - Part A Toxic/Hazardous Substances and Environmental Engineering	10.1080/10934520701480946	KB	3	Laboratory_experiment	Mexico	20°56 N	86°50 W	degrees-minutes	El Isloteö reef adjacent to Petem Pich, Quintana Roo on the northeast coast of the Yucatan Peninsula	Porites divaricata	Porites divaricata	Species	Fluoranthene	Hydrocarbon	No	Mortality	Mortality	Individual	3 concentrations of fluoranthene tested	No	MD/DYO	CE	No	unclear	Yes	low	No	unclear	No	low	No	low	No	low	No	low	No	low	N/A	unclear	No data extractable
4375	ScreenTA_4643	map	Scopus	May, L.A. and Burnett, A.R. and Miller, C.V. and Pisarski, E. and Webster, L.F. and Moffitt, Z.J. and Pennington, P. and Wirth, E. and Baker, G. and Ricker, R. and Woodley, C.M.	Effect of Louisiana sweet crude oil on a Pacific coral, Pocillopora damicornis	2020	Aquatic Toxicology	10.1016/j.aquatox.2020.105454	IDC	1	Laboratory_experiment	NA	NA	NA	NA	commercial provider of coral colonies : purchased from Pacific East Aquaculture (Mardela Springs, MD)	Pocillopora damicornis	Pocillopora damicornis	Species	Louisiana sweet crude oil (high-energy water-accommodated fraction, HEWAF)	Hydrocarbon	Yes	reduced photosynthetic efficiency of symbiont: lower (PSII) maximum effective quantum yield (?F/Fm?)	Physiology	Colony	acute (4d) exposure; acute short-term repeated exposure(6-12-24h), followed by a recovery period	No	MD	CE	Yes	low	N/A	low	Yes	low	No	low	No	low	No	low	No	low	No	low	N/A	low	Included in quantitative synthesis
4379	ScreenTA_4643	map	Scopus	May, L.A. and Burnett, A.R. and Miller, C.V. and Pisarski, E. and Webster, L.F. and Moffitt, Z.J. and Pennington, P. and Wirth, E. and Baker, G. and Ricker, R. and Woodley, C.M.	Effect of Louisiana sweet crude oil on a Pacific coral, Pocillopora damicornis	2020	Aquatic Toxicology	10.1016/j.aquatox.2020.105454	IDC	5	Laboratory_experiment	NA	NA	NA	NA	commercial provider of coral colonies : purchased from Pacific East Aquaculture (Mardela Springs, MD)	Pocillopora damicornis	Pocillopora damicornis	Species	Louisiana sweet crude oil (high-energy water-accommodated fraction, HEWAF)	Hydrocarbon	Yes	color loss	Other	Colony	acute (4d) exposure; acute short-term repeated exposure(6-12-24h), followed by a recovery period	No	MD	CE	Yes	low	N/A	low	Yes	low	No	low	No	low	No	low	No	low	No	low	N/A	low	Included in quantitative synthesis
4426	WebEnginesSpecWeb_442	map	GS	McCloskey, LR and Chesher, RH	Effects of man-made pollution on the dynamics of coral reefs	1971	Scientists in the Sea	NA	DYO	5	Field_experiment	Virgin Islands (U.S.)	NA	NA	NA	St John	Madracis mirabilis	Madracis mirabilis*	Species	Organochlorines mixture	Pesticide	Yes	Photosynthesis rates	Physiology	Colony	N/A	No	DYO/IDC	BA	Unknown	unclear	Yes	low	No	unclear	N/A (BA design)	low	No	low	No	low	No	low	Yes major (method description strongly insufficient)	high	N/A	high	No data extractable
4427	WebEnginesSpecWeb_442	map	GS	McCloskey, LR and Chesher, RH	Effects of man-made pollution on the dynamics of coral reefs	1971	Scientists in the Sea	NA	DYO	6	Field_experiment	Virgin Islands (U.S.)	NA	NA	NA	St John	Montastrea annularis	Orbicella annularis	Species	Organochlorines mixture	Pesticide	Yes	Photosynthesis rates	Physiology	Colony	N/A	No	DYO/IDC	BA	Unknown	unclear	Yes	low	No	unclear	N/A (BA design)	low	No	low	No	low	No	low	Yes major (method description strongly insufficient)	high	N/A	high	Included in quantitative synthesis
4428	WebEnginesSpecWeb_442	map	GS	McCloskey, LR and Chesher, RH	Effects of man-made pollution on the dynamics of coral reefs	1971	Scientists in the Sea	NA	DYO	7	Field_experiment	Virgin Islands (U.S.)	NA	NA	NA	St John	Montastrea cavernosa	Montastraea cavernosa	Species	Organochlorines mixture	Pesticide	Yes	Photosynthesis rates	Physiology	Colony	N/A	No	DYO/IDC	BA	Unknown	unclear	Yes	low	No	unclear	N/A (BA design)	low	No	low	No	low	No	low	Yes major (method description strongly insufficient)	high	N/A	high	No data extractable
4429	WebEnginesSpecWeb_442	map	GS	McCloskey, LR and Chesher, RH	Effects of man-made pollution on the dynamics of coral reefs	1971	Scientists in the Sea	NA	DYO	8	Field_experiment	Virgin Islands (U.S.)	NA	NA	NA	St John	Mussa angulosa	Mussa angulosa	Species	Organochlorines mixture	Pesticide	Yes	Photosynthesis rates	Physiology	Colony	N/A	No	DYO/IDC	BA	Unknown	unclear	Yes	low	No	unclear	N/A (BA design)	low	No	low	No	low	No	low	Yes major (method description strongly insufficient)	high	N/A	high	No data extractable
4509	ScreenTA_12682	map	Scopus	Mercurio, P. and Negri, A.P. and Burns, K.A. and Heyward, A.J.	The ecotoxicology of vegetable versus mineral based lubricating oils 3. Coral fertilization and adult corals	2004	Environmental Pollution	10.1016/j.envpol.2003.11.008	IDC	1	Laboratory_experiment	Australia	18°32' S	146°29' E	degrees-minutes	fringing reefs of Pelorus Island, near Orpheus Island, Queensland	Acropora microphthlama	Acropora microphthalma	Species	lubricating oil (VDL1A vegetal-derived vs MDL mineral-derived): 4h exposure to water accomodated fraction (WAF)	Hydrocarbon	Yes	reduced fertilization rate of coral eggs by sperm, abnormal cell division	Reproduction	Individual	hydrocarbon content of oil WAF mesured by GC-MS	No	MD	CE	Yes	low	N/A	low	Yes	low	No	low	No	low	No	low	No	low	No	low	N/A	low	Included in quantitative synthesis
4510	ScreenTA_12682	map	Scopus	Mercurio, P. and Negri, A.P. and Burns, K.A. and Heyward, A.J.	The ecotoxicology of vegetable versus mineral based lubricating oils 3. Coral fertilization and adult corals	2004	Environmental Pollution	10.1016/j.envpol.2003.11.008	IDC	2	Laboratory_experiment	Australia	19°10' S	146°51' E	degrees-minutes	Magnetic Island, Queensland	Acropora formosa	Acropora muricata	Species	lubricating oil (VDL1A vegetal-derived vs mineral-derived): 48h total exposure to 6.25, 12.5, 25, and 50% water accomodated fraction (WAF)	Hydrocarbon	Yes	tissue loss	Mortality	Tissue	hydrocarbon content of oil WAF mesured by GC-MS	No	MD	CE	Yes	low	N/A	low	Yes	low	No	low	No	low	No	low	No	low	No	low	N/A	low	No data extractable
4511	ScreenTA_12682	map	Scopus	Mercurio, P. and Negri, A.P. and Burns, K.A. and Heyward, A.J.	The ecotoxicology of vegetable versus mineral based lubricating oils 3. Coral fertilization and adult corals	2004	Environmental Pollution	10.1016/j.envpol.2003.11.008	IDC	3	Laboratory_experiment	Australia	19°10' S	146°51' E	degrees-minutes	Magnetic Island, Queensland	Acropora formosa	Acropora muricata	Species	lubricating oil (VDL1A vegetal-derived vs mineral-derived): 48h total exposure to 6.25, 12.5, 25, and 50% water accomodated fraction (WAF)	Hydrocarbon	Yes	tissue necrosis	Mortality	Colony	hydrocarbon content of oil WAF mesured by GC-MS	No	MD	CE	Yes	low	N/A	low	Yes	low	No	low	No	low	No	low	No	low	No	low	N/A	low	No data extractable
4515	ScreenTA_12682	map	Scopus	Mercurio, P. and Negri, A.P. and Burns, K.A. and Heyward, A.J.	The ecotoxicology of vegetable versus mineral based lubricating oils 3. Coral fertilization and adult corals	2004	Environmental Pollution	10.1016/j.envpol.2003.11.008	IDC	7	Laboratory_experiment	Australia	19°10' S	146°51' E	degrees-minutes	Magnetic Island, Queensland	Acropora formosa	Acropora muricata	Species	lubricating oil (VDL2 vegetal-derived ): 48h total exposure to 6.25, 12.5, 25, and 50% water accomodated fraction (WAF)	Hydrocarbon	Yes	dinoflagellate density	Microbiome	Tissue	hydrocarbon content of oil WAF mesured by GC-MS	No	MD	CE	Yes	low	N/A	low	Yes	low	No	low	No	low	No	low	No	low	No	low	N/A	low	Included in quantitative synthesis
4516	ScreenTA_12682	map	Scopus	Mercurio, P. and Negri, A.P. and Burns, K.A. and Heyward, A.J.	The ecotoxicology of vegetable versus mineral based lubricating oils 3. Coral fertilization and adult corals	2004	Environmental Pollution	10.1016/j.envpol.2003.11.008	IDC	8	Laboratory_experiment	Australia	19°10' S	146°51' E	degrees-minutes	Magnetic Island, Queensland	Acropora formosa	Acropora muricata	Species	lubricating oil (VDL2 vegetal-derived ): 48h total exposure to 6.25, 12.5, 25, and 50% water accomodated fraction (WAF)	Hydrocarbon	Yes	photosynthetic efficiency of symbiont: (PSII) maximum effective quantum yield (?F/Fm?)	Physiology	Colony	hydrocarbon content of oil WAF mesured by GC-MS	No	MD	CE	Yes	low	N/A	low	Yes	low	No	low	No	low	No	low	No	low	No	low	N/A	low	Included in quantitative synthesis
4517	ScreenTA_12583	map	Scopus	Meron, D. and Maor-landaw, K. and Eyal, G. and Elifantz, H. and Banin, E. and Loya, Y. and Levy, O.	The complexity of the holobiont in the red sea coral Euphyllia paradivisa under heat stress	2020	Microorganisms	10.3390/microorganisms8030372	KB	1	Laboratory_experiment	Israel	NA	NA	NA	coral reefs of Eilat	Euphyllia paradivisa	Fimbriaphyllia paradivisa	Species	nalidixic acid, ampicillin and streptomycin	Pharmaceutical	Yes	Fluorescence	Physiology	Colony	Combined with temperature. During one week corals were exposed two Temeratures (28 and 32C) then corals were exposed for 48h to antibiotic combination included 0.1 mg/mL of nalidixic acid, ampicillin and streptomycin for 48 h	No	MD/DYO	CE	Yes	low	N/A	low	Unknown	unclear	No	low	No	low	No	low	No	low	No	low	N/A	unclear	Included in quantitative synthesis
4518	ScreenTA_12583	map	Scopus	Meron, D. and Maor-landaw, K. and Eyal, G. and Elifantz, H. and Banin, E. and Loya, Y. and Levy, O.	The complexity of the holobiont in the red sea coral Euphyllia paradivisa under heat stress	2020	Microorganisms	10.3390/microorganisms8030372	KB	2	Laboratory_experiment	Israel	NA	NA	NA	coral reefs of Eilat	Euphyllia paradivisa	Fimbriaphyllia paradivisa	Species	nalidixic acid, ampicillin and streptomycin	Pharmaceutical	Yes	Bacterial consortium diversity and activity	Microbiome	Tissue	Combined with temperature. During one week corals were exposed two Temeratures (28 and 32C) then corals were exposed for 48h to antibiotic combination included 0.1 mg/mL of nalidixic acid, ampicillin and streptomycin for 48 h	No	MD/DYO	CE	Yes	low	N/A	low	Unknown	unclear	No	low	No	low	No	low	No	low	No	low	N/A	unclear	Included in narrative synthesis of findings
4519	ScreenTA_12583	map	Scopus	Meron, D. and Maor-landaw, K. and Eyal, G. and Elifantz, H. and Banin, E. and Loya, Y. and Levy, O.	The complexity of the holobiont in the red sea coral Euphyllia paradivisa under heat stress	2020	Microorganisms	10.3390/microorganisms8030372	KB	3	Laboratory_experiment	Israel	NA	NA	NA	coral reefs of Eilat	Euphyllia paradivisa	Fimbriaphyllia paradivisa	Species	nalidixic acid, ampicillin and streptomycin	Pharmaceutical	Yes	Coral host gene expression associated bacteria	Genetic	Molecular	Combined with temperature. During one week corals were exposed two Temeratures (28 and 32C) then corals were exposed for 48h to antibiotic combination included 0.1 mg/mL of nalidixic acid, ampicillin and streptomycin for 48 h	No	MD/DYO	CE	Yes	low	N/A	low	Unknown	unclear	No	low	No	low	No	low	No	low	No	low	N/A	unclear	Included in narrative synthesis of findings
4575	ScreenTA_1475	map	Scopus	Mitchell, R. and Chet, I.	Bacterial attack of corals in polluted seawater	1975	Microbial Ecology	10.1007/BF02010442	IDC	3	Laboratory_experiment	Israel	NA	NA	NA	Eilat reef Red Sea	Platygyra	Platygyra	Genus	Crude oil (100 ppm)	Hydrocarbon	Yes	colony death within 4-8 days	Mortality	Colony	short-term exp (24h-1week)	No	MD	CE	Unknown	unclear	N/A	low	Unknown	unclear	No	low	No	low	No	low	No	low	No	low	N/A	unclear	No data extractable
4576	ScreenTA_1475	map	Scopus	Mitchell, R. and Chet, I.	Bacterial attack of corals in polluted seawater	1975	Microbial Ecology	10.1007/BF02010442	IDC	4	Laboratory_experiment	Israel	NA	NA	NA	Eilat reef Red Sea	Platygyra	Platygyra	Genus	Crude oil & antibiotics	Hydrocarbon|Pharmaceutical	Yes	no death within 4-8 days	Mortality	Colony	antibiotics mitigate bacterial population growth in mucus	No	MD	CE	Unknown	unclear	N/A	low	Unknown	unclear	No	low	No	low	No	low	No	low	No	low	N/A	unclear	No data extractable
4593	ScreenTA_13839	map	Scopus	Mitchelmore, C.L. and Verde, E.A. and Weis, V.M.	Uptake and partitioning of copper and cadmium in the coral Pocillopora damicornis	2007	Aquatic Toxicology	10.1016/j.aquatox.2007.07.015	KB/DYO	3	Laboratory_experiment	United States of America	NA	NA	NA	Kaneohe Bay (Hawaii)	Pocillopora damicornis	Pocillopora damicornis	Species	Cu	Metal	No	Zooxanthellae density	Microbiome	Tissue	N/A	No	MD/DYO	CE	Yes	low	N/A	low	No	unclear	No	low	No	low	No	low	No	low	No	low	N/A	unclear	Included in quantitative synthesis
[truncated: 791 more rows]
