# Supplementary material for: What are the toxicity thresholds of chemical pollutants for tropical reef-building corals? A systematic review
Source: Environ Evid. 2023 Mar 19;12:4. doi: 10.1186/s13750-023-00298-y (PMC11378836; doi:10.1186/s13750-023-00298-y)
Supplement: Supplementary file 5 — Additional file 5. Systematic review databases. List of articles included in quantitative synthesis and/or narrative synthesis of the findings; list of study cases of the quantitative synthesis; list of toxicity thresholds; list of study cases of the narrative synthesis of the findings. [file 13750_2023_298_MOESM5_ESM.xlsx]

## Sheet: README
Additional file 5. Systematic review databases. List of articles included in quantitative and/or narrative synthesis of the finding ("Included_articles" sheet); list of study cases of the quantitative synthesis ("Cases_quantitative_synthesis" sheet); list of toxicity thresholds ("Toxicity_threshold" sheet); list of study cases of the narrative synthesis of the findings ("Cases_narrative_synthesis…
Data extraction checking results (including study cases for which data extraction was not possible; in total 786 study cases were doubled-checked out of 4262 (18,44%)):
Sequence number (extraction was done in a sequential process by exposure category)	Exposure category	Number of study cases extracted by DYO	% checked by HM	Number of study cases extracted by HM	% checked by DYO
1	UV filter	625	23.68	0	0
2	Pesticide, Metal|Pesticide	711	18.1435	0	0
3	Metal, Metal|Nutrient	77	1.2987	706	18.5552
4	Hydrocarbon, Hydrocarbon|Dispersant, Hydrocarbon|Pharmaceutical, Metal|Hydrocarbon	519	13.2948	525	18.6667
5	Microplastic	204	3.92157	107	15.8879
6	Dispersant	85	42.3529	136	11.0294
7	Detergent	109	6.42202	2	100
8	Nanoparticle	19	68.4211	20	0
9	Pharmaceutical, Metal|Pharmaceutical	256	37.1094	2	0
10	Other	159	10.6918	0	0
	Overall	2764	18.9219	1498	17.5567
List of articles included in quantitative and/or narrative synthesis of the finding
Legend of the "Included_articles" sheet:
ref_short_name	Short reference of the article used in the quantitative synthesis ("Cases_quantitative_synthesis" and "Toxicity_threshold" sheets). Note that the PhD thesis ref "Turner_2020" has been divided according to the thesis chapters in the "Cases_quantitative_synthesis" sheet
article_ID	Unique identifier given by the review team to each publication
search_update	Is the article coming from the published systematic map or from the search update ?
source	Source of the publication (WOSCC=Web Of Science Core Collection; GS=Google Scholar; OATD=Open Access Theses and Dissertations; Ecotox=Ecotox knowledge base of the United States Environmental Protection Agency)
author	Author(s) of the publication
title	Title of the publication
year	Year of publication
journal	Publication journal
doi	DOI of the publication
volume	Volume of the publication
issue	Issue of the publication
pages	Pages of the publication
language	Language of the article
document_type	Type of document
quantitative_synthesis	Does the article support the quantitative synthesis ?
narrative_synthesis	Does the article support the narrative synthesis of the findings ?
exposure_article	Type(s) of exposure as defined by the review team covered by the article
Legend of the "Cases_quantitative_synthesis" sheet (please note that for some cases highlighted in italics the standardised mean difference was uncalculable. This resulted in the exclusion of 14 studies, located at the bottom of the sheet):
ref_short_name	Short reference of the article
synthesis	Is the study case included in the synthesis ? (study cases for which an effect size could not be calculated and those related to solvent controls were not included in the synthesis)
indexTT	Unique number given by the review team to each set of study cases used to determined toxicity threshold
map_ID	Unique identifier given by the review team to each study of the map
article_ID	Unique identifier given by the review team to each publication
search_update	Is the article coming from the published systematic map or from the search update ?
source	Source of the publication (WOSCC=Web Of Science Core Collection; GS=Google Scholar; OATD=Open Access Theses and Dissertations; Ecotox=Ecotox knowledge base of the United States Environmental Protection Agency)
author	Author(s) of the publication
title	Title of the publication
year	Year of publication
journal	Publication journal
doi	DOI of the publication
volume	Volume of the publication
issue	Issue of the publication
pages	Pages of the publication
metacod_name	Initials of the names of the people who coded the studies
study_ID	Unique identifier given by the review team to each study within an article or a thesis chapter
study_type	Type of study
LinkedStudy	Is the study linked with another one in the database?
screener_critical_appraisal	Initials of the names of the people who critically appraised the studies
experimental_design	What is the experimental design?
replication	Is the experiment replicated ?
Control_solvent_ok	If a solvent is used, is a solvent control present?
conc_eff_measured	Have effective exposure concentrations been measured?
CT_baseline_diff	Are there differences at baseline between groups control and exposed?
CT_handling_diff	Are there differences in the way groups control and exposed (or before and after) are treated throughout the experiment?
CT_assessment_diff	Are there differences in the way the outcomes of groups control and exposed (or before and after) are assessed?
attrition	Are there differences in the way individuals or observations from groups control and exposed (or before and after) are removed from the study?
Other_bias	Is there another source of bias?
Comments_CriticalApp	Comments on critical appraisal
global_bias	Overall risk of bias of the study
country	Name of the country or territory where the study was conducted for in situ study or where samples were collected for ex situ study
latitude	Latitude where the study was conducted for in situ study or where samples were collected for ex situ study
longitude	Longitude where the study was conducted for in situ study or where samples were collected for ex situ study
coord_unit	Units of latitude and longitude
location	Location where the study was conducted for in situ study or where samples were collected for ex situ study (should be recorded when latitude and longitude are unknown)
taxon_init	Name of the taxon studied as described by authors
taxon	Name of the taxon studied as updated by the review team. Taxon names were checked using the World Register of Marine Species (http://www.marinespecies.org/) and additional references. Please note that Dipsastraea* does not fully match Favia as some Favia species in the Indo-Pacific have been transferred to other genera such as for instance Goniastrea. Also, Pocillopora damicornis has been split i…
taxonlevel	Level of the taxon studied. When a study is about a community (several species or genera or families studied together as a group), the taxon level encoded is the closest common level (e.g. if several species of the same genus are studied together, the "Genus" level is indicated; if several species of the same family are studied together, the "Family" level is indicated; if several scleractinian s…
exposure	Type(s) of exposure as defined by the review team
combined	Is the exposure combined with other exposures (e.g. other chemicals, other pressures)?
outcome	Type(s) of outcome as defined by the review team in the systematic map
outcome_level	Level of organization concerned by the measured outcome
metacod_comment	Comments on metacoding
Name_data_extraction	Initials of the names of the people who extracted the data from the studies
Type_system	Description of the type of experimental system (e.g. petri dish, beaker, tank, microcosm, mesocosm, in situ)
Temperature	Mean seawater temperature during exposure in °C
pH	Mean seawater pH during exposure
Population_exposed	Description of the population exposed (e.g. coral nubbin with length, larvae with age, egg-sperm bundle)
Life_stage	Developmental stage of the population exposed (adult, juvenile, larval, gamete)
Treatment_description	Description of the exposure
Control_description	Description of the control
Solvent	Description of the solvent and concentration used if any
Concentration_nom	Nominal concentration with unit
Concentration_eff	Concentration(s) actually measured with unit and time measured (e.g. at the beginning and/or the end of the experiment) and/or information about exposure renewal
Concentration_eff_moy	Averaged concentration actually measured
Duration	Duration of exposure with unit
Time_after_exposure	Time when the outcome was measured after exposure ceased
Measured_outcome	Measured outcome
unit	Unit of the measured outcome
ID_experiment	Unique identifier within a study of an experiment
ID_case	Unique identifier within a study of study case
ID_common_control	Unique identifier within a study of an exposure compared to the same control group
N_c	Sample size for the control group
Mean_c	Mean for the control group
Type_variation_c	Type of variation of the mean for the control group (standard deviation (sd), standard error (se), 95% confidence interval (CI95))
Variation_c	Variation of the mean for the control group extracted. When no measures of variation could be extracted ("NA"), standard deviations were imputed, the imputed values can be found in the column "SD_c".
N_t	Sample size for the exposed group
Mean_t	Mean for the exposed group
Type_variation_t	Type of variation of the mean for the exposed group (standard deviation (sd), standard error (se), 95% confidence interval (CI95))
Variation_t	Variation of the mean for the exposed group extracted. When no measures of variation could be extracted ("NA"), standard deviations were imputed, the imputed values can be found in the column "SD_t".
Method_extraction	Method used to extract quantitative data
Source	Source of quantitative data
Comment_extraction	Comments on data extraction
SD_c	Standard deviation of the mean for the control group used in effect size calculation
SD_t	Standard deviation of the mean for the exposed group used in effect size calculation
J	Correction term J used to compute the standardised mean difference
Spooled	Pooled standard deviation used to compute the standardised mean difference
vi	Variance of the standardised mean difference
fac_temp	Temperature conditions (normal or high temperature)
fac_pH	pH conditions (normal or low pH)
taxon_short	Short taxon name
cat_expo	Description of the exposure homogenised across studies
cat_ES	Measured outcome category (growth, fertilisation, mortality, settlement, symbiont density (bleaching), photosynthesis)
Concentration_short	Short description of exposure concentration
Concentration_cxd	Concentration used to compute the index of exposure intensity (cxd). When nominal concentrations are known, these concentrations are used (in µg/L). When nominal concentrations are expressed in %, the % value is used. When the nominal concentrations are unknown, the effective concentrations are used (in µg/L), and in this case the effective concentrations in column "Concentration_eff_moy_microgL"…
Concentration_eff_moy_microgL	Averaged effective concentration in µg/L. When nominal concentrations are unknown, the effective concentrations are used in column "Concentration_cxd", and in this case the effective concentrations here are noted as "-999".
duree_hour	Duration of exposure in hour
cxd	Index of exposure intensity (concentration times duration of exposure in hour)/1000
reverse_ES	Factor homogenising the direction of the response (e.g. mortality / survival)
cilow	95% lower confidence interval
yi	Standardised mean difference (Hedges'd)
ciup	95% upper confidence interval
signif	Is the standardised mean difference statistically significantly different from zero ? (* = yes and the effect is adverse; ns = no; ns(+) = yes but the effect is not adverse)
Legend of the "Toxicity_threshold" sheet (please note that when possible toxicity threshold were defined considering only studies with low risk of bias, and then considering all studies):
ref_short_name	Short reference of the article(s)
indexTT	Unique number given by the review team to each set of study cases used to determined toxicity threshold
set_studies	Set of studies used to determine the toxicity threshold: "low" considering only studies with low overall risk of bias and "all" considering all studies"
nbarticle	Number of article supporting the set of studies used to determine the toxicity threshold
nbstudy	Number of studies in the set used to determine the toxicity threshold
nbcase	Number of study cases supporting the set of studies used to determine the toxicity threshold
nbcxd	Number of different concentration-duration in the set of studies used to determine the toxicity threshold
bias	Overall risk of bias of the studies used to determine the toxicity threshold. When all studies have been considered for determining the toxicity threshold, they may have different levels of risk of bias, all of which have been indicated here (see e.g. indexTT = 81, Figure 8c).
exposure	Type(s) of exposure as defined by the review team
cat_expo	Description of the exposure homogenised accross study
cat_ES	Measured outcome category (growth, fertilisation, mortality, settlement, symbiont density (bleaching), photosynthesis)
taxon_short	Short taxon name
Life_stage	Developmental stage of the population exposed (adult, juvenile, larval, gamete)
fac_temp	Temperature conditions (normal or high temperature)
fac_pH	pH conditions (normal or low pH)
TT	Toxicity threshold concentration
TT_duree_h	Toxicity threshold duration
TT_c_eff_microgL	Effective concentration value in µg/L
TT_c_microg	Nominal concentration value in µg/L
TTdetermined	Is the toxicity threshold determined ? (yes, an indication is determined, no)
comment	Comments on toxicity thresholds
Legend of the "Cases_narrative_synthesis" sheet
map_ID	Unique identifier given by the review team to each study of the map
article_ID	Unique identifier given by the review team to each publication
search_update	Is the article coming from the published systematic map or from the search update ?
source	Source of the publication (WOSCC=Web Of Science Core Collection; GS=Google Scholar; OATD=Open Access Theses and Dissertations)
author	Author(s) of the publication
title	Title of the publication
year	Year of publication
journal	Publication journal
doi	DOI of the publication
volume	Volume of the publication
issue	Issue of the publication
pages	Pages of the publication
metacod_name	Initials of the names of the people who coded the studies
study_ID	Unique identifier given by the review team to each study within an article or a thesis chapter
study_type	Type of study
linked_study	Is the study linked with another one in the database?
screener_critical_appraisal	Initials of the names of the people who critically appraised the studies
experimental_design	What is the experimental design?
replication	Is the experiment replicated ?
Control_solvent_ok	If a solvent is used, is a solvent control present?
conc_eff_measured	Have effective exposure concentrations been measured?
CT_baseline_diff	Are there differences at baseline between groups control and exposed?
CT_handling_diff	Are there differences in the way groups control and exposed (or before and after) are treated throughout the experiment?
CT_assessment_diff	Are there differences in the way the outcomes of groups control and exposed (or before and after) are assessed?
attrition	Are there differences in the way individuals or observations from groups control and exposed (or before and after) are removed from the study?
Other_bias	Is there another source of bias?
Comments_CriticalApp	Comments on critical appraisal
global_bias	Overall risk of bias of the study
country	Name of the country or territory where the study was conducted for in situ study or where samples were collected for ex situ study
latitude	Latitude where the study was conducted for in situ study or where samples were collected for ex situ study
longitude	Longitude where the study was conducted for in situ study or where samples were collected for ex situ study
coord_unit	Units of latitude and longitude
location	Location where the study was conducted for in situ study or where samples were collected for ex situ study (should be recorded when latitude and longitude are unknown)
taxon_init	Name of the taxon studied as described by authors
taxon	Name of the taxon studied as updated by the review team. Taxon names were checked using the World Register of Marine Species (http://www.marinespecies.org/) and additional references. Please note that Dipsastraea* does not fully match Favia as some Favia species in the Indo-Pacific have been transferred to other genera such as for instance Goniastrea. Also, Pocillopora damicornis has been split i…
taxonlevel	Level of the taxon studied. When a study is about a community (several species or genera or families studied together as a group), the taxon level encoded is the closest common level (e.g. if several species of the same genus are studied together, the "Genus" level is indicated; if several species of the same family are studied together, the "Family" level is indicated; if several scleractinian s…
exposure	Type(s) of exposure as defined by the review team
combined	Is the exposure combined with other exposures (e.g. other chemicals, other pressures)?
outcome	Type(s) of outcome as defined by the review team in the systematic map
outcome_level	Level of organization concerned by the measured outcome
metacod_comment	Comments on metacoding
Name_data_extraction	Initials of the names of the people who extracted the data from the studies
Type_system	Description of the type of experimental system (e.g. petri dish, beaker, tank, microcosm, mesocosm, in situ)
Temperature	Mean seawater temperature during exposure in °C
pH	Mean seawater pH during exposure
Population_exposed	Description of the population exposed (e.g. coral nubbin with length, larvae with age, egg-sperm bundle)
Life_stage	Developmental stage of the population exposed (adult, juvenile, larval, gamete)
Treatment_description	Description of the exposure
Control_description	Description of the control
Solvent	Description of the solvent and concentration used if any
Concentration_nom	Nominal concentration with unit
Concentration_eff	Concentration(s) actually measured with unit and time measured (e.g. at the beginning and/or the end of the experiment) and/or information about exposure renewal
Concentration_eff_moy	Averaged concentration actually measured
Duration	Duration of exposure with unit
Time_after_exposure	Time when the outcome was measured after exposure ceased
Measured_outcome	Measured outcome
Measured_outcome_cat	Measured outcome subcategory
Narrative_result	Direction of the result: (-) the measured outcome is significantly lower in the exposed group than in the control group; (+) the measured outcome is significantly higher in the exposed group than in the control group; (+/-) the composition of the measured outcome is significantly different in the exposed group than in the control group; (ns) no statistically significant differences between expose…
Result_description	Narrative description of the result
Result_reference	Reference of the result in the document
Effect_direction	Direction of the effect for the coral: (-) negative effect; (+) positive effect; (ns) no statistically significant effect
Comment_extraction	Comments on data extraction
Legend of acronyms:	NA: non available
	N/A: non applicable
	BA: Before-After
	BACE: Before-After-Control-Exposed
	CE: Control-Exposed
	CFP: Christine FERRIER-PAGES
	DYO: Dakis-Yaoba OUEDRAOGO
	HM: Hugo MELL
	IDC: Isabelle DOMART-COULON
	KB: Karen BURGA
	LH: Laetitia HEDOUIN
	MD: Mathilde DELAUNAY
	MG: Mireille GUILLAUME
	RM: Romane MULTON

## Sheet: Included_articles
ref_short_name	article_ID	search_update	source	author	title	year	journal	doi	volume	issue	pages	language	document_type	quantitative_synthesis	narrative_synthesis	exposure_article
Allemand1998	ScreenTA_9327	map	Scopus	Allemand, D. and Tambutt, . and Girard, J.-P. and Jaubert, J.	Organic matrix synthesis in the scleractinian coral Stylophora pistillata Role in biomineralization and potential target of the organotin tributyltin	1998	Journal of Experimental Biology	NA	201	13	2001-2009	English	Journal_article	Yes	Yes	Pharmaceutical & Other & Pesticide
Allison2011	ScreenTA_3124	map	Scopus	Allison, N. and Cohen, I. and Finch, A.A. and Erez, J.	Controls on Sr/Ca and Mg/Ca in scleractinian corals The effects of Ca-ATPase and transcellular Ca channels on skeletal chemistry	2011	Geochimica et Cosmochimica Acta	10.1016/j.gca.2011.08.012	75	21	6350-6360	English	Journal_article	Yes	Yes	Other & Pharmaceutical
Alutoin2001	ScreenTA_4947	map	Scopus	Alutoin, S. and Boberg, J. and Nystrm, M. and Tedengren, M.	Effects of the multiple stressors copper and reduced salinity on the metabolism of the hermatypic coral Porites lutea	2001	Marine Environmental Research	10.1016/S0141-1136(01)00105-2	52	3	289-299	English	Journal_article	Yes	No	Metal
N/A	ScreenTA_4203	map	Scopus	Ambrosone, A. and Roopin, M. and Pelaz, B. and Abdelmonem, A.M. and Ackermann, L.-M. and Mattera, L. and Allocca, M. and Tino, A. and Klapper, M. and Parak, W.J. and Levy, O. and Tortiglione, C.	Dissecting common and divergent molecular pathways elicited by CdSe/ZnS quantum dots in freshwater and marine sentinel invertebrates	2017	Nanotoxicology	10.1080/17435390.2017.1295111	11	2	289-303	English	Journal_article	No	Yes	Nanoparticle
Amid2018	ScreenTA_714	map	Scopus	Amid, C. and Olstedt, M. and Gunnarsson, J.S. and Le Lan, H. and Tran Thi Minh, H. and Van den Brink, P.J. and Hellstrm, M. and Tedengren, M.	Additive effects of the herbicide glyphosate and elevated temperature on the branched coral Acropora formosa in Nha Trang, Vietnam	2018	Environmental Science and Pollution Research	10.1007/s11356-016-8320-7	25	14	13360-13372	English	Journal_article	Yes	No	Pesticide
Aminot2020	ScreenTA_7442	map	Scopus	Aminot, Y. and Lanctôt, C. and Bednarz, V. and Robson, W.J. and Taylor, A. and Ferrier-Pagès, C. and Metian, M. and Tolosa, I.	Leaching of flame-retardants from polystyrene debris Bioaccumulation and potential effects on coral	2020	Marine Pollution Bulletin	10.1016/j.marpolbul.2019.110862	151	NA	NA	English	Journal_article	Yes	Yes	Other
Ashok2020	ScreenTA_UP_86	update	Scopus	Ashok, A. and Kottuparambil, S. and Hoj, L. and Negri, A.P. and Duarte, C.M. and Agusti­, S.	Accumulation of 13C-labelled phenanthrene in phytoplankton and transfer to corals resolved using cavity ring-down spectroscopy	2020	Ecotoxicology and Environmental Safety	10.1016/j.ecoenv.2020.110511	196	NA	NA	English	Journal_article	Yes	No	Hydrocarbon
Ballou1987	WebEnginesSpecWeb_40	map	CORE	Ballou, T. G. and Dodge, Richard E. and Hess, S. C. and Knap, A. H. and Sleeter, Thomas D.	Effects of a Dispersed and Undispersed Crude Oil on Mangroves, Seagrasses and Corals	1987	NA	NA	NA	NA	NA	English	Report	Yes	No	Hydrocarbon & Hydrocarbon|Dispersant
BancPrandi2021	ScreenTA_UP_1155	update	Scopus	Banc-Prandi, G. and Cerutti, J.M.B. and Fine, M.	Recovery assessment of the branching coral Stylophora pistillata following copper contamination and depuration	2021	Marine Pollution Bulletin	10.1016/j.marpolbul.2020.111830	162	NA	NA	English	Journal_article	Yes	No	Metal
BancPrandi2019	ScreenTA_3149	map	Scopus	Banc-Prandi, G. and Fine, M.	Copper enrichment reduces thermal tolerance of the highly resistant Red Sea coral Stylophora pistillata	2019	Coral Reefs	10.1007/s00338-019-01774-z	38	2	285-296	English	Journal_article	Yes	No	Metal
Bastidas2004	ScreenTA_12042	map	Scopus	Bastidas, C. and Garca, E.M.	Sublethal effects of mercury and its distribution in the coral Porites astreoides	2004	Marine Ecology Progress Series	10.3354/meps267133	267	NA	133-143	English	Journal_article	Yes	No	Metal
Berry2019	ScreenTA_8210	map	Scopus	Berry, K.L.E. and Epstein, H.E. and Lewis, P.J. and Hall, N.M. and Negri, A.P.	Microplastic contamination has limited effects on coral fertilisation and larvae	2019	Diversity	10.3390/d11120228	11	12	1-13	English	Journal_article	Yes	Yes	Microplastic
Berry2017	ScreenTA_4748	map	Scopus	Berry, K.L.E. and Hoogenboom, M.O. and Brinkman, D.L. and Burns, K.A. and Negri, A.P.	Effects of coal contamination on early life history processes of a reef-building coral, Acropora tenuis	2017	Marine Pollution Bulletin	10.1016/j.marpolbul.2016.10.011	114	1	505-514	English	Journal_article	Yes	No	Metal|Hydrocarbon
Bielmyer2010	ScreenTA_4112	map	Scopus	Bielmyer, G.K. and Grosell, M. and Bhagooli, R. and Baker, A.C. and Langdon, C. and Gillette, P. and Capo, T.R.	Differential effects of copper on three species of scleractinian corals and their algal symbionts (Symbiodinium spp.)	2010	Aquatic Toxicology	10.1016/j.aquatox.2009.12.021	97	2	125-133	English	Journal_article	Yes	No	Metal
BielmyerFraser2018	ScreenTA_9746	map	Scopus	Bielmyer-Fraser, G.K. and Patel, P. and Capo, T. and Grosell, M.	Physiological responses of corals to ocean acidification and copper exposure	2018	Marine Pollution Bulletin	10.1016/j.marpolbul.2018.06.048	133	NA	781-790	English	Journal_article	Yes	No	Metal
Biscere2018evi	ScreenTA_5404	map	Scopus	Biscéré, T. and Ferrier-Pagès, C. and Gilbert, A. and Pichler, T. and Houlbrèque, F.	Evidence for mitigation of coral bleaching by manganese	2018	Scientific Reports	10.1038/s41598-018-34994-4	8	1	NA	English	Journal_article	Yes	No	Metal
Biscere2018enh	ScreenTA_5133	map	Scopus	Biscéré, T. and Ferrier-Pagès, C. and Grover, R. and Gilbert, A. and Rottier, C. and Wright, A. and Payri, C. and Houlbrèque, F.	Enhancement of coral calcification via the interplay of nickel and urease	2018	Aquatic Toxicology	10.1016/j.aquatox.2018.05.013	200	NA	247-256	English	Journal_article	Yes	No	Metal & Metal|Nutrient
Biscere2017	ScreenTA_8814	map	Scopus	Biscéré, T. and Lorrain, A. and Rodolfo-Metalpa, R. and Gilbert, A. and Wright, A. and Devissi, C. and Peignon, C. and Farman, R. and Duvieilbourg, E. and Payri, C. and Houlbrèque, F.	Nickel and ocean warming affect scleractinian coral growth	2017	Marine Pollution Bulletin	10.1016/j.marpolbul.2017.05.025	120	01-fevr	250-258	English	Journal_article	Yes	No	Metal
Biscere2015	ScreenTA_10775	map	Scopus	Biscéré, T. and Rodolfo-Metalpa, R. and Lorrain, A. and Chauvaud, L. and Thébault, J. and Clavier, J. and Houlbrèque, F.	Responses of two scleractinian corals to cobalt pollution and ocean acidification	2015	PLoS ONE	10.1371/journal.pone.0122898	10	4	NA	English	Journal_article	Yes	No	Metal
Boyer2009	ScreenTA_4944	map	Scopus	Boyer, S.E. and White, J.S. and Stier, A.C. and Osenberg, C.W.	Effects of the fish anesthetic, clove oil (eugenol), on coral health and growth	2009	Journal of Experimental Marine Biology and Ecology	10.1016/j.jembe.2008.10.020	369	1	53-57	English	Journal_article	Yes	No	Pharmaceutical
Canavez2021	ScreenTA_UP_169	update	GS	Canavez, ADPM and Renouf, E and Mercy, M and Lorencini, M and ...	Assessment of the Biological Response of the Scleractinian Coral Seriatopora Hystrix to Sunscreen Products	2021	NA	NA	NA	NA	NA	English	Journal_article	Yes	No	Metal
Cantin2007	ScreenTA_9680	map	Scopus	Cantin, N.E. and Negri, A.P. and Willis, B.L.	Photoinhibition from chronic herbicide exposure reduces reproductive output of reef-building corals	2007	Marine Ecology Progress Series	10.3354/meps07059	344	NA	81-93	English	Journal_article	Yes	No	Pesticide
Cantin2009	ScreenTA_7304	map	Scopus	Cantin, N.E. and Van Oppen, M.J.H. and Willis, B.L. and Mieog, J.C. and Negri, A.P.	Juvenile corals can acquire more carbon from high-performance algal symbionts	2009	Coral Reefs	10.1007/s00338-009-0478-8	28	2	405-414	English	Journal_article	Yes	No	Pesticide
Cantin2008	DissertationsCall_121	map	OATD	Cantin, Neal	Chronic effects of herbicide exposure on photosynthesis, symbiosis and reproduction of reef building corals / Chap. 3	2008	NA	NA	NA	NA	NA	English	PhD_thesis	Yes	No	Pesticide
Chakravarti2019	ScreenTA_13335	map	Scopus	Chakravarti, L.J. and Negri, A.P. and Van Oppen, M.J.H.	Thermal and herbicide tolerances of chromerid algae and their ability to form a symbiosis with corals	2019	Frontiers in Microbiology	10.3389/fmicb.2019.00173	10	feburay	NA	English	Journal_article	Yes	No	Pesticide
Chen2012	ScreenTA_1335	map	Scopus	Chen, T.-H. and Cheng, Y.-M. and Cheng, J.-O. and Ko, F.-C.	Assessing the effects of polychlorinated biphenyls (Aroclor 1254) on a scleractinian coral (Stylophora pistillata) at organism, physiological, and molecular levels	2012	Ecotoxicology and Environmental Safety	10.1016/j.ecoenv.2011.09.001	75	1	207-212	English	Journal_article	Yes	Yes	Other
N/A	ScreenTA_UP_471	update	Scopus	Chiu, Y.-L. and Chang, C.-F. and Shikina, S.	Development of an in vitro tissue culture system for hammer coral (Fimbriaphyllia ancora) ovaries	2021	Scientific Reports	10.1038/s41598-021-03810-x	11	1	NA	English	Journal_article	No	Yes	Pharmaceutical
Cirino2021	ScreenTA_UP_1306	update	Scopus	Cirino, L. and Tsai, S. and Wang, L.-H. and Chen, C.-S. and Hsieh, W.-C. and Huang, C.-L. and Wen, Z.-H. and Lin, C.	Supplementation of exogenous lipids via liposomes improves coral larvae settlement post-cryopreservation and nano-laser warming	2021	Cryobiology	10.1016/j.cryobiol.2020.12.004	98	NA	80-86	English	Journal_article	Yes	Yes	Other
N/A	ScreenTA_13601	map	Scopus	Contardi, M. and Montano, S. and Liguori, G. and Heredia-Guerrero, J.A. and Galli, P. and Athanassiou, A. and Bayer, I.S.	Treatment of Coral Wounds by Combining an Antiseptic Bilayer Film and an Injectable Antioxidant Biopolymer	2020	Scientific Reports	10.1038/s41598-020-57980-1	10	1	NA	English	Journal_article	No	Yes	Pharmaceutical
Conway2021	ScreenTA_UP_464	update	CORE	Conway, Annaleise Jane	DETERMINING THE TOXICITY OF THE UV FILTER OXYBENZONE IN THE HARD CORAL, GALAXEA FASCICULARIS	2021	NA	NA	NA	NA	NA	English	MSc_thesis	Yes	No	UVfilter
Cook1983	ScreenTA_4760	map	Scopus	Cook, C.B. and Knap, A.H.	Effects of crude oil and chemical dispersant on photosynthesis in the brain coral Diploria strigosa	1983	Marine Biology	10.1007/BF00392967	78	1	21-27	English	Journal_article	Yes	Yes	Hydrocarbon & Dispersant & Hydrocarbon|Dispersant
N/A	ScreenTA_6651	map	Scopus	Corinaldesi, C. and Marcellini, F. and Nepote, E. and Damiani, E. and Danovaro, R.	Impact of inorganic UV filters contained in sunscreen products on tropical stony corals (Acropora spp.)	2018	Science of the Total Environment	10.1016/j.scitotenv.2018.05.108	637-638	NA	1279-1285	English	Journal_article	No	Yes	UV filter
Damiani2020	DissertationsCall_152	map	OATD	Damiani, Laura Anne	The Effects of the Herbicide Atrazine on Hawaiian Corals.	2020	NA	NA	NA	NA	NA	English	MSc_thesis	Yes	No	Pesticide
Deschaseaux2018	ScreenTA_6385	map	Scopus	Deschaseaux, E. and Hardefeldt, J. and Jones, G. and Reichelt-Brushett, A.	High zinc exposure leads to reduced dimethylsulfoniopropionate (DMSP) levels in both the host and endosymbionts of the reef-building coral Acropora aspera	2018	Marine Pollution Bulletin	10.1016/j.marpolbul.2017.10.070	126	NA	100-93	English	Journal_article	Yes	No	Metal
Dodge1984	ScreenTA_12759	map	Scopus	Dodge, R.E. and Wyers, S.C. and Frith, H.R. and Knap, A.H. and Smith, S.R. and Sleeter, T.D.	The effects of oil and oil dispersants on the skeletal growth of the hermatypic coral Diploria strigosa	1984	Coral Reefs	10.1007/BF00288254	3	4	191-198	English	Journal_article	Yes	No	Hydrocarbon & Hydrocarbon|Dispersant & Dispersant
Dodge1985	WebEnginesSpecWeb_165	map	GS	Dodge, RE and Knap, AH and Wyers, SC and Frith, HR and Sleeter, TD and ...	The effect of dispersed oil on the calcification rate of the reef-building coral Diploria strigosa	1985	NA	NA	NA	NA	NA	English	Conf_proceedings	Yes	No	Hydrocarbon|Dispersant
Downs2016	ScreenTA_13502	map	WOSCC	Downs, C. and Kramarsky-Winter, Esti and Segal, Roee and Fauth, John and Knutson, Sean and Bronstein, Omri and Ciner, Frederic and Jeger, Rina and Lichtenfeld, Yona and Woodley, Cheryl and Pennington, Paul and Cadenas, Kelli and Kushmaro, Ariel and Loya, Yossi	Toxicopathological effects of the sunscreen UV filter, oxybenzone (benzophenone-3), on coral planulae and cultured primary cells and its environmental contamination in Hawaii and the U.S. Virgin Islands	2016	Archives of Environmental Contamination & Toxicology	10.1007/s00244-015-0227-7	70	2	265-288	English	Journal_article	Yes	Yes	UV filter
Downs2014	ScreenTA_13496	map	Scopus	Downs, C.A. and Kramarsky-Winter, E. and Fauth, J.E. and Segal, R. and Bronstein, O. and Jeger, R. and Lichtenfeld, Y. and Woodley, C.M. and Pennington, P. and Kushmaro, A. and Loya, Y.	Toxicological effects of the sunscreen UV filter, benzophenone-2, on planulae and in vitro cells of the coral, Stylophora pistillata	2014	Ecotoxicology	10.1007/s10646-013-1161-y	23	2	175-191	English	Journal_article	Yes	Yes	UV filter
N/A	ScreenTA_UP_755	update	Scopus	Dunphy, C.M. and Vollmer, S.V. and Gouhier, T.C.	Host-microbial systems as glass cannons: Explaining microbiome stability in corals exposed to extrinsic perturbations	2021	Journal of Animal Ecology	10.1111/1365-2656.13466	90	5	1044-1057	English	Journal_article	No	Yes	Pharmaceutical
Epstein2000	ScreenTA_13493	map	Scopus	Epstein, N. and Bak, R.P.M. and Rinkevich, B.	Toxicity of third generation dispersants and dispersed Egyptian crude oil on Red Sea coral larvae	2000	Marine Pollution Bulletin	10.1016/S0025-326X(99)00232-5	40	6	497-503	English	Journal_article	Yes	No	Hydrocarbon & Dispersant & Hydrocarbon|Dispersant
Farina2008	ScreenTA_1669	map	Scopus	Farina, O. and Ramos, R. and Bastidas, C. and Garca, E.	Biochemical responses of cnidarian larvae to mercury and benzo(a)pyrene exposure	2008	Bulletin of Environmental Contamination and Toxicology	10.1007/s00128-008-9534-2	81	6	553-557	English	Journal_article	Yes	No	Hydrocarbon & Metal
Fel2019	ScreenTA_9675	map	Scopus	Fel, J.-P. and Lacherez, C. and Bensetra, A. and Mezzache, S. and Braud, E. and Lonard, M. and Allemand, D. and Ferrier-Pagès, C.	Photochemical response of the scleractinian coral Stylophora pistillata to some sunscreen ingredients	2019	Coral Reefs	10.1007/s00338-018-01759-4	38	1	109-122	English	Journal_article	Yes	No	UV filter & Pesticide & Other
FerrierPages2005	ScreenTA_1609	map	Scopus	Ferrier-Pagès, C. and Houlbrèque, F. and Wyse, E. and Richard, C. and Allemand, D. and Boisson, F.	Bioaccumulation of zinc in the scleractinian coral Stylophora pistillata	2005	Coral Reefs	10.1007/s00338-005-0045-x	24	4	636-645	English	Journal_article	Yes	No	Metal
FerrierPages2001	ScreenTA_10731	map	Scopus	Ferrier-Pagès, C. and Schoelzke, V. and Jaubert, J. and Muscatine, L. and Hoegh-Guldberg, O.	Response of a scleractinian coral, Stylophora pistillata, to iron and nitrate enrichment	2001	Journal of Experimental Marine Biology and Ecology	10.1016/S0022-0981(01)00241-6	259	2	249-261	English	Journal_article	Yes	No	Metal & Metal|Nutrient
Feuillassier2014	ScreenTA_12145	map	Scopus	Feuillassier, L. and Martinez, L. and Romans, P. and Engelmann-Sylvestre, I. and Masanet, P. and Barthlmy, D. and Engelmann, F.	Survival of tissue balls from the coral Pocillopora damicornis L. exposed to cryoprotectant solutions	2014	Cryobiology	10.1016/j.cryobiol.2014.08.009	69	3	376-385	English	Journal_article	Yes	Yes	Other
Flint2016	ScreenTA_9948	map	Scopus	Flint, M. and Than, J.T.	Potential spawn induction and suppression agents in Caribbean Acropora cervicornis corals of the Florida Keys	2016	PeerJ	10.7717/peerj.1982	2016	4	NA	English	Journal_article	Yes	Yes	Pharmaceutical
Flores2020	ScreenTA_UP_1422	update	Scopus	Flores, F. and Kaserzon, S. and Elisei, G. and Ricardo, G. and Negri, A.P.	Toxicity thresholds of three insecticides and two fungicides to larvae of the coral Acropora tenuis	2020	PeerJ	10.7717/peerj.9615	8	NA	NA	English	Journal_article	Yes	No	Metal & Pesticide
Fonseca2017	ScreenTA_4823	map	Scopus	Fonseca, J.D.S. and Marangoni, L.F.D.B. and Marques, J.A. and Bianchini, A.	Effects of increasing temperature alone and combined with copper exposure on biochemical and physiological parameters in the zooxanthellate scleractinian coral Mussismilia harttii	2017	Aquatic Toxicology	10.1016/j.aquatox.2017.07.002	190	NA	121-132	English	Journal_article	Yes	No	Metal
Fonseca2019	ScreenTA_2103	map	Scopus	Fonseca, J.D.S. and Marangoni, L.F.D.B. and Marques, J.A. and Bianchini, A.	Carbonic anhydrase activity as a potential biomarker for acute exposure to copper in corals	2019	Chemosphere	10.1016/j.chemosphere.2019.04.089	227	NA	598-605	English	Journal_article	Yes	No	Metal
Fragoso2015	ScreenTA_6655	map	Scopus	Fragoso Ados Santos, H. and Duarte, G.A.S. and Rachid, C.T.D.C. and Chaloub, R.M. and Calderon, E.N. and Marangoni, L.F.D.B. and Bianchini, A. and Nudi, A.H. and Do Carmo, F.L. and Van Elsas, J.D. and Rosado, A.S. and Castro, C.B.E. and Peixoto, R.S.	Impact of oil spills on coral reefs can be reduced by bioremediation using probiotic microbiota	2015	Scientific Reports	10.1038/srep18268	5	NA	NA	English	Journal_article	Yes	No	Hydrocarbon
Frisch2007	ScreenTA_12736	map	Scopus	Frisch, A.J. and Ulstrup, K.E. and Hobbs, J.-P.A.	The effects of clove oil on coral An experimental evaluation using Pocillopora damicornis (Linnaeus)	2007	Journal of Experimental Marine Biology and Ecology	10.1016/j.jembe.2007.02.004	345	2	101-109	English	Journal_article	Yes	No	Pharmaceutical
Gilbert2012	ScreenTA_8151	map	Scopus	Gilbert, J.A. and Hill, R. and Doblin, M.A. and Ralph, P.J.	Microbial consortia increase thermal tolerance of corals	2012	Marine Biology	10.1007/s00227-012-1967-9	159	8	1763-1771	English	Journal_article	Yes	Yes	Pharmaceutical
Gillmore2020	ScreenTA_4775	map	Scopus	Gillmore, M.L. and Gissi, F. and Golding, L.A. and Stauber, J.L. and Reichelt-Brushett, A.J. and Severati, A. and Humphrey, C.A. and Jolley, D.F.	Effects of dissolved nickel and nickel-contaminated suspended sediment on the scleractinian coral, Acropora muricata	2020	Marine Pollution Bulletin	10.1016/j.marpolbul.2020.110886	152	NA	NA	English	Journal_article	Yes	No	Metal
N/A	ScreenTA_13003	map	Scopus	Glasl, B. and Herndl, G.J. and Frade, P.R.	The microbiome of coral surface mucus has a key role in mediating holobiont health and survival upon disturbance	2016	ISME Journal	10.1038/ismej.2016.9	10	9	2280-2292	English	Journal_article	No	Yes	Pharmaceutical
Goh1991	WebEnginesSpecWeb_233	map	Ecotox	Goh, Beverly PL	Mortality and settlement success of Pocillopora damicornis planula larvae during recovery from low levels of nickel	1991	NA	NA	NA	NA	NA	English	Journal_article	Yes	No	Metal
Goodbody2013	ScreenTA_13489	map	Scopus	Goodbody-Gringley, G. and Wetzel, D.L. and Gillon, D. and Pulster, E. and Miller, A. and Ritchie, K.B.	Toxicity of Deepwater Horizon Source Oil and the Chemical Dispersant, Corexit 9500, to Coral Larvae	2013	PLoS ONE	10.1371/journal.pone.0045574	8	1	NA	English	Journal_article	Yes	No	Hydrocarbon & Hydrocarbon|Dispersant & Dispersant
Gregory2018	WebEnginesSpecWeb_244	map	GS	Gregory, Z	Levels of Coral Bleaching in Coral Friendly Sunscreen Compared to Normal Sunscreen	2018	Independent Research Projects	NA	NA	NA	NA	English	Report	Yes	No	UV filter
N/A	ScreenTA_UP_1231	update	Scopus	Grillo, J.F. and Sabino, M.A. and Ramos, R.	Short-term ingestion and tissue incorporation of Polystyrene microplastic in the scleractinian coral Porites porites	2021	Regional Studies in Marine Science	10.1016/j.rsma.2021.101697	43	NA	NA	English	Journal_article	No	Yes	Microplastic
Gushi2021	ScreenTA_UP_251	update	WOSCC	Gushi, M and Ishibashi, H and Takayama, K and Yamashiro, H and Takeuchi, I	Changes in the colour and photosynthetic efficiency of the hermatypic coral Acropora tenuis exposed to Irgarol 1051 at 30 degrees C seawater temperature	2021	REGIONAL STUDIES IN MARINE SCIENCE	10.1016/j.rsma.2021.101957	47	NA	NA	English	Journal_article	Yes	No	Pesticide
Gust2014	ScreenTA_3215	map	Scopus	Gust, K.A. and Najar, F.Z. and Habib, T. and Lotufo, G.R. and Piggot, A.M. and Fouke, B.W. and Laird, J.G. and Wilbanks, M.S. and Rawat, A. and Indest, K.J. and Roe, B.A. and Perkins, E.J.	Coral-zooxanthellae meta-transcriptomics reveals integrated response to pollutant stress	2014	BMC Genomics	10.1186/1471-2164-15-591	15	1	NA	English	Journal_article	Yes	Yes	Other
Hankins2018	ScreenTA_10951	map	Scopus	Hankins, C. and Duffy, A. and Drisco, K.	Scleractinian coral microplastic ingestion Potential calcification effects, size limits, and retention	2018	Marine Pollution Bulletin	10.1016/j.marpolbul.2018.07.067	135	NA	587-593	English	Journal_article	Yes	No	Microplastic
Hankins2021	ScreenTA_UP_940	update	Scopus	Hankins, C. and Moso, E. and Lasseigne, D.	Microplastics impair growth in two atlantic scleractinian coral species, Pseudodiploria clivosa and Acropora cervicornis	2021	Environmental Pollution	10.1016/j.envpol.2021.116649	275	NA	NA	English	Journal_article	Yes	Yes	Microplastic
Harland1989	ScreenTA_8100	map	Scopus	Harland, A.D. and Brown, B.E.	Metal tolerance in the scleractinian coral Porites lutea	1989	Marine Pollution Bulletin	10.1016/0025-326X(89)90159-8	20	7	353-357	English	Journal_article	Yes	No	Metal
Hartmann2015	ScreenTA_3661	map	Scopus	Hartmann, A.C. and Sandin, S.A. and Chamberland, V.F. and Marhaver, K.L. and De Goeij, J.M. and Vermeij, M.J.A.	Crude oil contamination interrupts settlement of coral larvae after direct exposure ends	2015	Marine Ecology Progress Series	10.3354/meps11437	536	NA	163-173	English	Journal_article	Yes	No	Hydrocarbon
He2019tox	ScreenTA_13498	map	Scopus	He, T. and Tsui, M.M.P. and Tan, C.J. and Ma, C.Y. and Yiu, S.K.F. and Wang, L.H. and Chen, T.H. and Fan, T.Y. and Lam, P.K.S. and Murphy, M.B.	Toxicological effects of two organic ultraviolet filters and a related commercial sunscreen product in adult corals	2019	Environmental Pollution	10.1016/j.envpol.2018.11.029	245	NA	462-471	English	Journal_article	Yes	No	UV filter
He2019com	ScreenTA_2870	map	Scopus	He, T. and Tsui, M.M.P. and Tan, C.J. and Ng, K.Y. and Guo, F.W. and Wang, L.H. and Chen, T.H. and Fan, T.Y. and Lam, P.K.S. and Murphy, M.B.	Comparative toxicities of four benzophenone ultraviolet filters to two life stages of two coral species	2019	Science of the Total Environment	10.1016/j.scitotenv.2018.10.148	651	NA	2391-2399	English	Journal_article	Yes	No	UV filter
Hedouin2013	ScreenTA_1315	map	Scopus	Hédouin, L. and Gates, R.D.	Assessing fertilization success of the coral Montipora capitata under copper exposure Does the night of spawning matter?	2013	Marine Pollution Bulletin	10.1016/j.marpolbul.2012.11.020	66	01-fevr	221-224	English	Journal_article	Yes	No	Metal
Hedouin2016	ScreenTA_6754	map	Scopus	Hédouin, L.S. and Wolf, R.E. and Phillips, J. and Gates, R.D.	Improving the ecological relevance of toxicity tests on scleractinian corals Influence of season, life stage, and seawater temperature	2016	Environmental Pollution	10.1016/j.envpol.2016.01.086	213	NA	240-253	English	Journal_article	Yes	No	Metal
Henning1996	ScreenTA_13063	map	Scopus	Henning, G. and Hofmann, D.K. and Benayahu, Y.	The phorbol ester TPA induces metamorphosis in Red Sea coral planulae (Cnidaria Anthozoa)	1996	Experientia	10.1007/BF01925586	52	7	744-749	English	Journal_article	Yes	No	Other
Heyward1988	WebEnginesSpecWeb_286	map	ReefBase	Heyward, A.J.	Inhibitory effects of copper and zinc sulphates on fertilization in corals	1988	6th International Coral Reef Symposium	NA	2	NA	299-303	English	Conf_proceedings	Yes	No	Metal
Hill2014	ScreenTA_6958	map	Scopus	Hill, R. and Szab, M. and Rehman, A.U. and Vass, I. and Ralph, P.J. and Larkum, A.W.D.	Inhibition of photosynthetic CO2 fixation in the coral Pocillopora damicornis and its relationship to thermal bleaching	2014	Journal of Experimental Biology	10.1242/jeb.100578	217	12	2150-2162	English	Journal_article	Yes	Yes	Other & Pesticide
Hirayama2017	ScreenTA_4644	map	Scopus	Hirayama, K. and Takayama, K. and Haruta, S. and Ishibashi, H. and Takeuchi, I.	Effect of low concentrations of Irgarol 1051 on RGB (R, red; G, green; B, blue) colour values of the hard-coral Acropora tenuis	2017	Marine Pollution Bulletin	10.1016/j.marpolbul.2017.05.027	124	2	678-686	English	Journal_article	Yes	No	Pesticide
Ishibashi2021	ScreenTA_UP_565	update	Scopus	Ishibashi, H. and Takaichi, D. and Takeuchi, I.	Effects of the herbicide Irgarol 1051 on the transcriptome of hermatypic coral Acropora tenuis and its symbiotic dinoflagellates	2021	Science of the Total Environment	10.1016/j.scitotenv.2021.146542	780	NA	NA	English	Journal_article	Yes	No	Pesticide
Jensen2016	DissertationsCall_33	map	OATD	Jensen, Brittany A	Use of Microplate Respirometry to Measure Respiration of Individual Adult Coral Polyps Exposed to Deepwater Horizon Oil	2016	NA	NA	NA	NA	NA	English	MSc_thesis	Yes	No	Hydrocarbon
Jones1997zoo	ScreenTA_14261	map	Scopus	Jones, R.J.	Zooxanthellae loss as a bioassay for assessing stress in corals	1997	Marine Ecology Progress Series	10.3354/meps149163	149	2022-03-01	163-171	English	Journal_article	Yes	No	Metal
Jones2004	ScreenTA_12460	map	Scopus	Jones, R.J.	Testing the 'photoinhibition' model of coral bleaching using chemical inhibitors	2004	Marine Ecology Progress Series	10.3354/meps284133	284	NA	133-145	English	Journal_article	Yes	No	Pesticide & Metal
Jones2003	ScreenTA_12761	map	Scopus	Jones, R.J. and Heyward, A.J.	The effects of Produced Formation Water (PFW) on coral and isolated symbiotic dinoflagellates of coral	2003	Marine and Freshwater Research	10.1071/MF02108	54	2	153-162	English	Journal_article	Yes	No	Hydrocarbon
Jones1999eff	ScreenTA_4764	map	Scopus	Jones, R.J. and Hoegh-Guldberg, O.	Effects of cyanide on coral photosynthesis Implications for identifying the cause of coral bleaching and for assessing the environmental effects of cyanide fishing	1999	Marine Ecology Progress Series	10.3354/meps177083	177	NA	83-91	English	Journal_article	Yes	No	Pesticide
Jones2003phy	ScreenTA_9770	map	Scopus	Jones, R.J. and Kerswell, A.P.	Phytotoxicity of Photosystem II (PSII) herbicides to coral	2003	Marine Ecology Progress Series	10.3354/meps261149	261	NA	149-159	English	Journal_article	Yes	No	Pesticide
Jones1999pam	ScreenTA_9468	map	Scopus	Jones, R.J. and Kildea, T. and Hoegh-Guldberg, O.	PAM chlorophyll fluorometry A new in situ technique for stress assessment in scleractinian corals, used to examine the effects of cyanide from cyanide fishing	1999	Marine Pollution Bulletin	10.1016/S0025-326X(98)90160-6	38	10	864-874	English	Journal_article	Yes	No	Pesticide
Jones2003eff	ScreenTA_4808	map	Scopus	Jones, R.J. and Muller, J. and Haynes, D. and Schreiber, U.	Effects of herbicides diuron and atrazine on corals of the Great Barrier Reef, Australia	2003	Marine Ecology Progress Series	10.3354/meps251153	251	NA	153-167	English	Journal_article	Yes	No	Pesticide
Jones1997eff	ScreenTA_4765	map	Scopus	Jones, R.J. and Steven, A.L.	Effects of cyanide on corals in relation to cyanide fishing on reefs	1997	Marine and Freshwater Research	10.1071/MF97048	48	6	517-522	English	Journal_article	Yes	No	Pesticide
Jovanovi2014	ScreenTA_4954	map	Scopus	Jovanovic, B. and Guzman, H.M.	Effects of titanium dioxide (TiO2) nanoparticles on caribbean reef-building coral (Montastraea faveolata)	2014	Environmental Toxicology and Chemistry	10.1002/etc.2560	33	6	1346-1353	English	Journal_article	Yes	Yes	Nanoparticle
Kamei2020	ScreenTA_4779	map	Scopus	Kamei, M. and Takayama, K. and Ishibashi, H. and Takeuchi, I.	Effects of ecologically relevant concentrations of Irgarol 1051 in tropical to subtropical coastal seawater on hermatypic coral Acropora tenuis and its symbiotic dinoflagellates	2020	Marine Pollution Bulletin	10.1016/j.marpolbul.2019.110734	150	NA	NA	English	Journal_article	Yes	No	Pesticide
Katsumata2017	ScreenTA_3877	map	Scopus	Katsumata, M. and Takeuchi, I.	Delayed fluorescence as an indicator of the influence of the herbicides Irgarol 1051 and Diuron on hard coral Acropora digitifera	2017	Marine Pollution Bulletin	10.1016/j.marpolbul.2017.08.006	124	2	687-693	English	Journal_article	Yes	No	Pesticide
Kegler2015	ScreenTA_9745	map	Scopus	Kegler, P. and Baum, G. and Indriana, L.F. and Wild, C. and Kunzmann, A.	Physiological response of the hard coral pocillopora verrucosa from Lombok, Indonesia, to two common pollutants in combination with high temperature	2015	PLoS ONE	10.1371/journal.pone.0142744	10	11	NA	English	Journal_article	Yes	No	Hydrocarbon & Detergent
Knutson2012	ScreenTA_2974	map	Scopus	Knutson, S. and Downs, C.A. and Richmond, R.H.	Concentrations of Irgarol in selected marinas of Oahu, Hawaii and effects on settlement of coral larval	2012	Ecotoxicology	10.1007/s10646-011-0752-8	21	1	01-aoÃ»t	English	Journal_article	Yes	No	Pesticide
Krupp1994	WebEnginesSpecWeb_65	map	CORE	Krupp D. A., Blanck Jacqueline, Te F.	Sensitivity of the Hawaiian Mushroom Coral Fungia scutaria to the Pesticide Chlorpyrifos Cleavage and Early Planula Larva Stages	1994	NA	NA	NA	NA	NA	English	Report	Yes	No	Pesticide
Kwok2013	ScreenTA_6956	map	Scopus	Kwok, C.K. and Ang, P.O.	Inhibition of larval swimming activity of the coral (Platygyra acuta) by interactive thermal and chemical stresses	2013	Marine Pollution Bulletin	10.1016/j.marpolbul.2013.06.048	74	1	264-273	English	Journal_article	Yes	No	Metal
Kwok2016	ScreenTA_3147	map	Scopus	Kwok, C.K. and Lam, K.Y. and Leung, S.M. and Chui, A.P.Y. and Ang, P.O., Jr.	Copper and thermal perturbations on the early life processes of the hard coral Platygyra acuta	2016	Coral Reefs	10.1007/s00338-016-1432-1	35	3	827-838	English	Journal_article	Yes	No	Metal
Lanctot2020	WebEnginesSpecWeb_379	map	GreenFile	Lanctôt, Chantal M. and Bednarz, Vanessa N. and Melvin, Steven and Jacob, Hugo and Oberhaensli, Franois and Swarzenski, Peter W. and Ferrier-Pagès, Christine and Carroll, Anthony R. and Metian, Marc	Physiological stress response of the scleractinian coral Stylophora pistillata exposed to polyethylene microplastics	2020	Environmental Pollution	10.1016/j.envpol.2020.114559	263	NA	N.PAG-N.PAG	English	Journal_article	Yes	Yes	Microplastic
Lane2000	WebEnginesSpecWeb_381	map	ReefBase	Lane, A. and Harisson, P.L.	Effects of oil contaminants on survivorship of larvae of the scleractinian reef corals Acropora tenuis, Goniastrea aspera and Platygyra sinensis from the Great Barrier Reef	2000	Ninth International Coral Reef Symposium	NA	1	NA	403-408	English	Conf_proceedings	Yes	No	Hydrocarbon & Hydrocarbon|Dispersant & Dispersant
LeighSmith2018	ScreenTA_12561	map	Scopus	Leigh-Smith, J. and Reichelt-Brushett, A. and Rose, A.L.	The characterization of iron (III) in seawater and related toxicity to early life stages of scleractinian corals	2018	Environmental Toxicology and Chemistry	10.1002/etc.4043	37	4	1104-1114	English	Journal_article	Yes	No	Metal
N/A	ScreenTA_UP_551	update	Scopus	Liao, B. and Wang, J. and Xiao, B. and Yang, X. and Xie, Z. and Li, D. and Li, C.	Effects of acute microplastic exposure on physiological parameters in Tubastrea aurea corals	2021	Marine Pollution Bulletin	10.1016/j.marpolbul.2021.112173	165	NA	NA	English	Journal_article	No	Yes	Microplastic
Marangoni2019	ScreenTA_3150	map	Scopus	Marangoni, L.F.B. and Pinto, M.M.D.A.N. and Marques, J.A. and Bianchini, A.	Copper exposure and seawater acidification interaction Antagonistic effects on biomarkers in the zooxanthellate scleractinian coral Mussismilia harttii	2019	Aquatic Toxicology	10.1016/j.aquatox.2018.11.005	206	NA	123-133	English	Journal_article	Yes	No	Metal
Marangoni2017	ScreenTA_3148	map	Scopus	Marangoni, L.F.D.B. and Marques, J.A. and Duarte, G.A.S. and Pereira, C.M. and Calderon, E.N. and Castro, C.B.E. and Bianchini, A.	Copper effects on biomarkers associated with photosynthesis, oxidative status and calcification in the Brazilian coral Mussismilia harttii (Scleractinia, Mussidae)	2017	Marine Environmental Research	10.1016/j.marenvres.2017.08.002	130	NA	248-257	English	Journal_article	Yes	No	Metal
Markey2007	ScreenTA_6985	map	Scopus	Markey, K.L. and Baird, A.H. and Humphrey, C. and Negri, A.P.	Insecticides and a fungicide affect multiple coral life stages	2007	Marine Ecology Progress Series	10.3354/meps330127	330	NA	127-137	English	Journal_article	Yes	No	Pesticide
May2020	ScreenTA_4643	map	Scopus	May, L.A. and Burnett, A.R. and Miller, C.V. and Pisarski, E. and Webster, L.F. and Moffitt, Z.J. and Pennington, P. and Wirth, E. and Baker, G. and Ricker, R. and Woodley, C.M.	Effect of Louisiana sweet crude oil on a Pacific coral, Pocillopora damicornis	2020	Aquatic Toxicology	10.1016/j.aquatox.2020.105454	222	NA	NA	English	Journal_article	Yes	No	Hydrocarbon
McCloskey1971	WebEnginesSpecWeb_442	map	GS	McCloskey, LR and Chesher, RH	Effects of man-made pollution on the dynamics of coral reefs	1971	Scientists in the Sea	NA	NA	NA	NA	English	Report	Yes	No	Pesticide
Mendrik2021	ScreenTA_UP_1265	update	Scopus	Mendrik, F.M. and Henry, T.B. and Burdett, H. and Hackney, C.R. and Waller, C. and Parsons, D.R. and Hennige, S.J.	Species-specific impact of microplastics on coral physiology	2021	Environmental Pollution	10.1016/j.envpol.2020.116238	269	NA	NA	English	Journal_article	Yes	Yes	Microplastic
Mercurio2004	ScreenTA_12682	map	Scopus	Mercurio, P. and Negri, A.P. and Burns, K.A. and Heyward, A.J.	The ecotoxicology of vegetable versus mineral based lubricating oils 3. Coral fertilization and adult corals	2004	Environmental Pollution	10.1016/j.envpol.2003.11.008	129	2	183-194	English	Journal_article	Yes	No	Hydrocarbon
Meron2020	ScreenTA_12583	map	Scopus	Meron, D. and Maor-landaw, K. and Eyal, G. and Elifantz, H. and Banin, E. and Loya, Y. and Levy, O.	The complexity of the holobiont in the red sea coral Euphyllia paradivisa under heat stress	2020	Microorganisms	10.3390/microorganisms8030372	8	3	NA	English	Journal_article	Yes	Yes	Pharmaceutical
Mitchelmore2007	ScreenTA_13839	map	Scopus	Mitchelmore, C.L. and Verde, E.A. and Weis, V.M.	Uptake and partitioning of copper and cadmium in the coral Pocillopora damicornis	2007	Aquatic Toxicology	10.1016/j.aquatox.2007.07.015	85	1	48-56	English	Journal_article	Yes	No	Metal
Moeller2019	ScreenTA_8627	map	Scopus	Moeller, M. and Nietzer, S. and Schupp, P.J.	Neuroactive compounds induce larval settlement in the scleractinian coral Leptastrea purpurea	2019	Scientific Reports	10.1038/s41598-019-38794-2	9	1	NA	English	Journal_article	Yes	No	Pharmaceutical
Motone2018	ScreenTA_10197	map	Scopus	Motone, K. and Takagi, T. and Aburaya, S. and Aoki, W. and Miura, N. and Minakuchi, H. and Takeyama, H. and Nagasaki, Y. and Shinzato, C. and Ueda, M.	Protection of Coral Larvae from Thermally Induced Oxidative Stress by Redox Nanoparticles	2018	Marine Biotechnology	10.1007/s10126-018-9825-5	20	4	542-548	English	Journal_article	Yes	Yes	Nanoparticle
Muhaemin2007	WebEnginesSpecWeb_477	map	CORE	Muhaemin, M. (Moh)	The Copper and Reduced Salinity Effects on Metabolism of Hermatypic Coral Fungia SP	2007	NA	NA	NA	NA	NA	English	Journal_article	Yes	No	Metal
N/A	WebEnginesSpecWeb_500	map	GS	Neely, KL and Macaulay, KA and Hower, EK and Dobler, MA	Effectiveness of topical antibiotics in treating corals affected by Stony Coral Tissue Loss Disease	2020	PeerJ	NA	NA	NA	NA	English	Journal_article	No	Yes	Pharmaceutical
Negri2005	ScreenTA_4946	map	Scopus	Negri, A. and Vollhardt, C. and Humphrey, C. and Heyward, A. and Jones, R. and Eaglesham, G. and Fabricius, K.	Effects of the herbicide diuron on the early life history stages of coral	2005	Marine Pollution Bulletin	10.1016/j.marpolbul.2004.10.053	51	2022-04-01	370-383	English	Journal_article	Yes	No	Pesticide
Negri2016	ScreenTA_682	map	Scopus	Negri, A.P. and Brinkman, D.L. and Flores, F. and Botte, E.S. and Jones, R.J. and Webster, N.S.	Acute ecotoxicology of natural oil and gas condensate to coral reef larvae	2016	Scientific Reports	10.1038/srep21153	6	NA	NA	English	Journal_article	Yes	No	Hydrocarbon
Negri2021	ScreenTA_UP_452	update	Scopus	Negri, A.P. and Brinkman, D.L. and Flores, F. and van Dam, J. and Luter, H.M. and Thomas, M.C. and Fisher, R. and Stapp, L.S. and Kurtenbach, P. and Severati, A. and Parkerton, T.F. and Jones, R.	Derivation of toxicity thresholds for gas condensate oils protective of tropical species using experimental and modelling approaches	2021	Marine Pollution Bulletin	10.1016/j.marpolbul.2021.112899	172	NA	NA	English	Journal_article	Yes	No	Hydrocarbon
Negri2011	ScreenTA_6300	map	Scopus	Negri, A.P. and Flores, F. and Rthig, T. and Uthicke, S.	Herbicides increase the vulnerability of corals to rising sea surface temperature	2011	Limnology and Oceanography	10.4319/lo.2011.56.2.0471	56	2	471-485	English	Journal_article	Yes	No	Pesticide
Negri2011eff	ScreenTA_4722	map	Scopus	Negri, A.P. and Harford, A.J. and Parry, D.L. and van Dam, R.A.	Effects of alumina refinery wastewater and signature metal constituents at the upper thermal tolerance of 2. The early life stages of the coral Acropora tenuis	2011	Marine Pollution Bulletin	10.1016/j.marpolbul.2011.01.011	62	3	474-482	English	Journal_article	Yes	No	Metal
Negri2000	ScreenTA_6954	map	Scopus	Negri, A.P. and Heyward, A.J.	Inhibition of fertilization and larval metamorphosis of the coral Acropora millepora (Ehrenberg, 1834) by petroleum products	2000	Marine Pollution Bulletin	10.1016/S0025-326X(00)00139-9	41	07-dec	420-427	English	Journal_article	Yes	No	Hydrocarbon & Hydrocarbon|Dispersant & Dispersant
Negri2001	ScreenTA_6950	map	Scopus	Negri, A.P. and Heyward, A.J.	Inhibition of coral fertilisation and larval metamorphosis by tributyltin and copper	2001	Marine Environmental Research	10.1016/S0141-1136(00)00029-5	51	1	17-27	English	Journal_article	Yes	No	Pesticide & Metal & Metal|Pesticide
Negri2011wat	ScreenTA_14105	map	Scopus	Negri, A.P. and Hoogenboom, M.O.	Water contamination reduces the tolerance of coral larvae to thermal stress	2011	PLoS ONE	10.1371/journal.pone.0019703	6	5	NA	English	Journal_article	Yes	No	Metal
Negri2018	ScreenTA_2871	map	Scopus	Negri, A.P. and Luter, H.M. and Fisher, R. and Brinkman, D.L. and Irving, P.	Comparative toxicity of five dispersants to coral larvae	2018	Scientific Reports	10.1038/s41598-018-20709-2	8	1	NA	English	Journal_article	Yes	No	Dispersant & Detergent
Negri2002	ScreenTA_13770	map	Scopus	Negri, A.P. and Smith, L.D. and Webster, N.S. and Heyward, A.J.	Understanding ship-grounding impacts on a coral reef Potential effects of anti-foulant paint contamination on coral recruitment	2002	Marine Pollution Bulletin	10.1016/S0025-326X(01)00128-X	44	2	111-117	English	Journal_article	Yes	No	Metal|Pesticide
Negri2009	ScreenTA_1459	map	Scopus	Negri, A.P. and Soo, R.M. and Flores, F. and Webster, N.S.	Bacillus Insecticides are not Acutely Harmful to Corals and Sponges	2009	Marine Ecology Progress Series	10.3354/meps07933	381	NA	157-165	English	Journal_article	Yes	No	Pesticide
Nordborg2021	ScreenTA_UP_326	update	Scopus	Nordborg, F.M. and Brinkman, D.L. and Ricardo, G.F. and Agusti­, S. and Negri, A.P.	Comparative sensitivity of the early life stages of a coral to heavy fuel oil and UV radiation	2021	Science of the Total Environment	10.1016/j.scitotenv.2021.146676	781	NA	NA	English	Journal_article	Yes	No	Hydrocarbon
Nordborg2018	ScreenTA_9702	map	Scopus	Nordborg, F.M. and Flores, F. and Brinkman, D.L. and Agust, S. and Negri, A.P.	Phototoxic effects of two common marine fuels on the settlement success of the coral Acropora tenuis	2018	Scientific Reports	10.1038/s41598-018-26972-7	8	1	NA	English	Journal_article	Yes	No	Hydrocarbon
Nystrom2001	ScreenTA_11405	map	Scopus	Nyström, M. and Nordemar, I. and Tedengren, M.	Simultaneous and sequential stress from increased temperature and copper on the metabolism of the hermatypic coral Porites cylindrica	2001	Marine Biology	10.1007/s002270100549	138	6	1225-1231	English	Journal_article	Yes	No	Metal
Overmans2018	ScreenTA_9701	map	Scopus	Overmans, S. and Nordborg, M. and Daz-Ra, R. and Brinkman, D.L. and Negri, A.P. and Agust, S.	Phototoxic effects of PAH and UVA exposure on molecular responses and developmental success in coral larvae	2018	Aquatic Toxicology	10.1016/j.aquatox.2018.03.008	198	NA	165-174	English	Journal_article	Yes	No	Hydrocarbon
Owen2002	ScreenTA_6951	map	Scopus	Owen, R. and Knap, A. and Toaspern, M. and Carbery, K.	Inhibition of coral photosynthesis by the antifouling herbicide Irgarol 1051	2002	Marine Pollution Bulletin	10.1016/S0025-326X(01)00303-4	44	7	623-632	English	Journal_article	Yes	No	Pesticide
Pereira2020	ScreenTA_UP_844	update	Scopus	Pereira, C.M. and Fonseca, J.S. and Paiva, E.S. and Costa, P.G. and Mies, M. and Silva, A.G. and Calderon, E.N. and Bianchini, A. and Castro, C.B.	Larvae of the South Atlantic coral Favia gravida are tolerant to salinity and nutrient concentrations associated with river discharges	2020	Marine Environmental Research	10.1016/j.marenvres.2020.105118	161	NA	NA	English	Journal_article	Yes	No	Metal|Nutrient
Puisay2015	ScreenTA_6375	map	Scopus	Puisay, A. and Pilon, R. and Hdouin, L.	High resistance of Acropora coral gametes facing copper exposure	2015	Chemosphere	10.1016/j.chemosphere.2014.09.041	120	NA	563-567	English	Journal_article	Yes	No	Metal
Raberg2003	ScreenTA_6674	map	Scopus	Raberg, S. and Nystrom, M. and Eros, M. and Plantman, P.	Impact of the herbicides 2,4-D and diuron on the metabolism of the coral Porites cylindrica	2003	Marine Environmental Research	10.1016/S0141-1136(03)00039-4	56	4	503-514	English	Journal_article	Yes	No	Pesticide
Ramos2007	ScreenTA_6865	map	Scopus	Ramos, R. and Garca, E.	Induction of mixed-function oxygenase system and antioxidant enzymes in the coral Montastraea faveolata on acute exposure to benzo(a)pyrene	2007	Comparative Biochemistry and Physiology - C Toxicology and Pharmacology	10.1016/j.cbpc.2006.11.006	144	4	348-355	English	Journal_article	Yes	No	Hydrocarbon
Rdecker2017	ScreenTA_1333	map	Scopus	Rdecker, N. and Pogoreutz, C. and Ziegler, M. and Ashok, A. and Barreto, M.M. and Chaidez, V. and Grupstra, C.G.B. and Ng, Y.M. and Perna, G. and Aranda, M. and Voolstra, C.R.	Assessing the effects of iron enrichment across holobiont compartments reveals reduced microbial nitrogen fixation in the Red Sea coral Pocillopora verrucosa	2017	Ecology and Evolution	10.1002/ece3.3293	7	16	6614-6621	English	Journal_article	Yes	No	Metal
ReicheltBrushett2016	ScreenTA_12753	map	Scopus	Reichelt-Brushett, A. and Hudspith, M.	The effects of metals of emerging concern on the fertilization success of gametes of the tropical scleractinian coral Platygyra daedalea	2016	Chemosphere	10.1016/j.chemosphere.2016.02.048	150	NA	398-406	English	Journal_article	Yes	No	Metal
ReicheltBrushett1999	ScreenTA_12688	map	Scopus	Reichelt-Brushett, A.J. and Harrison, P.L.	The effect of copper, zinc and cadmium on fertilization success of gametes from scleractinian reef corals	1999	Marine Pollution Bulletin	10.1016/S0025-326X(98)00183-0	38	3	182-187	English	Journal_article	Yes	No	Metal
ReicheltBrushett2000	ScreenTA_12687	map	Scopus	Reichelt-Brushett, A.J. and Harrison, P.L.	The effect of copper on the settlement success of larvae from the scleractinian coral Acropora tenuis	2000	Marine Pollution Bulletin	10.1016/S0025-326X(00)00131-4	41	2022-12-07	385-391	English	Journal_article	Yes	No	Metal
ReicheltBrushett2004	ScreenTA_4017	map	Scopus	Reichelt-Brushett, A.J. and Harrison, P.L.	Development of a sublethal test to determine the effects of copper and lead on scleractinian coral larvae	2004	Archives of Environmental Contamination and Toxicology	10.1007/s00244-004-3080-7	47	1	40-55	English	Journal_article	Yes	No	Metal
ReicheltBrushett2005	ScreenTA_12718	map	Scopus	Reichelt-Brushett, A.J. and Harrison, P.L.	The effect of selected trace metals on the fertilization success of several scleractinian coral species	2005	Coral Reefs	10.1007/s00338-005-0013-5	24	4	524-534	English	Report	Yes	No	Metal
ReicheltBrushett1998	DissertationsCall_179	map	OATD	Reichelt-Brushett, Amanda J.	The lethal and sublethal effects of selected trace metals on various life stages of scleractinian corals / Chap. 2	1998	NA	NA	NA	NA	NA	English	PhD_thesis	Yes	No	Metal
Reichert2019	ScreenTA_6700	map	Scopus	Reichert, J. and Arnold, A.L. and Hoogenboom, M.O. and Schubert, P. and Wilke, T.	Impacts of microplastics on growth and health of hermatypic corals are species-specific	2019	Environmental Pollution	10.1016/j.envpol.2019.113074	254	NA	NA	English	Journal_article	Yes	Yes	Microplastic
N/A	ScreenTA_10767	map	Scopus	Reichert, J. and Schellenberg, J. and Schubert, P. and Wilke, T.	Responses of reef building corals to microplastic exposure	2018	Environmental Pollution	10.1016/j.envpol.2017.11.006	237	NA	955-960	English	Journal_article	No	Yes	Microplastic
Reichert2021	ScreenTA_UP_815	update	Scopus	Reichert, J. and Tirpitz, V. and Anand, R. and Bach, K. and Knopp, J. and Schubert, P. and Wilke, T. and Ziegler, M.	Interactive effects of microplastic pollution and heat stress on reef-building corals	2021	Environmental Pollution	10.1016/j.envpol.2021.118010	290	NA	NA	English	Journal_article	Yes	Yes	Microplastic
Renegar2017	ScreenTA_680	map	Scopus	Renegar, D.A. and Turner, N.R. and Riegl, B.M. and Dodge, R.E. and Knap, A.H. and Schuler, P.A.	Acute and subacute toxicity of the polycyclic aromatic hydrocarbon 1-methylnaphthalene to the shallow-water coral Porites divaricata Application of a novel exposure protocol	2017	Environmental Toxicology and Chemistry	10.1002/etc.3530	36	1	212-219	English	Journal_article	Yes	No	Hydrocarbon
Rinkevich1979	ScreenTA_7349	map	Scopus	Rinkevich, B. and Loya, Y.	Laboratory experiments on the effects of crude oil on the Red Sea coral Stylophora pistillata	1979	Marine Pollution Bulletin	10.1016/0025-326X(79)90402-8	10	11	328-330	English	Journal_article	Yes	No	Hydrocarbon
Ross2015	ScreenTA_8436	map	Scopus	Ross, C. and Olsen, K. and Henry, M. and Pierce, R.	Mosquito control pesticides and sea surface temperatures have differential effects on the survival and oxidative stress response of coral larvae	2015	Ecotoxicology	10.1007/s10646-014-1402-8	24	3	540-552	English	Journal_article	Yes	No	Pesticide
N/A	ScreenTA_UP_294	update	Scopus	Rougée, L.R.A. and Collier, A.C. and Richmond, R.H.	Chronic Exposure to 4-Nonylphenol Alters UDP-Glycosyltransferase and Sulfotransferase Clearance of Steroids in the Hard Coral, Pocillopora damicornis	2021	Frontiers in Physiology	10.3389/fphys.2021.608056	12	NA	NA	English	Journal_article	No	Yes	Detergent
Shafir2014	ScreenTA_13501	map	Scopus	Shafir, S. and Halperin, I. and Rinkevich, B.	Toxicology of household detergents to reef corals	2014	Water, Air, and Soil Pollution	10.1007/s11270-014-1890-4	225	3	NA	English	Journal_article	Yes	Yes	Detergent
Shafir2007	ScreenTA_11353	map	Scopus	Shafir, S. and Van Rijn, J. and Rinkevich, B.	Short and long term toxicity of crude oil and oil dispersants to two representative coral species	2007	Environmental Science and Technology	10.1021/es0704582	41	15	5571-5574	English	Journal_article	Yes	No	Hydrocarbon & Dispersant & Hydrocarbon|Dispersant
Sheikh2012	WebEnginesSpecWeb_612	map	CORE	Sheikh, M. A. and Oomori, T. and Fujimura, H. and Higuchi, T. and Imo, T. and Akamatsu, A. and Miyagi, T. and Yokota, T. and Yasumura, S.	Distribution and Potential Effects of Novel Antifouling Herbicide Diuron on Coral Reefs	2012	NA	10.5772/34799	NA	NA	NA	English	Book_chapter	Yes	No	Pesticide
Silva2019	ScreenTA_692	map	Scopus	Silva, D.P. and Duarte, G. and Villela, H.D.M. and Santos, H.F. and Rosado, P.M. and Rosado, J.G. and Rosado, A.S. and Ferreira, E.M. and Soriano, A.U. and Peixoto, R.S.	Adaptable mesocosm facility to study oil spill impacts on corals	2019	Ecology and Evolution	10.1002/ece3.5095	9	9	5172-5185	English	Journal_article	Yes	No	Hydrocarbon
Silva2021	ScreenTA_UP_967	update	Scopus	Silva, D.P. and Villela, H.D.M. and Santos, H.F. and Duarte, G.A.S. and Ribeiro, J.R. and Ghizelini, A.M. and Vilela, C.L.S. and Rosado, P.M. and Fazolato, C.S. and Santoro, E.P. and Carmo, F.L. and Ximenes, D.S. and Soriano, A.U. and Rachid, C.T.C.C. and Vega Thurber, R.L. and Peixoto, R.S.	Multi-domain probiotic consortium as an alternative to chemical remediation of oil spills at coral reefs and adjacent sites	2021	Microbiome	10.1186/s40168-021-01041-w	9	1	NA	English	Journal_article	Yes	Yes	Hydrocarbon & Hydrocarbon|Dispersant & Dispersant
Smith2003	ScreenTA_12732	map	Scopus	Smith, L.D. and Negri, A.P. and Philipp, E. and Webster, N.S. and Heyward, A.J.	The effects of antifoulant-paint-contaminated sediments on coral recruits and branchlets	2003	Marine Biology	10.1007/s00227-003-1107-7	143	4	651-657	English	Journal_article	Yes	No	Metal|Pesticide
N/A	ScreenTA_8075	map	Scopus	Stien, D. and Clergeaud, F. and Rodrigues, A.M.S. and Lebaron, K. and Pillot, R. and Romans, P. and Fagervold, S. and Lebaron, P.	Metabolomics Reveal That Octocrylene Accumulates in Pocillopora damicornis Tissues as Fatty Acid Conjugates and Triggers Coral Cell Mitochondrial Dysfunction	2019	Analytical Chemistry	10.1021/acs.analchem.8b04187	91	1	990-995	English	Journal_article	No	Yes	UV filter
N/A	ScreenTA_UP_80	update	Scopus	Stien, D. and Suzuki, M. and Rodrigues, A.M.S. and Yvin, M. and Clergeaud, F. and Thorel, E. and Lebaron, P.	A unique approach to monitor stress in coral exposed to emerging pollutants	2020	Scientific Reports	10.1038/s41598-020-66117-3	10	1	NA	English	Journal_article	No	Yes	UVfilter
Summer2019	ScreenTA_13490	map	Scopus	Summer, K. and Reichelt-Brushett, A. and Howe, P.	Toxicity of manganese to various life stages of selected marine cnidarian species	2019	Ecotoxicology and Environmental Safety	10.1016/j.ecoenv.2018.09.116	167	NA	83-94	English	Journal_article	Yes	No	Metal
Suwa2014	ScreenTA_4913	map	Scopus	Suwa, R. and Kataoka, C. and Kashiwada, S.	Effects of silver nanocolloids on early life stages of the scleractinian coral Acropora japonica	2014	Marine Environmental Research	10.1016/j.marenvres.2014.06.010	99	NA	198-203	English	Journal_article	Yes	Yes	Nanoparticle
N/A	ScreenTA_4453	map	Scopus	Sweet, M.J. and Croquer, A. and Bythell, J.C.	Dynamics of bacterial community development in the reef coral Acropora muricata following experimental antibiotic treatment	2011	Coral Reefs	10.1007/s00338-011-0800-0	30	4	1121-1133	English	Journal_article	No	Yes	Pharmaceutical
Syakti2019	ScreenTA_1864	map	Scopus	Syakti, A.D. and Jaya, J.V. and Rahman, A. and Hidayati, N.V. and Raza'i, T.S. and Idris, F. and Trenggono, M. and Doumenq, P. and Chou, L.M.	Bleaching and necrosis of staghorn coral (Acropora formosa) in laboratory assays Immediate impact of LDPE microplastics	2019	Chemosphere	10.1016/j.chemosphere.2019.04.156	228	NA	528-535	English	Journal_article	Yes	No	Microplastic
Tagliati2019	ScreenTA_UP_539	update	OATD	Tagliati, Alice	Ecotoxicology of inorganic sunscreen on tropical corals in a warming ocean	2019	NA	NA	NA	NA	NA	English	PhD_thesis	Yes	Yes	UVfilter
Takeuchi2020	ScreenTA_12071	map	Scopus	Takeuchi, I. and Takaichi, D. and Katsumata, M. and Ishibashi, H.	Succession of delayed fluorescence correlated with coral bleaching in the hermatypic coral Acropora tenuis	2020	Marine Pollution Bulletin	10.1016/j.marpolbul.2020.111008	154	NA	NA	English	Journal_article	Yes	No	Pesticide
N/A	ScreenTA_UP_513	update	Scopus	Tan, E.S. and Hamazato, H. and Ishii, T. and Taira, K. and Takeuchi, Y. and Takekata, H. and Isomura, N. and Takemura, A.	Does estrogen regulate vitellogenin synthesis in corals?	2021	Comparative Biochemistry and Physiology -Part A : Molecular and Integrative Physiology	10.1016/j.cbpa.2021.110910	255	NA	NA	English	Journal_article	No	Yes	Pharmaceutical
N/A	ScreenTA_8023	map	Scopus	Tang, C.-H. and Lin, C.-Y. and Lee, S.-H. and Wang, W.-H.	Membrane lipid profiles of coral responded to zinc oxide nanoparticle-induced perturbations on the cellular membrane	2017	Aquatic Toxicology	10.1016/j.aquatox.2017.03.021	187	NA	72-81	English	Journal_article	No	Yes	UV filter
Tang2018mod	ScreenTA_8315	map	Scopus	Tang, C.-H. and Lin, C.-Y. and Sun, P.-P. and Lee, S.-H. and Wang, W.-H.	Modeling the effects of Irgarol 1051 on coral using lipidomic methodology for environmental monitoring and assessment	2018	Science of the Total Environment	10.1016/j.scitotenv.2018.01.276	627	NA	571	English	Journal_article	Yes	No	Pesticide
Tang2021	ScreenTA_UP_859	update	Scopus	Tang, C.-H. and Shi, S.-H. and Lin, C.-Y. and Wang, W.-H.	Lipid profiling of symbiosomes in scleractinian coral in response to herbicide-induced photoinhibition	2021	Environmental and Experimental Botany	10.1016/j.envexpbot.2021.104433	186	NA	NA	English	Journal_article	Yes	No	Pesticide
Tang2018acu	ScreenTA_684	map	Scopus	Tang, J. and Ni, X. and Zhou, Z. and Wang, L. and Lin, S.	Acute microplastic exposure raises stress response and suppresses detoxification and immune capacities in the scleractinian coral Pocillopora damicornis	2018	Environmental Pollution	10.1016/j.envpol.2018.08.045	243	NA	66-74	English	Journal_article	Yes	Yes	Microplastic
Tarrant2004	ScreenTA_4924	map	Scopus	Tarrant, A.M. and Atkinson, M.J. and Atkinson, S.	Effects of steroidal estrogens on coral growth and reproduction	2004	Marine Ecology Progress Series	10.3354/meps269121	269	NA	121-129	English	Journal_article	Yes	Yes	Pharmaceutical
Te1991	ScreenTA_4960	map	Scopus	Te, F.T.	Effects of two petroleum products on Pocillopora damicornis planulae	1991	Pacific Science	NA	45	3	290-298	English	Journal_article	Yes	No	Hydrocarbon
Tijssen2017	WebEnginesSpecWeb_671	map	GS	Tijssen, J and Wijgerde, T and Leal, MC and Osinga, R	Effects of zinc supplementation on growth and colouration of the scleractinian coral Stylophora pistillata	2017	NA	NA	NA	NA	NA	English	Journal_article	Yes	No	Metal
N/A	ScreenTA_3872	map	Scopus	Tsai, S. and Chen, J.-C. and Spikings, E. and Li, J.-J. and Lin, C.	Degradation of mitochondrial DNA in cryoprotectant-treated hard coral (Echinopora spp.) oocytes	2015	Mitochondrial DNA	10.3109/19401736.2013.855734	26	3	420-425	English	Journal_article	No	Yes	Other
Tsuen2021	ScreenTA_UP_626	update	Scopus	Tsuen, K.R.-Y. and Lager, C. and Ross, M.C. and Hagedorn, M.	Examining the UV-Absorbing Properties of Scaevola taccada (Goodeniaceae) and Its Potential Use as a Sunscreen	2021	Pacific Science	10.2984/75.2.5	75	2	225-236	English	Journal_article	Yes	No	UVfilter
Turner2016	DissertationsCall_67	map	OATD	Turner, Nicholas	Quantifying the Toxicity of 1-Methylnaphthalene to the Shallow-Water Coral, Porites divaricata, for Use in the Target Lipid Model	2016	NA	NA	NA	NA	NA	English	MSc_thesis	Yes	No	Hydrocarbon
Turner2020	WebEnginesSpecWeb_678	map	GS	Turner, NR	Understanding the Toxicity of Single Hydrocarbons, Oil, and Dispersed Oil A Species Sensitivity Assessment for Five Atlantic Coral Species / Chap. 2, Chap. 3	2020	NA	NA	NA	NA	NA	English	PhD_thesis	Yes	No	Hydrocarbon & Hydrocarbon|Dispersant
N/A	ScreenTA_9408	map	Scopus	Venn, A.A. and Quinn, J. and Jones, R. and Bodnar, A.	P-glycoprotein (multi-xenobiotic resistance) and heat shock protein gene expression in the reef coral Montastraea franksi in response to environmental toxicants	2009	Aquatic Toxicology	10.1016/j.aquatox.2009.05.003	93	4	188-195	English	Journal_article	No	Yes	Dispersant
Victor2005	ScreenTA_4605	map	Scopus	Victor, S. and Richmond, R.H.	Effect of copper on fertilization success in the reef coral Acropora surculosa	2005	Marine Pollution Bulletin	10.1016/j.marpolbul.2005.09.004	50	11	1448-1451	English	Journal_article	Yes	No	Metal
Villanueva2008	ScreenTA_4853	map	Scopus	Villanueva, R.D. and Montao, M.N.E. and Yap, H.T.	Effects of natural gas condensate - water accommodated fraction on coral larvae	2008	Marine Pollution Bulletin	10.1016/j.marpolbul.2008.05.008	56	8	1422-1428	English	Journal_article	Yes	No	Hydrocarbon
Villanueva2011	ScreenTA_10675	map	Scopus	Villanueva, R.D. and Yap, H.T. and Montao, M.N.E.	Reproductive effects of the water-accommodated fraction of a natural gas condensate in the Indo-Pacific reef-building coral Pocillopora damicornis	2011	Ecotoxicology and Environmental Safety	10.1016/j.ecoenv.2011.08.003	74	8	2268-2274	English	Journal_article	Yes	No	Hydrocarbon
Watanabe2007	ScreenTA_7615	map	Scopus	Watanabe, T. and Utsunomiya, Y. and Yuyama, I.	Long-term laboratory culture of symbiotic coral juveniles and their use in eco-toxicological study	2007	Journal of Experimental Marine Biology and Ecology	10.1016/j.jembe.2007.07.022	352	1	177-186	English	Journal_article	Yes	No	Pesticide
Watanabe2006	ScreenTA_13495	map	Scopus	Watanabe, T. and Yuyama, I. and Yasumura, S.	Toxicological effects of biocides on symbiotic and aposymbiotic juveniles of the hermatypic coral Acropora tenuis	2006	Journal of Experimental Marine Biology and Ecology	10.1016/j.jembe.2006.07.020	339	2	177-188	English	Journal_article	Yes	No	Pesticide
Wijgerde2020	ScreenTA_UP_94	update	Scopus	Wijgerde, T. and van Ballegooijen, M. and Nijland, R. and van der Loos, L. and Kwadijk, C. and Osinga, R. and Murk, A. and Slijkerman, D.	Adding insult to injury: Effects of chronic oxybenzone exposure and elevated temperature on two reef-building corals	2020	Science of the Total Environment	10.1016/j.scitotenv.2020.139030	733	NA	NA	English	Journal_article	Yes	Yes	UVfilter
N/A	ScreenTA_1527	map	Scopus	Wyers, S.C. and Frith, H.R. and Dodge, R.E. and Smith, S.R. and Knap, A.H. and Sleeter, T.D.	Behavioural Effects of Chemically Dispersed Oil and Subsequent Recovery in Diploria strigosa (Dana)	1986	Marine Ecology	10.1111/j.1439-0485.1986.tb00146.x	7	1	23-42	English	Journal_article	No	Yes	Dispersant
Xiang2019	ScreenTA_12878	map	Scopus	Xiang, N. and Jiang, C. and Huang, W. and Nordhaus, I. and Zhou, H. and Drews, M. and Diao, X.	The impact of acute benzo(a)pyrene on antioxidant enzyme and stress-related genes in tropical stony corals (Acropora spp.)	2019	Science of the Total Environment	10.1016/j.scitotenv.2019.07.280	694	NA	NA	English	Journal_article	Yes	No	Hydrocarbon
Xiao2021	ScreenTA_UP_559	update	Scopus	Xiao, B. and Li, D. and Liao, B. and Zheng, H. and Yang, X. and Xie, Y. and Xie, Z. and Li, C.	Effects of Microplastics Exposure on the Acropora sp. Antioxidant, Immunization and Energy Metabolism Enzyme Activities	2021	Frontiers in Microbiology	10.3389/fmicb.2021.666100	12	NA	NA	English	Journal_article	Yes	Yes	Microplastic
N/A	ScreenTA_UP_320	update	Scopus	Xiao, B. and Wang, J. and Liao, B. and Zheng, H. and Yang, X. and Xie, Z. and Li, D. and Li, C.	Combined effects of copper and microplastics on physiological parameters of Tubastrea aurea corals	2021	Environmental Science and Pollution Research	10.1007/s11356-021-16665-6	NA	NA	NA	English	Journal_article	No	Yes	Microplastic
Yost2010	ScreenTA_837	map	Scopus	Yost, D.M. and Jones, R.J. and Mitchelmore, C.L.	Alterations in dimethylsulfoniopropionate (DMSP) levels in the coral Montastraea franksi in response to copper exposure	2010	Aquatic Toxicology	10.1016/j.aquatox.2010.03.005	98	4	367-373	English	Journal_article	Yes	No	Metal
Zhou2022	ScreenTA_UP_1082	update	Scopus	Zhou, Z. and Ni, X. and Wu, Z. and Tang, J.	Physiological and transcriptomic analyses reveal the threat of herbicides glufosinate and glyphosate to the scleractinian coral Pocillopora damicornis	2022	Ecotoxicology and Environmental Safety	10.1016/j.ecoenv.2021.113074	229	NA	NA	English	Journal_article	Yes	No	Pesticide
Zhou2018	ScreenTA_12317	map	Scopus	Zhou, Z. and Yu, X. and Tang, J. and Wu, Y. and Wang, L. and Huang, B.	Systemic response of the stony coral Pocillopora damicornis against acute cadmium stress	2018	Aquatic Toxicology	10.1016/j.aquatox.2017.11.013	194	NA	132-139	English	Journal_article	Yes	No	Metal

## Sheet: Cases_quantitative_synthesis
ref_short_name	synthesis	indexTT	map_ID	article_ID	search_update	source	author	title	year	journal	doi	volume	issue	pages	metacod_name	study_ID	study_type	LinkedStudy	screener_critical_appraisal	experimental_design	replication	Control_solvent_ok	conc_eff_measured	CT_baseline_diff	CT_handling_diff	CT_assessment_diff	attrition	Other_bias	Comments_CriticalApp	global_bias	country	latitude	longitude	coord_unit	location	taxon_init	taxon	taxonlevel	exposure	combined	outcome	outcome_level	metacod_comment	Name_data_extraction	Type_system	Temperature	pH	Population_exposed	Life_stage
Shafir2014	Yes	342	6221	ScreenTA_13501	map	Scopus	Shafir, S. and Halperin, I. and Rinkevich, B.	Toxicology of household detergents to reef corals	2014	Water, Air, and Soil Pollution	10.1007/s11270-014-1890-4	225	3	NA	IDC	2	Laboratory_experiment	No	MD/DYO	CE	Yes	N/A	Yes (but data not shown)	No	No	No	No	No	death of all nubbins in a single 0.5 mg/l LAS-treated aquarium (both S. pistillata and P. damicornis) was observed on day 75, following a mechanical failure a few days earlier. Therefore, only earlier results from this aquarium were included in the analyses	low	Israel	NA	NA	NA	Eilat IUI reef, coral nursery	Pocillopora damicornis	Pocillopora damicornis	Species	Detergent	No	Mortality	Colony	acute (24h) dose-response exposure; species genotype (3 per species) taken into account	DYO	10L aquarium	NA	NA	Nubbins (ca. 31 mm2)	Adult
Shafir2014	Yes	342	6229	ScreenTA_13501	map	Scopus	Shafir, S. and Halperin, I. and Rinkevich, B.	Toxicology of household detergents to reef corals	2014	Water, Air, and Soil Pollution	10.1007/s11270-014-1890-4	225	3	NA	IDC	10	Laboratory_experiment	No	MD/DYO	CE	Yes	N/A	Yes (but data not shown)	Yes (different number of nubbins between control and exposed, depending on survival at first exposure)	No	No	No	No	death of all nubbins in a single 0.5 mg/l LAS-treated aquarium (both S. pistillata and P. damicornis) was observed on day 75, following a mechanical failure a few days earlier. Therefore, only earlier results from this aquarium were included in the analyses	high	Israel	NA	NA	NA	Eilat IUI reef, coral nursery	Pocillopora damicornis	Pocillopora damicornis	Species	Detergent	No	Mortality	Colony	repeated exposure; species genotype (3 per species) taken into account	DYO	10L aquarium	NA	NA	Nubbins (ca. 31 mm2)	Adult
Shafir2014	Yes	342	6221	ScreenTA_13501	map	Scopus	Shafir, S. and Halperin, I. and Rinkevich, B.	Toxicology of household detergents to reef corals	2014	Water, Air, and Soil Pollution	10.1007/s11270-014-1890-4	225	3	NA	IDC	2	Laboratory_experiment	No	MD/DYO	CE	Yes	N/A	Yes (but data not shown)	No	No	No	No	No	death of all nubbins in a single 0.5 mg/l LAS-treated aquarium (both S. pistillata and P. damicornis) was observed on day 75, following a mechanical failure a few days earlier. Therefore, only earlier results from this aquarium were included in the analyses	low	Israel	NA	NA	NA	Eilat IUI reef, coral nursery	Pocillopora damicornis	Pocillopora damicornis	Species	Detergent	No	Mortality	Colony	acute (24h) dose-response exposure; species genotype (3 per species) taken into account	DYO	10L aquarium	NA	NA	Nubbins (ca. 31 mm2)	Adult
Shafir2014	Yes	342	6229	ScreenTA_13501	map	Scopus	Shafir, S. and Halperin, I. and Rinkevich, B.	Toxicology of household detergents to reef corals	2014	Water, Air, and Soil Pollution	10.1007/s11270-014-1890-4	225	3	NA	IDC	10	Laboratory_experiment	No	MD/DYO	CE	Yes	N/A	Yes (but data not shown)	Yes (different number of nubbins between control and exposed, depending on survival at first exposure)	No	No	No	No	death of all nubbins in a single 0.5 mg/l LAS-treated aquarium (both S. pistillata and P. damicornis) was observed on day 75, following a mechanical failure a few days earlier. Therefore, only earlier results from this aquarium were included in the analyses	high	Israel	NA	NA	NA	Eilat IUI reef, coral nursery	Pocillopora damicornis	Pocillopora damicornis	Species	Detergent	No	Mortality	Colony	repeated exposure; species genotype (3 per species) taken into account	DYO	10L aquarium	NA	NA	Nubbins (ca. 31 mm2)	Adult
Shafir2014	Yes	342	6221	ScreenTA_13501	map	Scopus	Shafir, S. and Halperin, I. and Rinkevich, B.	Toxicology of household detergents to reef corals	2014	Water, Air, and Soil Pollution	10.1007/s11270-014-1890-4	225	3	NA	IDC	2	Laboratory_experiment	No	MD/DYO	CE	Yes	N/A	Yes (but data not shown)	No	No	No	No	No	death of all nubbins in a single 0.5 mg/l LAS-treated aquarium (both S. pistillata and P. damicornis) was observed on day 75, following a mechanical failure a few days earlier. Therefore, only earlier results from this aquarium were included in the analyses	low	Israel	NA	NA	NA	Eilat IUI reef, coral nursery	Pocillopora damicornis	Pocillopora damicornis	Species	Detergent	No	Mortality	Colony	acute (24h) dose-response exposure; species genotype (3 per species) taken into account	DYO	10L aquarium	NA	NA	Nubbins (ca. 31 mm2)	Adult
Shafir2014	Yes	342	6229	ScreenTA_13501	map	Scopus	Shafir, S. and Halperin, I. and Rinkevich, B.	Toxicology of household detergents to reef corals	2014	Water, Air, and Soil Pollution	10.1007/s11270-014-1890-4	225	3	NA	IDC	10	Laboratory_experiment	No	MD/DYO	CE	Yes	N/A	Yes (but data not shown)	Yes (different number of nubbins between control and exposed, depending on survival at first exposure)	No	No	No	No	death of all nubbins in a single 0.5 mg/l LAS-treated aquarium (both S. pistillata and P. damicornis) was observed on day 75, following a mechanical failure a few days earlier. Therefore, only earlier results from this aquarium were included in the analyses	high	Israel	NA	NA	NA	Eilat IUI reef, coral nursery	Pocillopora damicornis	Pocillopora damicornis	Species	Detergent	No	Mortality	Colony	repeated exposure; species genotype (3 per species) taken into account	DYO	10L aquarium	NA	NA	Nubbins (ca. 31 mm2)	Adult
Shafir2014	Yes	342	6221	ScreenTA_13501	map	Scopus	Shafir, S. and Halperin, I. and Rinkevich, B.	Toxicology of household detergents to reef corals	2014	Water, Air, and Soil Pollution	10.1007/s11270-014-1890-4	225	3	NA	IDC	2	Laboratory_experiment	No	MD/DYO	CE	Yes	N/A	Yes (but data not shown)	No	No	No	No	No	death of all nubbins in a single 0.5 mg/l LAS-treated aquarium (both S. pistillata and P. damicornis) was observed on day 75, following a mechanical failure a few days earlier. Therefore, only earlier results from this aquarium were included in the analyses	low	Israel	NA	NA	NA	Eilat IUI reef, coral nursery	Pocillopora damicornis	Pocillopora damicornis	Species	Detergent	No	Mortality	Colony	acute (24h) dose-response exposure; species genotype (3 per species) taken into account	DYO	10L aquarium	NA	NA	Nubbins (ca. 31 mm2)	Adult
Shafir2014	Yes	342	6229	ScreenTA_13501	map	Scopus	Shafir, S. and Halperin, I. and Rinkevich, B.	Toxicology of household detergents to reef corals	2014	Water, Air, and Soil Pollution	10.1007/s11270-014-1890-4	225	3	NA	IDC	10	Laboratory_experiment	No	MD/DYO	CE	Yes	N/A	Yes (but data not shown)	Yes (different number of nubbins between control and exposed, depending on survival at first exposure)	No	No	No	No	death of all nubbins in a single 0.5 mg/l LAS-treated aquarium (both S. pistillata and P. damicornis) was observed on day 75, following a mechanical failure a few days earlier. Therefore, only earlier results from this aquarium were included in the analyses	high	Israel	NA	NA	NA	Eilat IUI reef, coral nursery	Pocillopora damicornis	Pocillopora damicornis	Species	Detergent	No	Mortality	Colony	repeated exposure; species genotype (3 per species) taken into account	DYO	10L aquarium	NA	NA	Nubbins (ca. 31 mm2)	Adult
Shafir2014	Yes	342	6221	ScreenTA_13501	map	Scopus	Shafir, S. and Halperin, I. and Rinkevich, B.	Toxicology of household detergents to reef corals	2014	Water, Air, and Soil Pollution	10.1007/s11270-014-1890-4	225	3	NA	IDC	2	Laboratory_experiment	No	MD/DYO	CE	Yes	N/A	Yes (but data not shown)	No	No	No	No	No	death of all nubbins in a single 0.5 mg/l LAS-treated aquarium (both S. pistillata and P. damicornis) was observed on day 75, following a mechanical failure a few days earlier. Therefore, only earlier results from this aquarium were included in the analyses	low	Israel	NA	NA	NA	Eilat IUI reef, coral nursery	Pocillopora damicornis	Pocillopora damicornis	Species	Detergent	No	Mortality	Colony	acute (24h) dose-response exposure; species genotype (3 per species) taken into account	DYO	10L aquarium	NA	NA	Nubbins (ca. 31 mm2)	Adult
Shafir2014	Yes	342	6229	ScreenTA_13501	map	Scopus	Shafir, S. and Halperin, I. and Rinkevich, B.	Toxicology of household detergents to reef corals	2014	Water, Air, and Soil Pollution	10.1007/s11270-014-1890-4	225	3	NA	IDC	10	Laboratory_experiment	No	MD/DYO	CE	Yes	N/A	Yes (but data not shown)	Yes (different number of nubbins between control and exposed, depending on survival at first exposure)	No	No	No	No	death of all nubbins in a single 0.5 mg/l LAS-treated aquarium (both S. pistillata and P. damicornis) was observed on day 75, following a mechanical failure a few days earlier. Therefore, only earlier results from this aquarium were included in the analyses	high	Israel	NA	NA	NA	Eilat IUI reef, coral nursery	Pocillopora damicornis	Pocillopora damicornis	Species	Detergent	No	Mortality	Colony	repeated exposure; species genotype (3 per species) taken into account	DYO	10L aquarium	NA	NA	Nubbins (ca. 31 mm2)	Adult
Shafir2014	Yes	342	6229	ScreenTA_13501	map	Scopus	Shafir, S. and Halperin, I. and Rinkevich, B.	Toxicology of household detergents to reef corals	2014	Water, Air, and Soil Pollution	10.1007/s11270-014-1890-4	225	3	NA	IDC	10	Laboratory_experiment	No	MD/DYO	CE	Yes	N/A	Yes (but data not shown)	Yes (different number of nubbins between control and exposed, depending on survival at first exposure)	No	No	No	No	death of all nubbins in a single 0.5 mg/l LAS-treated aquarium (both S. pistillata and P. damicornis) was observed on day 75, following a mechanical failure a few days earlier. Therefore, only earlier results from this aquarium were included in the analyses	high	Israel	NA	NA	NA	Eilat IUI reef, coral nursery	Pocillopora damicornis	Pocillopora damicornis	Species	Detergent	No	Mortality	Colony	repeated exposure; species genotype (3 per species) taken into account	DYO	10L aquarium	NA	NA	Nubbins (ca. 31 mm2)	Adult
Shafir2014	Yes	342	6229	ScreenTA_13501	map	Scopus	Shafir, S. and Halperin, I. and Rinkevich, B.	Toxicology of household detergents to reef corals	2014	Water, Air, and Soil Pollution	10.1007/s11270-014-1890-4	225	3	NA	IDC	10	Laboratory_experiment	No	MD/DYO	CE	Yes	N/A	Yes (but data not shown)	Yes (different number of nubbins between control and exposed, depending on survival at first exposure)	No	No	No	No	death of all nubbins in a single 0.5 mg/l LAS-treated aquarium (both S. pistillata and P. damicornis) was observed on day 75, following a mechanical failure a few days earlier. Therefore, only earlier results from this aquarium were included in the analyses	high	Israel	NA	NA	NA	Eilat IUI reef, coral nursery	Pocillopora damicornis	Pocillopora damicornis	Species	Detergent	No	Mortality	Colony	repeated exposure; species genotype (3 per species) taken into account	DYO	10L aquarium	NA	NA	Nubbins (ca. 31 mm2)	Adult
Shafir2014	Yes	342	6229	ScreenTA_13501	map	Scopus	Shafir, S. and Halperin, I. and Rinkevich, B.	Toxicology of household detergents to reef corals	2014	Water, Air, and Soil Pollution	10.1007/s11270-014-1890-4	225	3	NA	IDC	10	Laboratory_experiment	No	MD/DYO	CE	Yes	N/A	Yes (but data not shown)	Yes (different number of nubbins between control and exposed, depending on survival at first exposure)	No	No	No	No	death of all nubbins in a single 0.5 mg/l LAS-treated aquarium (both S. pistillata and P. damicornis) was observed on day 75, following a mechanical failure a few days earlier. Therefore, only earlier results from this aquarium were included in the analyses	high	Israel	NA	NA	NA	Eilat IUI reef, coral nursery	Pocillopora damicornis	Pocillopora damicornis	Species	Detergent	No	Mortality	Colony	repeated exposure; species genotype (3 per species) taken into account	DYO	10L aquarium	NA	NA	Nubbins (ca. 31 mm2)	Adult
Shafir2014	Yes	342	6221	ScreenTA_13501	map	Scopus	Shafir, S. and Halperin, I. and Rinkevich, B.	Toxicology of household detergents to reef corals	2014	Water, Air, and Soil Pollution	10.1007/s11270-014-1890-4	225	3	NA	IDC	2	Laboratory_experiment	No	MD/DYO	CE	Yes	N/A	Yes (but data not shown)	No	No	No	No	No	death of all nubbins in a single 0.5 mg/l LAS-treated aquarium (both S. pistillata and P. damicornis) was observed on day 75, following a mechanical failure a few days earlier. Therefore, only earlier results from this aquarium were included in the analyses	low	Israel	NA	NA	NA	Eilat IUI reef, coral nursery	Pocillopora damicornis	Pocillopora damicornis	Species	Detergent	No	Mortality	Colony	acute (24h) dose-response exposure; species genotype (3 per species) taken into account	DYO	10L aquarium	NA	NA	Nubbins (ca. 31 mm2)	Adult
Shafir2014	Yes	343	6220	ScreenTA_13501	map	Scopus	Shafir, S. and Halperin, I. and Rinkevich, B.	Toxicology of household detergents to reef corals	2014	Water, Air, and Soil Pollution	10.1007/s11270-014-1890-4	225	3	NA	IDC	1	Laboratory_experiment	No	MD/DYO	CE	Yes	N/A	Yes (but data not shown)	No	No	No	No	No	death of all nubbins in a single 0.5 mg/l LAS-treated aquarium (both S. pistillata and P. damicornis) was observed on day 75, following a mechanical failure a few days earlier. Therefore, only earlier results from this aquarium were included in the analyses	low	Israel	NA	NA	NA	Eilat IUI reef, coral nursery	Stylophora pistillata	Stylophora pistillata	Species	Detergent	No	Mortality	Colony	acute (24h) dose-response exposure; species genotype (3 per species) taken into account	DYO	10L aquarium	NA	NA	Nubbins (ca. 31 mm2)	Adult
Shafir2014	Yes	343	6228	ScreenTA_13501	map	Scopus	Shafir, S. and Halperin, I. and Rinkevich, B.	Toxicology of household detergents to reef corals	2014	Water, Air, and Soil Pollution	10.1007/s11270-014-1890-4	225	3	NA	IDC	9	Laboratory_experiment	No	MD/DYO	CE	Yes	N/A	Yes (but data not shown)	Yes (different number of nubbins between control and exposed, depending on survival at first exposure)	No	No	No	No	death of all nubbins in a single 0.5 mg/l LAS-treated aquarium (both S. pistillata and P. damicornis) was observed on day 75, following a mechanical failure a few days earlier. Therefore, only earlier results from this aquarium were included in the analyses	high	Israel	NA	NA	NA	Eilat IUI reef, coral nursery	Stylophora pistillata	Stylophora pistillata	Species	Detergent	No	Mortality	Colony	3 repeated exposure; species genotype (2 per species) taken into account	DYO	10L aquarium	NA	NA	Nubbins (ca. 31 mm2)	Adult
Shafir2014	Yes	343	6220	ScreenTA_13501	map	Scopus	Shafir, S. and Halperin, I. and Rinkevich, B.	Toxicology of household detergents to reef corals	2014	Water, Air, and Soil Pollution	10.1007/s11270-014-1890-4	225	3	NA	IDC	1	Laboratory_experiment	No	MD/DYO	CE	Yes	N/A	Yes (but data not shown)	No	No	No	No	No	death of all nubbins in a single 0.5 mg/l LAS-treated aquarium (both S. pistillata and P. damicornis) was observed on day 75, following a mechanical failure a few days earlier. Therefore, only earlier results from this aquarium were included in the analyses	low	Israel	NA	NA	NA	Eilat IUI reef, coral nursery	Stylophora pistillata	Stylophora pistillata	Species	Detergent	No	Mortality	Colony	acute (24h) dose-response exposure; species genotype (3 per species) taken into account	DYO	10L aquarium	NA	NA	Nubbins (ca. 31 mm2)	Adult
Shafir2014	Yes	343	6228	ScreenTA_13501	map	Scopus	Shafir, S. and Halperin, I. and Rinkevich, B.	Toxicology of household detergents to reef corals	2014	Water, Air, and Soil Pollution	10.1007/s11270-014-1890-4	225	3	NA	IDC	9	Laboratory_experiment	No	MD/DYO	CE	Yes	N/A	Yes (but data not shown)	Yes (different number of nubbins between control and exposed, depending on survival at first exposure)	No	No	No	No	death of all nubbins in a single 0.5 mg/l LAS-treated aquarium (both S. pistillata and P. damicornis) was observed on day 75, following a mechanical failure a few days earlier. Therefore, only earlier results from this aquarium were included in the analyses	high	Israel	NA	NA	NA	Eilat IUI reef, coral nursery	Stylophora pistillata	Stylophora pistillata	Species	Detergent	No	Mortality	Colony	3 repeated exposure; species genotype (2 per species) taken into account	DYO	10L aquarium	NA	NA	Nubbins (ca. 31 mm2)	Adult
Shafir2014	Yes	343	6220	ScreenTA_13501	map	Scopus	Shafir, S. and Halperin, I. and Rinkevich, B.	Toxicology of household detergents to reef corals	2014	Water, Air, and Soil Pollution	10.1007/s11270-014-1890-4	225	3	NA	IDC	1	Laboratory_experiment	No	MD/DYO	CE	Yes	N/A	Yes (but data not shown)	No	No	No	No	No	death of all nubbins in a single 0.5 mg/l LAS-treated aquarium (both S. pistillata and P. damicornis) was observed on day 75, following a mechanical failure a few days earlier. Therefore, only earlier results from this aquarium were included in the analyses	low	Israel	NA	NA	NA	Eilat IUI reef, coral nursery	Stylophora pistillata	Stylophora pistillata	Species	Detergent	No	Mortality	Colony	acute (24h) dose-response exposure; species genotype (3 per species) taken into account	DYO	10L aquarium	NA	NA	Nubbins (ca. 31 mm2)	Adult
Shafir2014	Yes	343	6228	ScreenTA_13501	map	Scopus	Shafir, S. and Halperin, I. and Rinkevich, B.	Toxicology of household detergents to reef corals	2014	Water, Air, and Soil Pollution	10.1007/s11270-014-1890-4	225	3	NA	IDC	9	Laboratory_experiment	No	MD/DYO	CE	Yes	N/A	Yes (but data not shown)	Yes (different number of nubbins between control and exposed, depending on survival at first exposure)	No	No	No	No	death of all nubbins in a single 0.5 mg/l LAS-treated aquarium (both S. pistillata and P. damicornis) was observed on day 75, following a mechanical failure a few days earlier. Therefore, only earlier results from this aquarium were included in the analyses	high	Israel	NA	NA	NA	Eilat IUI reef, coral nursery	Stylophora pistillata	Stylophora pistillata	Species	Detergent	No	Mortality	Colony	3 repeated exposure; species genotype (2 per species) taken into account	DYO	10L aquarium	NA	NA	Nubbins (ca. 31 mm2)	Adult
Shafir2014	Yes	343	6220	ScreenTA_13501	map	Scopus	Shafir, S. and Halperin, I. and Rinkevich, B.	Toxicology of household detergents to reef corals	2014	Water, Air, and Soil Pollution	10.1007/s11270-014-1890-4	225	3	NA	IDC	1	Laboratory_experiment	No	MD/DYO	CE	Yes	N/A	Yes (but data not shown)	No	No	No	No	No	death of all nubbins in a single 0.5 mg/l LAS-treated aquarium (both S. pistillata and P. damicornis) was observed on day 75, following a mechanical failure a few days earlier. Therefore, only earlier results from this aquarium were included in the analyses	low	Israel	NA	NA	NA	Eilat IUI reef, coral nursery	Stylophora pistillata	Stylophora pistillata	Species	Detergent	No	Mortality	Colony	acute (24h) dose-response exposure; species genotype (3 per species) taken into account	DYO	10L aquarium	NA	NA	Nubbins (ca. 31 mm2)	Adult
Shafir2014	Yes	343	6228	ScreenTA_13501	map	Scopus	Shafir, S. and Halperin, I. and Rinkevich, B.	Toxicology of household detergents to reef corals	2014	Water, Air, and Soil Pollution	10.1007/s11270-014-1890-4	225	3	NA	IDC	9	Laboratory_experiment	No	MD/DYO	CE	Yes	N/A	Yes (but data not shown)	Yes (different number of nubbins between control and exposed, depending on survival at first exposure)	No	No	No	No	death of all nubbins in a single 0.5 mg/l LAS-treated aquarium (both S. pistillata and P. damicornis) was observed on day 75, following a mechanical failure a few days earlier. Therefore, only earlier results from this aquarium were included in the analyses	high	Israel	NA	NA	NA	Eilat IUI reef, coral nursery	Stylophora pistillata	Stylophora pistillata	Species	Detergent	No	Mortality	Colony	3 repeated exposure; species genotype (2 per species) taken into account	DYO	10L aquarium	NA	NA	Nubbins (ca. 31 mm2)	Adult
Shafir2014	Yes	343	6220	ScreenTA_13501	map	Scopus	Shafir, S. and Halperin, I. and Rinkevich, B.	Toxicology of household detergents to reef corals	2014	Water, Air, and Soil Pollution	10.1007/s11270-014-1890-4	225	3	NA	IDC	1	Laboratory_experiment	No	MD/DYO	CE	Yes	N/A	Yes (but data not shown)	No	No	No	No	No	death of all nubbins in a single 0.5 mg/l LAS-treated aquarium (both S. pistillata and P. damicornis) was observed on day 75, following a mechanical failure a few days earlier. Therefore, only earlier results from this aquarium were included in the analyses	low	Israel	NA	NA	NA	Eilat IUI reef, coral nursery	Stylophora pistillata	Stylophora pistillata	Species	Detergent	No	Mortality	Colony	acute (24h) dose-response exposure; species genotype (3 per species) taken into account	DYO	10L aquarium	NA	NA	Nubbins (ca. 31 mm2)	Adult
Shafir2014	Yes	343	6228	ScreenTA_13501	map	Scopus	Shafir, S. and Halperin, I. and Rinkevich, B.	Toxicology of household detergents to reef corals	2014	Water, Air, and Soil Pollution	10.1007/s11270-014-1890-4	225	3	NA	IDC	9	Laboratory_experiment	No	MD/DYO	CE	Yes	N/A	Yes (but data not shown)	Yes (different number of nubbins between control and exposed, depending on survival at first exposure)	No	No	No	No	death of all nubbins in a single 0.5 mg/l LAS-treated aquarium (both S. pistillata and P. damicornis) was observed on day 75, following a mechanical failure a few days earlier. Therefore, only earlier results from this aquarium were included in the analyses	high	Israel	NA	NA	NA	Eilat IUI reef, coral nursery	Stylophora pistillata	Stylophora pistillata	Species	Detergent	No	Mortality	Colony	3 repeated exposure; species genotype (2 per species) taken into account	DYO	10L aquarium	NA	NA	Nubbins (ca. 31 mm2)	Adult
Shafir2014	Yes	343	6228	ScreenTA_13501	map	Scopus	Shafir, S. and Halperin, I. and Rinkevich, B.	Toxicology of household detergents to reef corals	2014	Water, Air, and Soil Pollution	10.1007/s11270-014-1890-4	225	3	NA	IDC	9	Laboratory_experiment	No	MD/DYO	CE	Yes	N/A	Yes (but data not shown)	Yes (different number of nubbins between control and exposed, depending on survival at first exposure)	No	No	No	No	death of all nubbins in a single 0.5 mg/l LAS-treated aquarium (both S. pistillata and P. damicornis) was observed on day 75, following a mechanical failure a few days earlier. Therefore, only earlier results from this aquarium were included in the analyses	high	Israel	NA	NA	NA	Eilat IUI reef, coral nursery	Stylophora pistillata	Stylophora pistillata	Species	Detergent	No	Mortality	Colony	3 repeated exposure; species genotype (2 per species) taken into account	DYO	10L aquarium	NA	NA	Nubbins (ca. 31 mm2)	Adult
Shafir2014	Yes	343	6228	ScreenTA_13501	map	Scopus	Shafir, S. and Halperin, I. and Rinkevich, B.	Toxicology of household detergents to reef corals	2014	Water, Air, and Soil Pollution	10.1007/s11270-014-1890-4	225	3	NA	IDC	9	Laboratory_experiment	No	MD/DYO	CE	Yes	N/A	Yes (but data not shown)	Yes (different number of nubbins between control and exposed, depending on survival at first exposure)	No	No	No	No	death of all nubbins in a single 0.5 mg/l LAS-treated aquarium (both S. pistillata and P. damicornis) was observed on day 75, following a mechanical failure a few days earlier. Therefore, only earlier results from this aquarium were included in the analyses	high	Israel	NA	NA	NA	Eilat IUI reef, coral nursery	Stylophora pistillata	Stylophora pistillata	Species	Detergent	No	Mortality	Colony	3 repeated exposure; species genotype (2 per species) taken into account	DYO	10L aquarium	NA	NA	Nubbins (ca. 31 mm2)	Adult
Shafir2014	Yes	343	6228	ScreenTA_13501	map	Scopus	Shafir, S. and Halperin, I. and Rinkevich, B.	Toxicology of household detergents to reef corals	2014	Water, Air, and Soil Pollution	10.1007/s11270-014-1890-4	225	3	NA	IDC	9	Laboratory_experiment	No	MD/DYO	CE	Yes	N/A	Yes (but data not shown)	Yes (different number of nubbins between control and exposed, depending on survival at first exposure)	No	No	No	No	death of all nubbins in a single 0.5 mg/l LAS-treated aquarium (both S. pistillata and P. damicornis) was observed on day 75, following a mechanical failure a few days earlier. Therefore, only earlier results from this aquarium were included in the analyses	high	Israel	NA	NA	NA	Eilat IUI reef, coral nursery	Stylophora pistillata	Stylophora pistillata	Species	Detergent	No	Mortality	Colony	3 repeated exposure; species genotype (2 per species) taken into account	DYO	10L aquarium	NA	NA	Nubbins (ca. 31 mm2)	Adult
Shafir2014	Yes	343	6220	ScreenTA_13501	map	Scopus	Shafir, S. and Halperin, I. and Rinkevich, B.	Toxicology of household detergents to reef corals	2014	Water, Air, and Soil Pollution	10.1007/s11270-014-1890-4	225	3	NA	IDC	1	Laboratory_experiment	No	MD/DYO	CE	Yes	N/A	Yes (but data not shown)	No	No	No	No	No	death of all nubbins in a single 0.5 mg/l LAS-treated aquarium (both S. pistillata and P. damicornis) was observed on day 75, following a mechanical failure a few days earlier. Therefore, only earlier results from this aquarium were included in the analyses	low	Israel	NA	NA	NA	Eilat IUI reef, coral nursery	Stylophora pistillata	Stylophora pistillata	Species	Detergent	No	Mortality	Colony	acute (24h) dose-response exposure; species genotype (3 per species) taken into account	DYO	10L aquarium	NA	NA	Nubbins (ca. 31 mm2)	Adult
Kegler2015	Yes	486	3598	ScreenTA_9745	map	Scopus	Kegler, P. and Baum, G. and Indriana, L.F. and Wild, C. and Kunzmann, A.	Physiological response of the hard coral pocillopora verrucosa from Lombok, Indonesia, to two common pollutants in combination with high temperature	2015	PLoS ONE	10.1371/journal.pone.0142744	10	11	NA	DYO	11	Laboratory_experiment	No	MD	CE	Yes	N/A	Yes	No	No	No	No	No	N/A	low	Indonesia	08°20.259'S | 08°21.768'S	116°02.260'E | 116°01.897'E	degrees-decimal minutes	Lombok	Pocillopora verrucosa	Pocillopora verrucosa	Species	Detergent	Yes	Physiology	Colony	Combined with temperature	HM/DYO	Tank	30.9	8.1	Fragments (5cm)	Adult
Kegler2015	Yes	487	3596	ScreenTA_9745	map	Scopus	Kegler, P. and Baum, G. and Indriana, L.F. and Wild, C. and Kunzmann, A.	Physiological response of the hard coral pocillopora verrucosa from Lombok, Indonesia, to two common pollutants in combination with high temperature	2015	PLoS ONE	10.1371/journal.pone.0142744	10	11	NA	DYO	9	Laboratory_experiment	No	MD	CE	Yes	N/A	Yes	No	No	No	No	No	N/A	low	Indonesia	08°20.259'S | 08°21.768'S	116°02.260'E | 116°01.897'E	degrees-decimal minutes	Lombok	Pocillopora verrucosa	Pocillopora verrucosa	Species	Detergent	No	Physiology	Colony	N/A	HM/DYO	Tank	27.9	8.1	Fragments (5cm)	Adult
Shafir2014	Yes	347	6223	ScreenTA_13501	map	Scopus	Shafir, S. and Halperin, I. and Rinkevich, B.	Toxicology of household detergents to reef corals	2014	Water, Air, and Soil Pollution	10.1007/s11270-014-1890-4	225	3	NA	IDC	4	Laboratory_experiment	No	MD/DYO	CE	Yes	N/A	Yes (but data not shown)	No	No	No	No	No	Unexpected death of 26 % of P. damicornis nubbins in the NPE experiment control group was recorded at day 8	low	Israel	NA	NA	NA	Eilat IUI reef, coral nursery	Pocillopora damicornis	Pocillopora damicornis	Species	Detergent	No	Mortality	Colony	acute (24h) dose-response exposure; species genotype (3 per species) taken into account; many NPEs listed as endocrine disruptors (Miles-Richardson et al. 1999)	DYO	10L aquarium	NA	NA	Nubbins (ca. 31 mm2)	Adult
Shafir2014	Yes	347	6231	ScreenTA_13501	map	Scopus	Shafir, S. and Halperin, I. and Rinkevich, B.	Toxicology of household detergents to reef corals	2014	Water, Air, and Soil Pollution	10.1007/s11270-014-1890-4	225	3	NA	IDC	12	Laboratory_experiment	No	MD/DYO	CE	Yes	N/A	Yes (but data not shown)	Yes (different number of nubbins between control and exposed, depending on survival at first exposure)	No	No	No	No	Unexpected death of 26 % of P. damicornis nubbins in the NPE experiment control group was recorded at day 8	high	Israel	NA	NA	NA	Eilat IUI reef, coral nursery	Pocillopora damicornis	Pocillopora damicornis	Species	Detergent	No	Mortality	Colony	repeated exposure; species genotype (3 per species) taken into account; many NPEs listed as endocrine disruptors (Miles-Richardson et al. 1999)	DYO	10L aquarium	NA	NA	Nubbins (ca. 31 mm2)	Adult
Shafir2014	Yes	347	6223	ScreenTA_13501	map	Scopus	Shafir, S. and Halperin, I. and Rinkevich, B.	Toxicology of household detergents to reef corals	2014	Water, Air, and Soil Pollution	10.1007/s11270-014-1890-4	225	3	NA	IDC	4	Laboratory_experiment	No	MD/DYO	CE	Yes	N/A	Yes (but data not shown)	No	No	No	No	No	Unexpected death of 26 % of P. damicornis nubbins in the NPE experiment control group was recorded at day 8	low	Israel	NA	NA	NA	Eilat IUI reef, coral nursery	Pocillopora damicornis	Pocillopora damicornis	Species	Detergent	No	Mortality	Colony	acute (24h) dose-response exposure; species genotype (3 per species) taken into account; many NPEs listed as endocrine disruptors (Miles-Richardson et al. 1999)	DYO	10L aquarium	NA	NA	Nubbins (ca. 31 mm2)	Adult
Shafir2014	Yes	347	6231	ScreenTA_13501	map	Scopus	Shafir, S. and Halperin, I. and Rinkevich, B.	Toxicology of household detergents to reef corals	2014	Water, Air, and Soil Pollution	10.1007/s11270-014-1890-4	225	3	NA	IDC	12	Laboratory_experiment	No	MD/DYO	CE	Yes	N/A	Yes (but data not shown)	Yes (different number of nubbins between control and exposed, depending on survival at first exposure)	No	No	No	No	Unexpected death of 26 % of P. damicornis nubbins in the NPE experiment control group was recorded at day 8	high	Israel	NA	NA	NA	Eilat IUI reef, coral nursery	Pocillopora damicornis	Pocillopora damicornis	Species	Detergent	No	Mortality	Colony	repeated exposure; species genotype (3 per species) taken into account; many NPEs listed as endocrine disruptors (Miles-Richardson et al. 1999)	DYO	10L aquarium	NA	NA	Nubbins (ca. 31 mm2)	Adult
Shafir2014	Yes	347	6223	ScreenTA_13501	map	Scopus	Shafir, S. and Halperin, I. and Rinkevich, B.	Toxicology of household detergents to reef corals	2014	Water, Air, and Soil Pollution	10.1007/s11270-014-1890-4	225	3	NA	IDC	4	Laboratory_experiment	No	MD/DYO	CE	Yes	N/A	Yes (but data not shown)	No	No	No	No	No	Unexpected death of 26 % of P. damicornis nubbins in the NPE experiment control group was recorded at day 8	low	Israel	NA	NA	NA	Eilat IUI reef, coral nursery	Pocillopora damicornis	Pocillopora damicornis	Species	Detergent	No	Mortality	Colony	acute (24h) dose-response exposure; species genotype (3 per species) taken into account; many NPEs listed as endocrine disruptors (Miles-Richardson et al. 1999)	DYO	10L aquarium	NA	NA	Nubbins (ca. 31 mm2)	Adult
Shafir2014	Yes	347	6231	ScreenTA_13501	map	Scopus	Shafir, S. and Halperin, I. and Rinkevich, B.	Toxicology of household detergents to reef corals	2014	Water, Air, and Soil Pollution	10.1007/s11270-014-1890-4	225	3	NA	IDC	12	Laboratory_experiment	No	MD/DYO	CE	Yes	N/A	Yes (but data not shown)	Yes (different number of nubbins between control and exposed, depending on survival at first exposure)	No	No	No	No	Unexpected death of 26 % of P. damicornis nubbins in the NPE experiment control group was recorded at day 8	high	Israel	NA	NA	NA	Eilat IUI reef, coral nursery	Pocillopora damicornis	Pocillopora damicornis	Species	Detergent	No	Mortality	Colony	repeated exposure; species genotype (3 per species) taken into account; many NPEs listed as endocrine disruptors (Miles-Richardson et al. 1999)	DYO	10L aquarium	NA	NA	Nubbins (ca. 31 mm2)	Adult
Shafir2014	Yes	347	6223	ScreenTA_13501	map	Scopus	Shafir, S. and Halperin, I. and Rinkevich, B.	Toxicology of household detergents to reef corals	2014	Water, Air, and Soil Pollution	10.1007/s11270-014-1890-4	225	3	NA	IDC	4	Laboratory_experiment	No	MD/DYO	CE	Yes	N/A	Yes (but data not shown)	No	No	No	No	No	Unexpected death of 26 % of P. damicornis nubbins in the NPE experiment control group was recorded at day 8	low	Israel	NA	NA	NA	Eilat IUI reef, coral nursery	Pocillopora damicornis	Pocillopora damicornis	Species	Detergent	No	Mortality	Colony	acute (24h) dose-response exposure; species genotype (3 per species) taken into account; many NPEs listed as endocrine disruptors (Miles-Richardson et al. 1999)	DYO	10L aquarium	NA	NA	Nubbins (ca. 31 mm2)	Adult
Shafir2014	Yes	347	6231	ScreenTA_13501	map	Scopus	Shafir, S. and Halperin, I. and Rinkevich, B.	Toxicology of household detergents to reef corals	2014	Water, Air, and Soil Pollution	10.1007/s11270-014-1890-4	225	3	NA	IDC	12	Laboratory_experiment	No	MD/DYO	CE	Yes	N/A	Yes (but data not shown)	Yes (different number of nubbins between control and exposed, depending on survival at first exposure)	No	No	No	No	Unexpected death of 26 % of P. damicornis nubbins in the NPE experiment control group was recorded at day 8	high	Israel	NA	NA	NA	Eilat IUI reef, coral nursery	Pocillopora damicornis	Pocillopora damicornis	Species	Detergent	No	Mortality	Colony	repeated exposure; species genotype (3 per species) taken into account; many NPEs listed as endocrine disruptors (Miles-Richardson et al. 1999)	DYO	10L aquarium	NA	NA	Nubbins (ca. 31 mm2)	Adult
Shafir2014	Yes	347	6223	ScreenTA_13501	map	Scopus	Shafir, S. and Halperin, I. and Rinkevich, B.	Toxicology of household detergents to reef corals	2014	Water, Air, and Soil Pollution	10.1007/s11270-014-1890-4	225	3	NA	IDC	4	Laboratory_experiment	No	MD/DYO	CE	Yes	N/A	Yes (but data not shown)	No	No	No	No	No	Unexpected death of 26 % of P. damicornis nubbins in the NPE experiment control group was recorded at day 8	low	Israel	NA	NA	NA	Eilat IUI reef, coral nursery	Pocillopora damicornis	Pocillopora damicornis	Species	Detergent	No	Mortality	Colony	acute (24h) dose-response exposure; species genotype (3 per species) taken into account; many NPEs listed as endocrine disruptors (Miles-Richardson et al. 1999)	DYO	10L aquarium	NA	NA	Nubbins (ca. 31 mm2)	Adult
Shafir2014	Yes	347	6231	ScreenTA_13501	map	Scopus	Shafir, S. and Halperin, I. and Rinkevich, B.	Toxicology of household detergents to reef corals	2014	Water, Air, and Soil Pollution	10.1007/s11270-014-1890-4	225	3	NA	IDC	12	Laboratory_experiment	No	MD/DYO	CE	Yes	N/A	Yes (but data not shown)	Yes (different number of nubbins between control and exposed, depending on survival at first exposure)	No	No	No	No	Unexpected death of 26 % of P. damicornis nubbins in the NPE experiment control group was recorded at day 8	high	Israel	NA	NA	NA	Eilat IUI reef, coral nursery	Pocillopora damicornis	Pocillopora damicornis	Species	Detergent	No	Mortality	Colony	repeated exposure; species genotype (3 per species) taken into account; many NPEs listed as endocrine disruptors (Miles-Richardson et al. 1999)	DYO	10L aquarium	NA	NA	Nubbins (ca. 31 mm2)	Adult
Shafir2014	Yes	347	6231	ScreenTA_13501	map	Scopus	Shafir, S. and Halperin, I. and Rinkevich, B.	Toxicology of household detergents to reef corals	2014	Water, Air, and Soil Pollution	10.1007/s11270-014-1890-4	225	3	NA	IDC	12	Laboratory_experiment	No	MD/DYO	CE	Yes	N/A	Yes (but data not shown)	Yes (different number of nubbins between control and exposed, depending on survival at first exposure)	No	No	No	No	Unexpected death of 26 % of P. damicornis nubbins in the NPE experiment control group was recorded at day 8	high	Israel	NA	NA	NA	Eilat IUI reef, coral nursery	Pocillopora damicornis	Pocillopora damicornis	Species	Detergent	No	Mortality	Colony	repeated exposure; species genotype (3 per species) taken into account; many NPEs listed as endocrine disruptors (Miles-Richardson et al. 1999)	DYO	10L aquarium	NA	NA	Nubbins (ca. 31 mm2)	Adult
Shafir2014	Yes	347	6231	ScreenTA_13501	map	Scopus	Shafir, S. and Halperin, I. and Rinkevich, B.	Toxicology of household detergents to reef corals	2014	Water, Air, and Soil Pollution	10.1007/s11270-014-1890-4	225	3	NA	IDC	12	Laboratory_experiment	No	MD/DYO	CE	Yes	N/A	Yes (but data not shown)	Yes (different number of nubbins between control and exposed, depending on survival at first exposure)	No	No	No	No	Unexpected death of 26 % of P. damicornis nubbins in the NPE experiment control group was recorded at day 8	high	Israel	NA	NA	NA	Eilat IUI reef, coral nursery	Pocillopora damicornis	Pocillopora damicornis	Species	Detergent	No	Mortality	Colony	repeated exposure; species genotype (3 per species) taken into account; many NPEs listed as endocrine disruptors (Miles-Richardson et al. 1999)	DYO	10L aquarium	NA	NA	Nubbins (ca. 31 mm2)	Adult
Shafir2014	Yes	347	6231	ScreenTA_13501	map	Scopus	Shafir, S. and Halperin, I. and Rinkevich, B.	Toxicology of household detergents to reef corals	2014	Water, Air, and Soil Pollution	10.1007/s11270-014-1890-4	225	3	NA	IDC	12	Laboratory_experiment	No	MD/DYO	CE	Yes	N/A	Yes (but data not shown)	Yes (different number of nubbins between control and exposed, depending on survival at first exposure)	No	No	No	No	Unexpected death of 26 % of P. damicornis nubbins in the NPE experiment control group was recorded at day 8	high	Israel	NA	NA	NA	Eilat IUI reef, coral nursery	Pocillopora damicornis	Pocillopora damicornis	Species	Detergent	No	Mortality	Colony	repeated exposure; species genotype (3 per species) taken into account; many NPEs listed as endocrine disruptors (Miles-Richardson et al. 1999)	DYO	10L aquarium	NA	NA	Nubbins (ca. 31 mm2)	Adult
Shafir2014	Yes	347	6231	ScreenTA_13501	map	Scopus	Shafir, S. and Halperin, I. and Rinkevich, B.	Toxicology of household detergents to reef corals	2014	Water, Air, and Soil Pollution	10.1007/s11270-014-1890-4	225	3	NA	IDC	12	Laboratory_experiment	No	MD/DYO	CE	Yes	N/A	Yes (but data not shown)	Yes (different number of nubbins between control and exposed, depending on survival at first exposure)	No	No	No	No	Unexpected death of 26 % of P. damicornis nubbins in the NPE experiment control group was recorded at day 8	high	Israel	NA	NA	NA	Eilat IUI reef, coral nursery	Pocillopora damicornis	Pocillopora damicornis	Species	Detergent	No	Mortality	Colony	repeated exposure; species genotype (3 per species) taken into account; many NPEs listed as endocrine disruptors (Miles-Richardson et al. 1999)	DYO	10L aquarium	NA	NA	Nubbins (ca. 31 mm2)	Adult
Shafir2014	Yes	347	6231	ScreenTA_13501	map	Scopus	Shafir, S. and Halperin, I. and Rinkevich, B.	Toxicology of household detergents to reef corals	2014	Water, Air, and Soil Pollution	10.1007/s11270-014-1890-4	225	3	NA	IDC	12	Laboratory_experiment	No	MD/DYO	CE	Yes	N/A	Yes (but data not shown)	Yes (different number of nubbins between control and exposed, depending on survival at first exposure)	No	No	No	No	Unexpected death of 26 % of P. damicornis nubbins in the NPE experiment control group was recorded at day 8	high	Israel	NA	NA	NA	Eilat IUI reef, coral nursery	Pocillopora damicornis	Pocillopora damicornis	Species	Detergent	No	Mortality	Colony	repeated exposure; species genotype (3 per species) taken into account; many NPEs listed as endocrine disruptors (Miles-Richardson et al. 1999)	DYO	10L aquarium	NA	NA	Nubbins (ca. 31 mm2)	Adult
Shafir2014	Yes	347	6223	ScreenTA_13501	map	Scopus	Shafir, S. and Halperin, I. and Rinkevich, B.	Toxicology of household detergents to reef corals	2014	Water, Air, and Soil Pollution	10.1007/s11270-014-1890-4	225	3	NA	IDC	4	Laboratory_experiment	No	MD/DYO	CE	Yes	N/A	Yes (but data not shown)	No	No	No	No	No	Unexpected death of 26 % of P. damicornis nubbins in the NPE experiment control group was recorded at day 8	low	Israel	NA	NA	NA	Eilat IUI reef, coral nursery	Pocillopora damicornis	Pocillopora damicornis	Species	Detergent	No	Mortality	Colony	acute (24h) dose-response exposure; species genotype (3 per species) taken into account; many NPEs listed as endocrine disruptors (Miles-Richardson et al. 1999)	DYO	10L aquarium	NA	NA	Nubbins (ca. 31 mm2)	Adult
Shafir2014	Yes	347	6231	ScreenTA_13501	map	Scopus	Shafir, S. and Halperin, I. and Rinkevich, B.	Toxicology of household detergents to reef corals	2014	Water, Air, and Soil Pollution	10.1007/s11270-014-1890-4	225	3	NA	IDC	12	Laboratory_experiment	No	MD/DYO	CE	Yes	N/A	Yes (but data not shown)	Yes (different number of nubbins between control and exposed, depending on survival at first exposure)	No	No	No	No	Unexpected death of 26 % of P. damicornis nubbins in the NPE experiment control group was recorded at day 8	high	Israel	NA	NA	NA	Eilat IUI reef, coral nursery	Pocillopora damicornis	Pocillopora damicornis	Species	Detergent	No	Mortality	Colony	repeated exposure; species genotype (3 per species) taken into account; many NPEs listed as endocrine disruptors (Miles-Richardson et al. 1999)	DYO	10L aquarium	NA	NA	Nubbins (ca. 31 mm2)	Adult
Shafir2014	Yes	347	6231	ScreenTA_13501	map	Scopus	Shafir, S. and Halperin, I. and Rinkevich, B.	Toxicology of household detergents to reef corals	2014	Water, Air, and Soil Pollution	10.1007/s11270-014-1890-4	225	3	NA	IDC	12	Laboratory_experiment	No	MD/DYO	CE	Yes	N/A	Yes (but data not shown)	Yes (different number of nubbins between control and exposed, depending on survival at first exposure)	No	No	No	No	Unexpected death of 26 % of P. damicornis nubbins in the NPE experiment control group was recorded at day 8	high	Israel	NA	NA	NA	Eilat IUI reef, coral nursery	Pocillopora damicornis	Pocillopora damicornis	Species	Detergent	No	Mortality	Colony	repeated exposure; species genotype (3 per species) taken into account; many NPEs listed as endocrine disruptors (Miles-Richardson et al. 1999)	DYO	10L aquarium	NA	NA	Nubbins (ca. 31 mm2)	Adult
Shafir2014	Yes	348	6222	ScreenTA_13501	map	Scopus	Shafir, S. and Halperin, I. and Rinkevich, B.	Toxicology of household detergents to reef corals	2014	Water, Air, and Soil Pollution	10.1007/s11270-014-1890-4	225	3	NA	IDC	3	Laboratory_experiment	No	MD/DYO	CE	Yes	N/A	Yes (but data not shown)	No	No	No	No	No	N/A	low	Israel	NA	NA	NA	Eilat IUI reef, coral nursery	Stylophora pistillata	Stylophora pistillata	Species	Detergent	No	Mortality	Colony	acute (24h) dose-response exposure; species genotype (3 per species) taken into account; many NPEs listed as endocrine disruptors (Miles-Richardson et al. 1999)	DYO	10L aquarium	NA	NA	Nubbins (ca. 31 mm2)	Adult
Shafir2014	Yes	348	6230	ScreenTA_13501	map	Scopus	Shafir, S. and Halperin, I. and Rinkevich, B.	Toxicology of household detergents to reef corals	2014	Water, Air, and Soil Pollution	10.1007/s11270-014-1890-4	225	3	NA	IDC	11	Laboratory_experiment	No	MD/DYO	CE	Yes	N/A	Yes (but data not shown)	Yes (different number of nubbins between control and exposed, depending on survival at first exposure)	No	No	No	No	N/A	high	Israel	NA	NA	NA	Eilat IUI reef, coral nursery	Stylophora pistillata	Stylophora pistillata	Species	Detergent	No	Mortality	Colony	repeated exposure; species genotype (2 per species) taken into account; many NPEs listed as endocrine disruptors (Miles-Richardson et al. 1999)	DYO	10L aquarium	NA	NA	Nubbins (ca. 31 mm2)	Adult
Shafir2014	Yes	348	6222	ScreenTA_13501	map	Scopus	Shafir, S. and Halperin, I. and Rinkevich, B.	Toxicology of household detergents to reef corals	2014	Water, Air, and Soil Pollution	10.1007/s11270-014-1890-4	225	3	NA	IDC	3	Laboratory_experiment	No	MD/DYO	CE	Yes	N/A	Yes (but data not shown)	No	No	No	No	No	N/A	low	Israel	NA	NA	NA	Eilat IUI reef, coral nursery	Stylophora pistillata	Stylophora pistillata	Species	Detergent	No	Mortality	Colony	acute (24h) dose-response exposure; species genotype (3 per species) taken into account; many NPEs listed as endocrine disruptors (Miles-Richardson et al. 1999)	DYO	10L aquarium	NA	NA	Nubbins (ca. 31 mm2)	Adult
Shafir2014	Yes	348	6230	ScreenTA_13501	map	Scopus	Shafir, S. and Halperin, I. and Rinkevich, B.	Toxicology of household detergents to reef corals	2014	Water, Air, and Soil Pollution	10.1007/s11270-014-1890-4	225	3	NA	IDC	11	Laboratory_experiment	No	MD/DYO	CE	Yes	N/A	Yes (but data not shown)	Yes (different number of nubbins between control and exposed, depending on survival at first exposure)	No	No	No	No	N/A	high	Israel	NA	NA	NA	Eilat IUI reef, coral nursery	Stylophora pistillata	Stylophora pistillata	Species	Detergent	No	Mortality	Colony	repeated exposure; species genotype (2 per species) taken into account; many NPEs listed as endocrine disruptors (Miles-Richardson et al. 1999)	DYO	10L aquarium	NA	NA	Nubbins (ca. 31 mm2)	Adult
Shafir2014	Yes	348	6222	ScreenTA_13501	map	Scopus	Shafir, S. and Halperin, I. and Rinkevich, B.	Toxicology of household detergents to reef corals	2014	Water, Air, and Soil Pollution	10.1007/s11270-014-1890-4	225	3	NA	IDC	3	Laboratory_experiment	No	MD/DYO	CE	Yes	N/A	Yes (but data not shown)	No	No	No	No	No	N/A	low	Israel	NA	NA	NA	Eilat IUI reef, coral nursery	Stylophora pistillata	Stylophora pistillata	Species	Detergent	No	Mortality	Colony	acute (24h) dose-response exposure; species genotype (3 per species) taken into account; many NPEs listed as endocrine disruptors (Miles-Richardson et al. 1999)	DYO	10L aquarium	NA	NA	Nubbins (ca. 31 mm2)	Adult
Shafir2014	Yes	348	6230	ScreenTA_13501	map	Scopus	Shafir, S. and Halperin, I. and Rinkevich, B.	Toxicology of household detergents to reef corals	2014	Water, Air, and Soil Pollution	10.1007/s11270-014-1890-4	225	3	NA	IDC	11	Laboratory_experiment	No	MD/DYO	CE	Yes	N/A	Yes (but data not shown)	Yes (different number of nubbins between control and exposed, depending on survival at first exposure)	No	No	No	No	N/A	high	Israel	NA	NA	NA	Eilat IUI reef, coral nursery	Stylophora pistillata	Stylophora pistillata	Species	Detergent	No	Mortality	Colony	repeated exposure; species genotype (2 per species) taken into account; many NPEs listed as endocrine disruptors (Miles-Richardson et al. 1999)	DYO	10L aquarium	NA	NA	Nubbins (ca. 31 mm2)	Adult
Shafir2014	Yes	348	6222	ScreenTA_13501	map	Scopus	Shafir, S. and Halperin, I. and Rinkevich, B.	Toxicology of household detergents to reef corals	2014	Water, Air, and Soil Pollution	10.1007/s11270-014-1890-4	225	3	NA	IDC	3	Laboratory_experiment	No	MD/DYO	CE	Yes	N/A	Yes (but data not shown)	No	No	No	No	No	N/A	low	Israel	NA	NA	NA	Eilat IUI reef, coral nursery	Stylophora pistillata	Stylophora pistillata	Species	Detergent	No	Mortality	Colony	acute (24h) dose-response exposure; species genotype (3 per species) taken into account; many NPEs listed as endocrine disruptors (Miles-Richardson et al. 1999)	DYO	10L aquarium	NA	NA	Nubbins (ca. 31 mm2)	Adult
Shafir2014	Yes	348	6230	ScreenTA_13501	map	Scopus	Shafir, S. and Halperin, I. and Rinkevich, B.	Toxicology of household detergents to reef corals	2014	Water, Air, and Soil Pollution	10.1007/s11270-014-1890-4	225	3	NA	IDC	11	Laboratory_experiment	No	MD/DYO	CE	Yes	N/A	Yes (but data not shown)	Yes (different number of nubbins between control and exposed, depending on survival at first exposure)	No	No	No	No	N/A	high	Israel	NA	NA	NA	Eilat IUI reef, coral nursery	Stylophora pistillata	Stylophora pistillata	Species	Detergent	No	Mortality	Colony	repeated exposure; species genotype (2 per species) taken into account; many NPEs listed as endocrine disruptors (Miles-Richardson et al. 1999)	DYO	10L aquarium	NA	NA	Nubbins (ca. 31 mm2)	Adult
Shafir2014	Yes	348	6222	ScreenTA_13501	map	Scopus	Shafir, S. and Halperin, I. and Rinkevich, B.	Toxicology of household detergents to reef corals	2014	Water, Air, and Soil Pollution	10.1007/s11270-014-1890-4	225	3	NA	IDC	3	Laboratory_experiment	No	MD/DYO	CE	Yes	N/A	Yes (but data not shown)	No	No	No	No	No	N/A	low	Israel	NA	NA	NA	Eilat IUI reef, coral nursery	Stylophora pistillata	Stylophora pistillata	Species	Detergent	No	Mortality	Colony	acute (24h) dose-response exposure; species genotype (3 per species) taken into account; many NPEs listed as endocrine disruptors (Miles-Richardson et al. 1999)	DYO	10L aquarium	NA	NA	Nubbins (ca. 31 mm2)	Adult
Shafir2014	Yes	348	6230	ScreenTA_13501	map	Scopus	Shafir, S. and Halperin, I. and Rinkevich, B.	Toxicology of household detergents to reef corals	2014	Water, Air, and Soil Pollution	10.1007/s11270-014-1890-4	225	3	NA	IDC	11	Laboratory_experiment	No	MD/DYO	CE	Yes	N/A	Yes (but data not shown)	Yes (different number of nubbins between control and exposed, depending on survival at first exposure)	No	No	No	No	N/A	high	Israel	NA	NA	NA	Eilat IUI reef, coral nursery	Stylophora pistillata	Stylophora pistillata	Species	Detergent	No	Mortality	Colony	repeated exposure; species genotype (2 per species) taken into account; many NPEs listed as endocrine disruptors (Miles-Richardson et al. 1999)	DYO	10L aquarium	NA	NA	Nubbins (ca. 31 mm2)	Adult
Shafir2014	Yes	348	6230	ScreenTA_13501	map	Scopus	Shafir, S. and Halperin, I. and Rinkevich, B.	Toxicology of household detergents to reef corals	2014	Water, Air, and Soil Pollution	10.1007/s11270-014-1890-4	225	3	NA	IDC	11	Laboratory_experiment	No	MD/DYO	CE	Yes	N/A	Yes (but data not shown)	Yes (different number of nubbins between control and exposed, depending on survival at first exposure)	No	No	No	No	N/A	high	Israel	NA	NA	NA	Eilat IUI reef, coral nursery	Stylophora pistillata	Stylophora pistillata	Species	Detergent	No	Mortality	Colony	repeated exposure; species genotype (2 per species) taken into account; many NPEs listed as endocrine disruptors (Miles-Richardson et al. 1999)	DYO	10L aquarium	NA	NA	Nubbins (ca. 31 mm2)	Adult
Shafir2014	Yes	348	6230	ScreenTA_13501	map	Scopus	Shafir, S. and Halperin, I. and Rinkevich, B.	Toxicology of household detergents to reef corals	2014	Water, Air, and Soil Pollution	10.1007/s11270-014-1890-4	225	3	NA	IDC	11	Laboratory_experiment	No	MD/DYO	CE	Yes	N/A	Yes (but data not shown)	Yes (different number of nubbins between control and exposed, depending on survival at first exposure)	No	No	No	No	N/A	high	Israel	NA	NA	NA	Eilat IUI reef, coral nursery	Stylophora pistillata	Stylophora pistillata	Species	Detergent	No	Mortality	Colony	repeated exposure; species genotype (2 per species) taken into account; many NPEs listed as endocrine disruptors (Miles-Richardson et al. 1999)	DYO	10L aquarium	NA	NA	Nubbins (ca. 31 mm2)	Adult
Shafir2014	Yes	348	6230	ScreenTA_13501	map	Scopus	Shafir, S. and Halperin, I. and Rinkevich, B.	Toxicology of household detergents to reef corals	2014	Water, Air, and Soil Pollution	10.1007/s11270-014-1890-4	225	3	NA	IDC	11	Laboratory_experiment	No	MD/DYO	CE	Yes	N/A	Yes (but data not shown)	Yes (different number of nubbins between control and exposed, depending on survival at first exposure)	No	No	No	No	N/A	high	Israel	NA	NA	NA	Eilat IUI reef, coral nursery	Stylophora pistillata	Stylophora pistillata	Species	Detergent	No	Mortality	Colony	repeated exposure; species genotype (2 per species) taken into account; many NPEs listed as endocrine disruptors (Miles-Richardson et al. 1999)	DYO	10L aquarium	NA	NA	Nubbins (ca. 31 mm2)	Adult
Shafir2014	Yes	348	6230	ScreenTA_13501	map	Scopus	Shafir, S. and Halperin, I. and Rinkevich, B.	Toxicology of household detergents to reef corals	2014	Water, Air, and Soil Pollution	10.1007/s11270-014-1890-4	225	3	NA	IDC	11	Laboratory_experiment	No	MD/DYO	CE	Yes	N/A	Yes (but data not shown)	Yes (different number of nubbins between control and exposed, depending on survival at first exposure)	No	No	No	No	N/A	high	Israel	NA	NA	NA	Eilat IUI reef, coral nursery	Stylophora pistillata	Stylophora pistillata	Species	Detergent	No	Mortality	Colony	repeated exposure; species genotype (2 per species) taken into account; many NPEs listed as endocrine disruptors (Miles-Richardson et al. 1999)	DYO	10L aquarium	NA	NA	Nubbins (ca. 31 mm2)	Adult
Shafir2014	Yes	348	6230	ScreenTA_13501	map	Scopus	Shafir, S. and Halperin, I. and Rinkevich, B.	Toxicology of household detergents to reef corals	2014	Water, Air, and Soil Pollution	10.1007/s11270-014-1890-4	225	3	NA	IDC	11	Laboratory_experiment	No	MD/DYO	CE	Yes	N/A	Yes (but data not shown)	Yes (different number of nubbins between control and exposed, depending on survival at first exposure)	No	No	No	No	N/A	high	Israel	NA	NA	NA	Eilat IUI reef, coral nursery	Stylophora pistillata	Stylophora pistillata	Species	Detergent	No	Mortality	Colony	repeated exposure; species genotype (2 per species) taken into account; many NPEs listed as endocrine disruptors (Miles-Richardson et al. 1999)	DYO	10L aquarium	NA	NA	Nubbins (ca. 31 mm2)	Adult
Shafir2014	Yes	348	6222	ScreenTA_13501	map	Scopus	Shafir, S. and Halperin, I. and Rinkevich, B.	Toxicology of household detergents to reef corals	2014	Water, Air, and Soil Pollution	10.1007/s11270-014-1890-4	225	3	NA	IDC	3	Laboratory_experiment	No	MD/DYO	CE	Yes	N/A	Yes (but data not shown)	No	No	No	No	No	N/A	low	Israel	NA	NA	NA	Eilat IUI reef, coral nursery	Stylophora pistillata	Stylophora pistillata	Species	Detergent	No	Mortality	Colony	acute (24h) dose-response exposure; species genotype (3 per species) taken into account; many NPEs listed as endocrine disruptors (Miles-Richardson et al. 1999)	DYO	10L aquarium	NA	NA	Nubbins (ca. 31 mm2)	Adult
Shafir2014	Yes	348	6230	ScreenTA_13501	map	Scopus	Shafir, S. and Halperin, I. and Rinkevich, B.	Toxicology of household detergents to reef corals	2014	Water, Air, and Soil Pollution	10.1007/s11270-014-1890-4	225	3	NA	IDC	11	Laboratory_experiment	No	MD/DYO	CE	Yes	N/A	Yes (but data not shown)	Yes (different number of nubbins between control and exposed, depending on survival at first exposure)	No	No	No	No	N/A	high	Israel	NA	NA	NA	Eilat IUI reef, coral nursery	Stylophora pistillata	Stylophora pistillata	Species	Detergent	No	Mortality	Colony	repeated exposure; species genotype (2 per species) taken into account; many NPEs listed as endocrine disruptors (Miles-Richardson et al. 1999)	DYO	10L aquarium	NA	NA	Nubbins (ca. 31 mm2)	Adult
Shafir2014	Yes	348	6230	ScreenTA_13501	map	Scopus	Shafir, S. and Halperin, I. and Rinkevich, B.	Toxicology of household detergents to reef corals	2014	Water, Air, and Soil Pollution	10.1007/s11270-014-1890-4	225	3	NA	IDC	11	Laboratory_experiment	No	MD/DYO	CE	Yes	N/A	Yes (but data not shown)	Yes (different number of nubbins between control and exposed, depending on survival at first exposure)	No	No	No	No	N/A	high	Israel	NA	NA	NA	Eilat IUI reef, coral nursery	Stylophora pistillata	Stylophora pistillata	Species	Detergent	No	Mortality	Colony	repeated exposure; species genotype (2 per species) taken into account; many NPEs listed as endocrine disruptors (Miles-Richardson et al. 1999)	DYO	10L aquarium	NA	NA	Nubbins (ca. 31 mm2)	Adult
Negri2018	Yes	628	5010	ScreenTA_2871	map	Scopus	Negri, A.P. and Luter, H.M. and Fisher, R. and Brinkman, D.L. and Irving, P.	Comparative toxicity of five dispersants to coral larvae	2018	Scientific Reports	10.1038/s41598-018-20709-2	8	1	NA	RM	6	Laboratory_experiment	No	MD	CE	Yes	N/A	No	No	No	No	No	No	N/A	unclear	Australia	18°46.420'S	146°31.372'E	degrees-decimal minutes	Esk Island	Acropora millepora	Acropora millepora	Species	Detergent	No	Recruitment	Individual	Oil Spill Dispersants ; three short exposure periods (2, 6 and 24h) ; Postive Control	DYO/HM	20 ml glass vials	27	8.1	7d old larvae	Larvae
Negri2018	Yes	628	5010	ScreenTA_2871	map	Scopus	Negri, A.P. and Luter, H.M. and Fisher, R. and Brinkman, D.L. and Irving, P.	Comparative toxicity of five dispersants to coral larvae	2018	Scientific Reports	10.1038/s41598-018-20709-2	8	1	NA	RM	6	Laboratory_experiment	No	MD	CE	Yes	N/A	No	No	No	No	No	No	N/A	unclear	Australia	18°46.420'S	146°31.372'E	degrees-decimal minutes	Esk Island	Acropora millepora	Acropora millepora	Species	Detergent	No	Recruitment	Individual	Oil Spill Dispersants ; three short exposure periods (2, 6 and 24h) ; Postive Control	DYO/HM	20 ml glass vials	27	8.1	7d old larvae	Larvae
Negri2018	Yes	628	5010	ScreenTA_2871	map	Scopus	Negri, A.P. and Luter, H.M. and Fisher, R. and Brinkman, D.L. and Irving, P.	Comparative toxicity of five dispersants to coral larvae	2018	Scientific Reports	10.1038/s41598-018-20709-2	8	1	NA	RM	6	Laboratory_experiment	No	MD	CE	Yes	N/A	No	No	No	No	No	No	N/A	unclear	Australia	18°46.420'S	146°31.372'E	degrees-decimal minutes	Esk Island	Acropora millepora	Acropora millepora	Species	Detergent	No	Recruitment	Individual	Oil Spill Dispersants ; three short exposure periods (2, 6 and 24h) ; Postive Control	DYO/HM	20 ml glass vials	27	8.1	7d old larvae	Larvae
Negri2018	Yes	628	5010	ScreenTA_2871	map	Scopus	Negri, A.P. and Luter, H.M. and Fisher, R. and Brinkman, D.L. and Irving, P.	Comparative toxicity of five dispersants to coral larvae	2018	Scientific Reports	10.1038/s41598-018-20709-2	8	1	NA	RM	6	Laboratory_experiment	No	MD	CE	Yes	N/A	No	No	No	No	No	No	N/A	unclear	Australia	18°46.420'S	146°31.372'E	degrees-decimal minutes	Esk Island	Acropora millepora	Acropora millepora	Species	Detergent	No	Recruitment	Individual	Oil Spill Dispersants ; three short exposure periods (2, 6 and 24h) ; Postive Control	DYO/HM	20 ml glass vials	27	8.1	7d old larvae	Larvae
Negri2018	Yes	628	5010	ScreenTA_2871	map	Scopus	Negri, A.P. and Luter, H.M. and Fisher, R. and Brinkman, D.L. and Irving, P.	Comparative toxicity of five dispersants to coral larvae	2018	Scientific Reports	10.1038/s41598-018-20709-2	8	1	NA	RM	6	Laboratory_experiment	No	MD	CE	Yes	N/A	No	No	No	No	No	No	N/A	unclear	Australia	18°46.420'S	146°31.372'E	degrees-decimal minutes	Esk Island	Acropora millepora	Acropora millepora	Species	Detergent	No	Recruitment	Individual	Oil Spill Dispersants ; three short exposure periods (2, 6 and 24h) ; Postive Control	DYO/HM	20 ml glass vials	27	8.1	7d old larvae	Larvae
Negri2018	Yes	628	5010	ScreenTA_2871	map	Scopus	Negri, A.P. and Luter, H.M. and Fisher, R. and Brinkman, D.L. and Irving, P.	Comparative toxicity of five dispersants to coral larvae	2018	Scientific Reports	10.1038/s41598-018-20709-2	8	1	NA	RM	6	Laboratory_experiment	No	MD	CE	Yes	N/A	No	No	No	No	No	No	N/A	unclear	Australia	18°46.420'S	146°31.372'E	degrees-decimal minutes	Esk Island	Acropora millepora	Acropora millepora	Species	Detergent	No	Recruitment	Individual	Oil Spill Dispersants ; three short exposure periods (2, 6 and 24h) ; Postive Control	DYO/HM	20 ml glass vials	27	8.1	7d old larvae	Larvae
Negri2018	Yes	628	5010	ScreenTA_2871	map	Scopus	Negri, A.P. and Luter, H.M. and Fisher, R. and Brinkman, D.L. and Irving, P.	Comparative toxicity of five dispersants to coral larvae	2018	Scientific Reports	10.1038/s41598-018-20709-2	8	1	NA	RM	6	Laboratory_experiment	No	MD	CE	Yes	N/A	No	No	No	No	No	No	N/A	unclear	Australia	18°46.420'S	146°31.372'E	degrees-decimal minutes	Esk Island	Acropora millepora	Acropora millepora	Species	Detergent	No	Recruitment	Individual	Oil Spill Dispersants ; three short exposure periods (2, 6 and 24h) ; Postive Control	DYO/HM	20 ml glass vials	27	8.1	7d old larvae	Larvae
Lane2000	Yes	273	3948	WebEnginesSpecWeb_381	map	ReefBase	Lane, A. and Harisson, P.L.	Effects of oil contaminants on survivorship of larvae of the scleractinian reef corals Acropora tenuis, Goniastrea aspera and Platygyra sinensis from the Great Barrier Reef	2000	Ninth International Coral Reef Symposium	NA	1	NA	403-408	DYO	6	Laboratory_experiment	No	DYO/MD	CE	Yes	N/A	No	No	No	No	No	No	N/A	unclear	Australia	NA	NA	NA	Magnetic Island, Central Great Barrier Reef	Platygyra sinensis	Platygyra sinensis	Species	Dispersant	No	Mortality	Individual	N/A	HM	21mL glass vials	26.75	NA	3d old Planula	Larvae
Negri2018	Yes	547	5005	ScreenTA_2871	map	Scopus	Negri, A.P. and Luter, H.M. and Fisher, R. and Brinkman, D.L. and Irving, P.	Comparative toxicity of five dispersants to coral larvae	2018	Scientific Reports	10.1038/s41598-018-20709-2	8	1	NA	RM	1	Laboratory_experiment	No	MD	CE	Yes	N/A	No	No	No	No	No	No	N/A	unclear	Australia	18°46.420'S	146°31.372'E	degrees-decimal minutes	Esk Island	Acropora millepora	Acropora millepora	Species	Dispersant	No	Recruitment	Individual	Oil Spill Dispersants ; three short exposure periods (2, 6 and 24h) ; Postive Control	DYO/HM	20 ml glass vials	27	8.1	7d old larvae	Larvae
Negri2018	Yes	547	5005	ScreenTA_2871	map	Scopus	Negri, A.P. and Luter, H.M. and Fisher, R. and Brinkman, D.L. and Irving, P.	Comparative toxicity of five dispersants to coral larvae	2018	Scientific Reports	10.1038/s41598-018-20709-2	8	1	NA	RM	1	Laboratory_experiment	No	MD	CE	Yes	N/A	No	No	No	No	No	No	N/A	unclear	Australia	18°46.420'S	146°31.372'E	degrees-decimal minutes	Esk Island	Acropora millepora	Acropora millepora	Species	Dispersant	No	Recruitment	Individual	Oil Spill Dispersants ; three short exposure periods (2, 6 and 24h) ; Postive Control	DYO/HM	20 ml glass vials	27	8.1	7d old larvae	Larvae
Negri2018	Yes	547	5005	ScreenTA_2871	map	Scopus	Negri, A.P. and Luter, H.M. and Fisher, R. and Brinkman, D.L. and Irving, P.	Comparative toxicity of five dispersants to coral larvae	2018	Scientific Reports	10.1038/s41598-018-20709-2	8	1	NA	RM	1	Laboratory_experiment	No	MD	CE	Yes	N/A	No	No	No	No	No	No	N/A	unclear	Australia	18°46.420'S	146°31.372'E	degrees-decimal minutes	Esk Island	Acropora millepora	Acropora millepora	Species	Dispersant	No	Recruitment	Individual	Oil Spill Dispersants ; three short exposure periods (2, 6 and 24h) ; Postive Control	DYO/HM	20 ml glass vials	27	8.1	7d old larvae	Larvae
Negri2018	Yes	547	5005	ScreenTA_2871	map	Scopus	Negri, A.P. and Luter, H.M. and Fisher, R. and Brinkman, D.L. and Irving, P.	Comparative toxicity of five dispersants to coral larvae	2018	Scientific Reports	10.1038/s41598-018-20709-2	8	1	NA	RM	1	Laboratory_experiment	No	MD	CE	Yes	N/A	No	No	No	No	No	No	N/A	unclear	Australia	18°46.420'S	146°31.372'E	degrees-decimal minutes	Esk Island	Acropora millepora	Acropora millepora	Species	Dispersant	No	Recruitment	Individual	Oil Spill Dispersants ; three short exposure periods (2, 6 and 24h) ; Postive Control	DYO/HM	20 ml glass vials	27	8.1	7d old larvae	Larvae
Negri2018	Yes	547	5005	ScreenTA_2871	map	Scopus	Negri, A.P. and Luter, H.M. and Fisher, R. and Brinkman, D.L. and Irving, P.	Comparative toxicity of five dispersants to coral larvae	2018	Scientific Reports	10.1038/s41598-018-20709-2	8	1	NA	RM	1	Laboratory_experiment	No	MD	CE	Yes	N/A	No	No	No	No	No	No	N/A	unclear	Australia	18°46.420'S	146°31.372'E	degrees-decimal minutes	Esk Island	Acropora millepora	Acropora millepora	Species	Dispersant	No	Recruitment	Individual	Oil Spill Dispersants ; three short exposure periods (2, 6 and 24h) ; Postive Control	DYO/HM	20 ml glass vials	27	8.1	7d old larvae	Larvae
Negri2018	Yes	547	5005	ScreenTA_2871	map	Scopus	Negri, A.P. and Luter, H.M. and Fisher, R. and Brinkman, D.L. and Irving, P.	Comparative toxicity of five dispersants to coral larvae	2018	Scientific Reports	10.1038/s41598-018-20709-2	8	1	NA	RM	1	Laboratory_experiment	No	MD	CE	Yes	N/A	No	No	No	No	No	No	N/A	unclear	Australia	18°46.420'S	146°31.372'E	degrees-decimal minutes	Esk Island	Acropora millepora	Acropora millepora	Species	Dispersant	No	Recruitment	Individual	Oil Spill Dispersants ; three short exposure periods (2, 6 and 24h) ; Postive Control	DYO/HM	20 ml glass vials	27	8.1	7d old larvae	Larvae
Negri2018	Yes	547	5005	ScreenTA_2871	map	Scopus	Negri, A.P. and Luter, H.M. and Fisher, R. and Brinkman, D.L. and Irving, P.	Comparative toxicity of five dispersants to coral larvae	2018	Scientific Reports	10.1038/s41598-018-20709-2	8	1	NA	RM	1	Laboratory_experiment	No	MD	CE	Yes	N/A	No	No	No	No	No	No	N/A	unclear	Australia	18°46.420'S	146°31.372'E	degrees-decimal minutes	Esk Island	Acropora millepora	Acropora millepora	Species	Dispersant	No	Recruitment	Individual	Oil Spill Dispersants ; three short exposure periods (2, 6 and 24h) ; Postive Control	DYO/HM	20 ml glass vials	27	8.1	7d old larvae	Larvae
Shafir2007	Yes	276	6243	ScreenTA_11353	map	Scopus	Shafir, S. and Van Rijn, J. and Rinkevich, B.	Short and long term toxicity of crude oil and oil dispersants to two representative coral species	2007	Environmental Science and Technology	10.1021/es0704582	41	15	5571-5574	DYO	8	Laboratory_experiment	No	MD	CE	Yes	N/A	Unknown	No	No	No	No	No	N/A	unclear	Israel	NA	NA	NA	Eilat, Red Sea	Stylophora pistillata	Stylophora pistillata	Species	Dispersant	No	Mortality	Colony	N/A	HM	NA	NA	NA	Nubbins (~31mm²)	Adult
Shafir2007	No	276	6243	ScreenTA_11353	map	Scopus	Shafir, S. and Van Rijn, J. and Rinkevich, B.	Short and long term toxicity of crude oil and oil dispersants to two representative coral species	2007	Environmental Science and Technology	10.1021/es0704582	41	15	5571-5574	DYO	8	Laboratory_experiment	No	MD	CE	Yes	N/A	Unknown	No	No	No	No	No	N/A	unclear	Israel	NA	NA	NA	Eilat, Red Sea	Stylophora pistillata	Stylophora pistillata	Species	Dispersant	No	Mortality	Colony	N/A	HM	NA	NA	NA	Nubbins (~31mm²)	Adult
Shafir2007	Yes	276	6243	ScreenTA_11353	map	Scopus	Shafir, S. and Van Rijn, J. and Rinkevich, B.	Short and long term toxicity of crude oil and oil dispersants to two representative coral species	2007	Environmental Science and Technology	10.1021/es0704582	41	15	5571-5574	DYO	8	Laboratory_experiment	No	MD	CE	Yes	N/A	Unknown	No	No	No	No	No	N/A	unclear	Israel	NA	NA	NA	Eilat, Red Sea	Stylophora pistillata	Stylophora pistillata	Species	Dispersant	No	Mortality	Colony	N/A	HM	NA	NA	NA	Nubbins (~31mm²)	Adult
Shafir2007	Yes	276	6243	ScreenTA_11353	map	Scopus	Shafir, S. and Van Rijn, J. and Rinkevich, B.	Short and long term toxicity of crude oil and oil dispersants to two representative coral species	2007	Environmental Science and Technology	10.1021/es0704582	41	15	5571-5574	DYO	8	Laboratory_experiment	No	MD	CE	Yes	N/A	Unknown	No	No	No	No	No	N/A	unclear	Israel	NA	NA	NA	Eilat, Red Sea	Stylophora pistillata	Stylophora pistillata	Species	Dispersant	No	Mortality	Colony	N/A	HM	NA	NA	NA	Nubbins (~31mm²)	Adult
Shafir2007	No	276	6243	ScreenTA_11353	map	Scopus	Shafir, S. and Van Rijn, J. and Rinkevich, B.	Short and long term toxicity of crude oil and oil dispersants to two representative coral species	2007	Environmental Science and Technology	10.1021/es0704582	41	15	5571-5574	DYO	8	Laboratory_experiment	No	MD	CE	Yes	N/A	Unknown	No	No	No	No	No	N/A	unclear	Israel	NA	NA	NA	Eilat, Red Sea	Stylophora pistillata	Stylophora pistillata	Species	Dispersant	No	Mortality	Colony	N/A	HM	NA	NA	NA	Nubbins (~31mm²)	Adult
Shafir2007	No	276	6243	ScreenTA_11353	map	Scopus	Shafir, S. and Van Rijn, J. and Rinkevich, B.	Short and long term toxicity of crude oil and oil dispersants to two representative coral species	2007	Environmental Science and Technology	10.1021/es0704582	41	15	5571-5574	DYO	8	Laboratory_experiment	No	MD	CE	Yes	N/A	Unknown	No	No	No	No	No	N/A	unclear	Israel	NA	NA	NA	Eilat, Red Sea	Stylophora pistillata	Stylophora pistillata	Species	Dispersant	No	Mortality	Colony	N/A	HM	NA	NA	NA	Nubbins (~31mm²)	Adult
Shafir2007	No	276	6243	ScreenTA_11353	map	Scopus	Shafir, S. and Van Rijn, J. and Rinkevich, B.	Short and long term toxicity of crude oil and oil dispersants to two representative coral species	2007	Environmental Science and Technology	10.1021/es0704582	41	15	5571-5574	DYO	8	Laboratory_experiment	No	MD	CE	Yes	N/A	Unknown	No	No	No	No	No	N/A	unclear	Israel	NA	NA	NA	Eilat, Red Sea	Stylophora pistillata	Stylophora pistillata	Species	Dispersant	No	Mortality	Colony	N/A	HM	NA	NA	NA	Nubbins (~31mm²)	Adult
Shafir2007	No	276	6243	ScreenTA_11353	map	Scopus	Shafir, S. and Van Rijn, J. and Rinkevich, B.	Short and long term toxicity of crude oil and oil dispersants to two representative coral species	2007	Environmental Science and Technology	10.1021/es0704582	41	15	5571-5574	DYO	8	Laboratory_experiment	No	MD	CE	Yes	N/A	Unknown	No	No	No	No	No	N/A	unclear	Israel	NA	NA	NA	Eilat, Red Sea	Stylophora pistillata	Stylophora pistillata	Species	Dispersant	No	Mortality	Colony	N/A	HM	NA	NA	NA	Nubbins (~31mm²)	Adult
Epstein2000	Yes	551	1858	ScreenTA_13493	map	Scopus	Epstein, N. and Bak, R.P.M. and Rinkevich, B.	Toxicity of third generation dispersants and dispersed Egyptian crude oil on Red Sea coral larvae	2000	Marine Pollution Bulletin	10.1016/S0025-326X(99)00232-5	40	6	497-503	KB/DYO	14	Laboratory_experiment	No	MD	CE	Yes	N/A	Unknown	No	No	No	No	No	N/A	unclear	Egypt	NA	NA	NA	northern Gulf of Eilat	Stylophora pistillata	Stylophora pistillata	Species	Dispersant	No	Recruitment	Individual	N/A	HM	5mL Tissue culture dishes	24	NA	Planulae	Larvae
Epstein2000	Yes	551	1858	ScreenTA_13493	map	Scopus	Epstein, N. and Bak, R.P.M. and Rinkevich, B.	Toxicity of third generation dispersants and dispersed Egyptian crude oil on Red Sea coral larvae	2000	Marine Pollution Bulletin	10.1016/S0025-326X(99)00232-5	40	6	497-503	KB/DYO	14	Laboratory_experiment	No	MD	CE	Yes	N/A	Unknown	No	No	No	No	No	N/A	unclear	Egypt	NA	NA	NA	northern Gulf of Eilat	Stylophora pistillata	Stylophora pistillata	Species	Dispersant	No	Recruitment	Individual	N/A	HM	5mL Tissue culture dishes	24	NA	Planulae	Larvae
Epstein2000	Yes	551	1858	ScreenTA_13493	map	Scopus	Epstein, N. and Bak, R.P.M. and Rinkevich, B.	Toxicity of third generation dispersants and dispersed Egyptian crude oil on Red Sea coral larvae	2000	Marine Pollution Bulletin	10.1016/S0025-326X(99)00232-5	40	6	497-503	KB/DYO	14	Laboratory_experiment	No	MD	CE	Yes	N/A	Unknown	No	No	No	No	No	N/A	unclear	Egypt	NA	NA	NA	northern Gulf of Eilat	Stylophora pistillata	Stylophora pistillata	Species	Dispersant	No	Recruitment	Individual	N/A	HM	5mL Tissue culture dishes	24	NA	Planulae	Larvae
Epstein2000	Yes	551	1858	ScreenTA_13493	map	Scopus	Epstein, N. and Bak, R.P.M. and Rinkevich, B.	Toxicity of third generation dispersants and dispersed Egyptian crude oil on Red Sea coral larvae	2000	Marine Pollution Bulletin	10.1016/S0025-326X(99)00232-5	40	6	497-503	KB/DYO	14	Laboratory_experiment	No	MD	CE	Yes	N/A	Unknown	No	No	No	No	No	N/A	unclear	Egypt	NA	NA	NA	northern Gulf of Eilat	Stylophora pistillata	Stylophora pistillata	Species	Dispersant	No	Recruitment	Individual	N/A	HM	5mL Tissue culture dishes	24	NA	Planulae	Larvae
Epstein2000	Yes	277	1854	ScreenTA_13493	map	Scopus	Epstein, N. and Bak, R.P.M. and Rinkevich, B.	Toxicity of third generation dispersants and dispersed Egyptian crude oil on Red Sea coral larvae	2000	Marine Pollution Bulletin	10.1016/S0025-326X(99)00232-5	40	6	497-503	KB/DYO	10	Laboratory_experiment	No	MD	CE	Yes	N/A	Unknown	No	No	No	No	No	N/A	unclear	Egypt	NA	NA	NA	northern Gulf of Eilat	Stylophora pistillata	Stylophora pistillata	Species	Dispersant	No	Mortality	Individual	N/A	HM	5mL Tissue culture dishes	24	NA	Planulae	Larvae
Epstein2000	No	277	1854	ScreenTA_13493	map	Scopus	Epstein, N. and Bak, R.P.M. and Rinkevich, B.	Toxicity of third generation dispersants and dispersed Egyptian crude oil on Red Sea coral larvae	2000	Marine Pollution Bulletin	10.1016/S0025-326X(99)00232-5	40	6	497-503	KB/DYO	10	Laboratory_experiment	No	MD	CE	Yes	N/A	Unknown	No	No	No	No	No	N/A	unclear	Egypt	NA	NA	NA	northern Gulf of Eilat	Stylophora pistillata	Stylophora pistillata	Species	Dispersant	No	Mortality	Individual	N/A	HM	5mL Tissue culture dishes	24	NA	Planulae	Larvae
Epstein2000	No	277	1854	ScreenTA_13493	map	Scopus	Epstein, N. and Bak, R.P.M. and Rinkevich, B.	Toxicity of third generation dispersants and dispersed Egyptian crude oil on Red Sea coral larvae	2000	Marine Pollution Bulletin	10.1016/S0025-326X(99)00232-5	40	6	497-503	KB/DYO	10	Laboratory_experiment	No	MD	CE	Yes	N/A	Unknown	No	No	No	No	No	N/A	unclear	Egypt	NA	NA	NA	northern Gulf of Eilat	Stylophora pistillata	Stylophora pistillata	Species	Dispersant	No	Mortality	Individual	N/A	HM	5mL Tissue culture dishes	24	NA	Planulae	Larvae
Epstein2000	No	277	1854	ScreenTA_13493	map	Scopus	Epstein, N. and Bak, R.P.M. and Rinkevich, B.	Toxicity of third generation dispersants and dispersed Egyptian crude oil on Red Sea coral larvae	2000	Marine Pollution Bulletin	10.1016/S0025-326X(99)00232-5	40	6	497-503	KB/DYO	10	Laboratory_experiment	No	MD	CE	Yes	N/A	Unknown	No	No	No	No	No	N/A	unclear	Egypt	NA	NA	NA	northern Gulf of Eilat	Stylophora pistillata	Stylophora pistillata	Species	Dispersant	No	Mortality	Individual	N/A	HM	5mL Tissue culture dishes	24	NA	Planulae	Larvae
Epstein2000	Yes	552	1855	ScreenTA_13493	map	Scopus	Epstein, N. and Bak, R.P.M. and Rinkevich, B.	Toxicity of third generation dispersants and dispersed Egyptian crude oil on Red Sea coral larvae	2000	Marine Pollution Bulletin	10.1016/S0025-326X(99)00232-5	40	6	497-503	KB/DYO	11	Laboratory_experiment	No	MD	CE	Yes	N/A	Unknown	No	No	No	No	No	N/A	unclear	Egypt	NA	NA	NA	northern Gulf of Eilat	Stylophora pistillata	Stylophora pistillata	Species	Dispersant	No	Recruitment	Individual	N/A	HM	5mL Tissue culture dishes	24	NA	Planulae	Larvae
Epstein2000	Yes	552	1855	ScreenTA_13493	map	Scopus	Epstein, N. and Bak, R.P.M. and Rinkevich, B.	Toxicity of third generation dispersants and dispersed Egyptian crude oil on Red Sea coral larvae	2000	Marine Pollution Bulletin	10.1016/S0025-326X(99)00232-5	40	6	497-503	KB/DYO	11	Laboratory_experiment	No	MD	CE	Yes	N/A	Unknown	No	No	No	No	No	N/A	unclear	Egypt	NA	NA	NA	northern Gulf of Eilat	Stylophora pistillata	Stylophora pistillata	Species	Dispersant	No	Recruitment	Individual	N/A	HM	5mL Tissue culture dishes	24	NA	Planulae	Larvae
Epstein2000	Yes	552	1855	ScreenTA_13493	map	Scopus	Epstein, N. and Bak, R.P.M. and Rinkevich, B.	Toxicity of third generation dispersants and dispersed Egyptian crude oil on Red Sea coral larvae	2000	Marine Pollution Bulletin	10.1016/S0025-326X(99)00232-5	40	6	497-503	KB/DYO	11	Laboratory_experiment	No	MD	CE	Yes	N/A	Unknown	No	No	No	No	No	N/A	unclear	Egypt	NA	NA	NA	northern Gulf of Eilat	Stylophora pistillata	Stylophora pistillata	Species	Dispersant	No	Recruitment	Individual	N/A	HM	5mL Tissue culture dishes	24	NA	Planulae	Larvae
Epstein2000	Yes	552	1855	ScreenTA_13493	map	Scopus	Epstein, N. and Bak, R.P.M. and Rinkevich, B.	Toxicity of third generation dispersants and dispersed Egyptian crude oil on Red Sea coral larvae	2000	Marine Pollution Bulletin	10.1016/S0025-326X(99)00232-5	40	6	497-503	KB/DYO	11	Laboratory_experiment	No	MD	CE	Yes	N/A	Unknown	No	No	No	No	No	N/A	unclear	Egypt	NA	NA	NA	northern Gulf of Eilat	Stylophora pistillata	Stylophora pistillata	Species	Dispersant	No	Recruitment	Individual	N/A	HM	5mL Tissue culture dishes	24	NA	Planulae	Larvae
Goodbody2013	Yes	283	2532	ScreenTA_13489	map	Scopus	Goodbody-Gringley, G. and Wetzel, D.L. and Gillon, D. and Pulster, E. and Miller, A. and Ritchie, K.B.	Toxicity of Deepwater Horizon Source Oil and the Chemical Dispersant, Corexit 9500, to Coral Larvae	2013	PLoS ONE	10.1371/journal.pone.0045574	8	1	NA	RM/DYO	20	Laboratory_experiment	No	MD	CE	Yes	N/A	Yes	No	No	No	No	No	N/A	low	United States of America	24°54.4'N	81°37.6'W	degrees-minutes	Cheeca Rocks, Florida Keys	Montastraea faveolata	Orbicella faveolata	Species	Dispersant	No	Mortality	Individual	N/A	HM/DYO	250 mL beakers	24	NA	Planulae	Larvae
Goodbody2013	Yes	283	2532	ScreenTA_13489	map	Scopus	Goodbody-Gringley, G. and Wetzel, D.L. and Gillon, D. and Pulster, E. and Miller, A. and Ritchie, K.B.	Toxicity of Deepwater Horizon Source Oil and the Chemical Dispersant, Corexit 9500, to Coral Larvae	2013	PLoS ONE	10.1371/journal.pone.0045574	8	1	NA	RM/DYO	20	Laboratory_experiment	No	MD	CE	Yes	N/A	Yes	No	No	No	No	No	N/A	low	United States of America	24°54.4'N	81°37.6'W	degrees-minutes	Cheeca Rocks, Florida Keys	Montastraea faveolata	Orbicella faveolata	Species	Dispersant	No	Mortality	Individual	N/A	HM/DYO	250 mL beakers	24	NA	Planulae	Larvae
Goodbody2013	Yes	283	2532	ScreenTA_13489	map	Scopus	Goodbody-Gringley, G. and Wetzel, D.L. and Gillon, D. and Pulster, E. and Miller, A. and Ritchie, K.B.	Toxicity of Deepwater Horizon Source Oil and the Chemical Dispersant, Corexit 9500, to Coral Larvae	2013	PLoS ONE	10.1371/journal.pone.0045574	8	1	NA	RM/DYO	20	Laboratory_experiment	No	MD	CE	Yes	N/A	Yes	No	No	No	No	No	N/A	low	United States of America	24°54.4'N	81°37.6'W	degrees-minutes	Cheeca Rocks, Florida Keys	Montastraea faveolata	Orbicella faveolata	Species	Dispersant	No	Mortality	Individual	N/A	HM/DYO	250 mL beakers	24	NA	Planulae	Larvae
Goodbody2013	Yes	283	2532	ScreenTA_13489	map	Scopus	Goodbody-Gringley, G. and Wetzel, D.L. and Gillon, D. and Pulster, E. and Miller, A. and Ritchie, K.B.	Toxicity of Deepwater Horizon Source Oil and the Chemical Dispersant, Corexit 9500, to Coral Larvae	2013	PLoS ONE	10.1371/journal.pone.0045574	8	1	NA	RM/DYO	20	Laboratory_experiment	No	MD	CE	Yes	N/A	Yes	No	No	No	No	No	N/A	low	United States of America	24°54.4'N	81°37.6'W	degrees-minutes	Cheeca Rocks, Florida Keys	Montastraea faveolata	Orbicella faveolata	Species	Dispersant	No	Mortality	Individual	N/A	HM/DYO	270 mL chambers	24	NA	Planulae	Larvae
Goodbody2013	Yes	283	2532	ScreenTA_13489	map	Scopus	Goodbody-Gringley, G. and Wetzel, D.L. and Gillon, D. and Pulster, E. and Miller, A. and Ritchie, K.B.	Toxicity of Deepwater Horizon Source Oil and the Chemical Dispersant, Corexit 9500, to Coral Larvae	2013	PLoS ONE	10.1371/journal.pone.0045574	8	1	NA	RM/DYO	20	Laboratory_experiment	No	MD	CE	Yes	N/A	Yes	No	No	No	No	No	N/A	low	United States of America	24°54.4'N	81°37.6'W	degrees-minutes	Cheeca Rocks, Florida Keys	Montastraea faveolata	Orbicella faveolata	Species	Dispersant	No	Mortality	Individual	N/A	HM/DYO	270 mL chambers	24	NA	Planulae	Larvae
Goodbody2013	Yes	283	2532	ScreenTA_13489	map	Scopus	Goodbody-Gringley, G. and Wetzel, D.L. and Gillon, D. and Pulster, E. and Miller, A. and Ritchie, K.B.	Toxicity of Deepwater Horizon Source Oil and the Chemical Dispersant, Corexit 9500, to Coral Larvae	2013	PLoS ONE	10.1371/journal.pone.0045574	8	1	NA	RM/DYO	20	Laboratory_experiment	No	MD	CE	Yes	N/A	Yes	No	No	No	No	No	N/A	low	United States of America	24°54.4'N	81°37.6'W	degrees-minutes	Cheeca Rocks, Florida Keys	Montastraea faveolata	Orbicella faveolata	Species	Dispersant	No	Mortality	Individual	N/A	HM/DYO	270 mL chambers	24	NA	Planulae	Larvae
Goodbody2013	Yes	284	2523	ScreenTA_13489	map	Scopus	Goodbody-Gringley, G. and Wetzel, D.L. and Gillon, D. and Pulster, E. and Miller, A. and Ritchie, K.B.	Toxicity of Deepwater Horizon Source Oil and the Chemical Dispersant, Corexit 9500, to Coral Larvae	2013	PLoS ONE	10.1371/journal.pone.0045574	8	1	NA	RM/DYO	11	Laboratory_experiment	No	MD	CE	Yes	N/A	Yes	No	No	No	No	No	N/A	low	United States of America	24°33.69'	81°30.1' W	degrees-minutes	mid-channel reef in the Lower Keys portion Florida Keys National Marine Sanctuary	Porites astreoides	Porites astreoides	Species	Dispersant	No	Mortality	Individual	N/A	HM/DYO	250 mL beakers	24	NA	Planulae	Larvae
Goodbody2013	Yes	284	2523	ScreenTA_13489	map	Scopus	Goodbody-Gringley, G. and Wetzel, D.L. and Gillon, D. and Pulster, E. and Miller, A. and Ritchie, K.B.	Toxicity of Deepwater Horizon Source Oil and the Chemical Dispersant, Corexit 9500, to Coral Larvae	2013	PLoS ONE	10.1371/journal.pone.0045574	8	1	NA	RM/DYO	11	Laboratory_experiment	No	MD	CE	Yes	N/A	Yes	No	No	No	No	No	N/A	low	United States of America	24°33.69'	81°30.1' W	degrees-minutes	mid-channel reef in the Lower Keys portion Florida Keys National Marine Sanctuary	Porites astreoides	Porites astreoides	Species	Dispersant	No	Mortality	Individual	N/A	HM/DYO	250 mL beakers	24	NA	Planulae	Larvae
Goodbody2013	Yes	284	2523	ScreenTA_13489	map	Scopus	Goodbody-Gringley, G. and Wetzel, D.L. and Gillon, D. and Pulster, E. and Miller, A. and Ritchie, K.B.	Toxicity of Deepwater Horizon Source Oil and the Chemical Dispersant, Corexit 9500, to Coral Larvae	2013	PLoS ONE	10.1371/journal.pone.0045574	8	1	NA	RM/DYO	11	Laboratory_experiment	No	MD	CE	Yes	N/A	Yes	No	No	No	No	No	N/A	low	United States of America	24°33.69'	81°30.1' W	degrees-minutes	mid-channel reef in the Lower Keys portion Florida Keys National Marine Sanctuary	Porites astreoides	Porites astreoides	Species	Dispersant	No	Mortality	Individual	N/A	HM/DYO	250 mL beakers	24	NA	Planulae	Larvae
Silva2021	Yes	410	update_30_5	ScreenTA_UP_967	update	Scopus	Silva, D.P. and Villela, H.D.M. and Santos, H.F. and Duarte, G.A.S. and Ribeiro, J.R. and Ghizelini, A.M. and Vilela, C.L.S. and Rosado, P.M. and Fazolato, C.S. and Santoro, E.P. and Carmo, F.L. and Ximenes, D.S. and Soriano, A.U. and Rachid, C.T.C.C. and Vega Thurber, R.L. and Peixoto, R.S.	Multi-domain probiotic consortium as an alternative to chemical remediation of oil spills at coral reefs and adjacent sites	2021	Microbiome	10.1186/s40168-021-01041-w	9	1	NA	DYO	5	Laboratory_experiment	No	DYO	CE	Yes	N/A	No	No	No	No	No	No	N/A	unclear	Brazil	22°44'29.95''S	41°52'35.62''W	degrees-minutes-seconds	Joao Fernandes Beach, Armaçao dos Buzios, Rio de Janeiro	Millepora alcicornis	Millepora alcicornis	Species	Dispersant	No	Physiology	Colony	N/A	DYO	1.2L aquaria	24	8.257	Nubbins (ca. 5 cm length)	Adult
Negri2018	Yes	562	5006	ScreenTA_2871	map	Scopus	Negri, A.P. and Luter, H.M. and Fisher, R. and Brinkman, D.L. and Irving, P.	Comparative toxicity of five dispersants to coral larvae	2018	Scientific Reports	10.1038/s41598-018-20709-2	8	1	NA	RM	2	Laboratory_experiment	No	MD	CE	Yes	N/A	No	No	No	No	No	No	N/A	unclear	Australia	18°46.420'S	146°31.372'E	degrees-decimal minutes	Esk Island	Acropora millepora	Acropora millepora	Species	Dispersant	No	Recruitment	Individual	Oil Spill Dispersants ; three short exposure periods (2, 6 and 24h) ; Postive Control	DYO/HM	20 ml glass vials	27	8.1	7d old larvae	Larvae
Negri2018	Yes	562	5006	ScreenTA_2871	map	Scopus	Negri, A.P. and Luter, H.M. and Fisher, R. and Brinkman, D.L. and Irving, P.	Comparative toxicity of five dispersants to coral larvae	2018	Scientific Reports	10.1038/s41598-018-20709-2	8	1	NA	RM	2	Laboratory_experiment	No	MD	CE	Yes	N/A	No	No	No	No	No	No	N/A	unclear	Australia	18°46.420'S	146°31.372'E	degrees-decimal minutes	Esk Island	Acropora millepora	Acropora millepora	Species	Dispersant	No	Recruitment	Individual	Oil Spill Dispersants ; three short exposure periods (2, 6 and 24h) ; Postive Control	DYO/HM	20 ml glass vials	27	8.1	7d old larvae	Larvae
Negri2018	Yes	562	5006	ScreenTA_2871	map	Scopus	Negri, A.P. and Luter, H.M. and Fisher, R. and Brinkman, D.L. and Irving, P.	Comparative toxicity of five dispersants to coral larvae	2018	Scientific Reports	10.1038/s41598-018-20709-2	8	1	NA	RM	2	Laboratory_experiment	No	MD	CE	Yes	N/A	No	No	No	No	No	No	N/A	unclear	Australia	18°46.420'S	146°31.372'E	degrees-decimal minutes	Esk Island	Acropora millepora	Acropora millepora	Species	Dispersant	No	Recruitment	Individual	Oil Spill Dispersants ; three short exposure periods (2, 6 and 24h) ; Postive Control	DYO/HM	20 ml glass vials	27	8.1	7d old larvae	Larvae
Negri2018	Yes	562	5006	ScreenTA_2871	map	Scopus	Negri, A.P. and Luter, H.M. and Fisher, R. and Brinkman, D.L. and Irving, P.	Comparative toxicity of five dispersants to coral larvae	2018	Scientific Reports	10.1038/s41598-018-20709-2	8	1	NA	RM	2	Laboratory_experiment	No	MD	CE	Yes	N/A	No	No	No	No	No	No	N/A	unclear	Australia	18°46.420'S	146°31.372'E	degrees-decimal minutes	Esk Island	Acropora millepora	Acropora millepora	Species	Dispersant	No	Recruitment	Individual	Oil Spill Dispersants ; three short exposure periods (2, 6 and 24h) ; Postive Control	DYO/HM	20 ml glass vials	27	8.1	7d old larvae	Larvae
Negri2018	Yes	562	5006	ScreenTA_2871	map	Scopus	Negri, A.P. and Luter, H.M. and Fisher, R. and Brinkman, D.L. and Irving, P.	Comparative toxicity of five dispersants to coral larvae	2018	Scientific Reports	10.1038/s41598-018-20709-2	8	1	NA	RM	2	Laboratory_experiment	No	MD	CE	Yes	N/A	No	No	No	No	No	No	N/A	unclear	Australia	18°46.420'S	146°31.372'E	degrees-decimal minutes	Esk Island	Acropora millepora	Acropora millepora	Species	Dispersant	No	Recruitment	Individual	Oil Spill Dispersants ; three short exposure periods (2, 6 and 24h) ; Postive Control	DYO/HM	20 ml glass vials	27	8.1	7d old larvae	Larvae
Negri2018	Yes	562	5006	ScreenTA_2871	map	Scopus	Negri, A.P. and Luter, H.M. and Fisher, R. and Brinkman, D.L. and Irving, P.	Comparative toxicity of five dispersants to coral larvae	2018	Scientific Reports	10.1038/s41598-018-20709-2	8	1	NA	RM	2	Laboratory_experiment	No	MD	CE	Yes	N/A	No	No	No	No	No	No	N/A	unclear	Australia	18°46.420'S	146°31.372'E	degrees-decimal minutes	Esk Island	Acropora millepora	Acropora millepora	Species	Dispersant	No	Recruitment	Individual	Oil Spill Dispersants ; three short exposure periods (2, 6 and 24h) ; Postive Control	DYO/HM	20 ml glass vials	27	8.1	7d old larvae	Larvae
Negri2018	Yes	562	5006	ScreenTA_2871	map	Scopus	Negri, A.P. and Luter, H.M. and Fisher, R. and Brinkman, D.L. and Irving, P.	Comparative toxicity of five dispersants to coral larvae	2018	Scientific Reports	10.1038/s41598-018-20709-2	8	1	NA	RM	2	Laboratory_experiment	No	MD	CE	Yes	N/A	No	No	No	No	No	No	N/A	unclear	Australia	18°46.420'S	146°31.372'E	degrees-decimal minutes	Esk Island	Acropora millepora	Acropora millepora	Species	Dispersant	No	Recruitment	Individual	Oil Spill Dispersants ; three short exposure periods (2, 6 and 24h) ; Postive Control	DYO/HM	20 ml glass vials	27	8.1	7d old larvae	Larvae
Goodbody2013	Yes	563	2531	ScreenTA_13489	map	Scopus	Goodbody-Gringley, G. and Wetzel, D.L. and Gillon, D. and Pulster, E. and Miller, A. and Ritchie, K.B.	Toxicity of Deepwater Horizon Source Oil and the Chemical Dispersant, Corexit 9500, to Coral Larvae	2013	PLoS ONE	10.1371/journal.pone.0045574	8	1	NA	RM/DYO	19	Laboratory_experiment	No	MD	CE	Yes	N/A	Yes	No	No	No	No	No	N/A	low	United States of America	24°54.4'N	81°37.6'W	degrees-minutes	Cheeca Rocks, Florida Keys	Montastraea faveolata	Orbicella faveolata	Species	Dispersant	No	Recruitment	Individual	N/A	HM/DYO	250 mL beakers	24	NA	Planulae	Larvae
Goodbody2013	Yes	563	2531	ScreenTA_13489	map	Scopus	Goodbody-Gringley, G. and Wetzel, D.L. and Gillon, D. and Pulster, E. and Miller, A. and Ritchie, K.B.	Toxicity of Deepwater Horizon Source Oil and the Chemical Dispersant, Corexit 9500, to Coral Larvae	2013	PLoS ONE	10.1371/journal.pone.0045574	8	1	NA	RM/DYO	19	Laboratory_experiment	No	MD	CE	Yes	N/A	Yes	No	No	No	No	No	N/A	low	United States of America	24°54.4'N	81°37.6'W	degrees-minutes	Cheeca Rocks, Florida Keys	Montastraea faveolata	Orbicella faveolata	Species	Dispersant	No	Recruitment	Individual	N/A	HM/DYO	250 mL beakers	24	NA	Planulae	Larvae
Goodbody2013	Yes	563	2531	ScreenTA_13489	map	Scopus	Goodbody-Gringley, G. and Wetzel, D.L. and Gillon, D. and Pulster, E. and Miller, A. and Ritchie, K.B.	Toxicity of Deepwater Horizon Source Oil and the Chemical Dispersant, Corexit 9500, to Coral Larvae	2013	PLoS ONE	10.1371/journal.pone.0045574	8	1	NA	RM/DYO	19	Laboratory_experiment	No	MD	CE	Yes	N/A	Yes	No	No	No	No	No	N/A	low	United States of America	24°54.4'N	81°37.6'W	degrees-minutes	Cheeca Rocks, Florida Keys	Montastraea faveolata	Orbicella faveolata	Species	Dispersant	No	Recruitment	Individual	N/A	HM/DYO	250 mL beakers	24	NA	Planulae	Larvae
Goodbody2013	Yes	564	2522	ScreenTA_13489	map	Scopus	Goodbody-Gringley, G. and Wetzel, D.L. and Gillon, D. and Pulster, E. and Miller, A. and Ritchie, K.B.	Toxicity of Deepwater Horizon Source Oil and the Chemical Dispersant, Corexit 9500, to Coral Larvae	2013	PLoS ONE	10.1371/journal.pone.0045574	8	1	NA	RM/DYO	10	Laboratory_experiment	No	MD	CE	Yes	N/A	Yes	No	No	No	No	No	N/A	low	United States of America	24°33.69'	81°30.1' W	degrees-minutes	mid-channel reef in the Lower Keys portion Florida Keys National Marine Sanctuary	Porites astreoides	Porites astreoides	Species	Dispersant	No	Recruitment	Individual	N/A	HM/DYO	250 mL beakers	24	NA	Planulae	Larvae
Goodbody2013	Yes	564	2522	ScreenTA_13489	map	Scopus	Goodbody-Gringley, G. and Wetzel, D.L. and Gillon, D. and Pulster, E. and Miller, A. and Ritchie, K.B.	Toxicity of Deepwater Horizon Source Oil and the Chemical Dispersant, Corexit 9500, to Coral Larvae	2013	PLoS ONE	10.1371/journal.pone.0045574	8	1	NA	RM/DYO	10	Laboratory_experiment	No	MD	CE	Yes	N/A	Yes	No	No	No	No	No	N/A	low	United States of America	24°33.69'	81°30.1' W	degrees-minutes	mid-channel reef in the Lower Keys portion Florida Keys National Marine Sanctuary	Porites astreoides	Porites astreoides	Species	Dispersant	No	Recruitment	Individual	N/A	HM/DYO	250 mL beakers	24	NA	Planulae	Larvae
Goodbody2013	Yes	564	2522	ScreenTA_13489	map	Scopus	Goodbody-Gringley, G. and Wetzel, D.L. and Gillon, D. and Pulster, E. and Miller, A. and Ritchie, K.B.	Toxicity of Deepwater Horizon Source Oil and the Chemical Dispersant, Corexit 9500, to Coral Larvae	2013	PLoS ONE	10.1371/journal.pone.0045574	8	1	NA	RM/DYO	10	Laboratory_experiment	No	MD	CE	Yes	N/A	Yes	No	No	No	No	No	N/A	low	United States of America	24°33.69'	81°30.1' W	degrees-minutes	mid-channel reef in the Lower Keys portion Florida Keys National Marine Sanctuary	Porites astreoides	Porites astreoides	Species	Dispersant	No	Recruitment	Individual	N/A	HM/DYO	250 mL beakers	24	NA	Planulae	Larvae
Silva2021	Yes	409	update_30_7	ScreenTA_UP_967	update	Scopus	Silva, D.P. and Villela, H.D.M. and Santos, H.F. and Duarte, G.A.S. and Ribeiro, J.R. and Ghizelini, A.M. and Vilela, C.L.S. and Rosado, P.M. and Fazolato, C.S. and Santoro, E.P. and Carmo, F.L. and Ximenes, D.S. and Soriano, A.U. and Rachid, C.T.C.C. and Vega Thurber, R.L. and Peixoto, R.S.	Multi-domain probiotic consortium as an alternative to chemical remediation of oil spills at coral reefs and adjacent sites	2021	Microbiome	10.1186/s40168-021-01041-w	9	1	NA	DYO	7	Laboratory_experiment	No	DYO	CE	Yes	N/A	No	No	No	No	No	No	N/A	unclear	Brazil	22°44'29.95''S	41°52'35.62''W	degrees-minutes-seconds	Joao Fernandes Beach, Armaçao dos Buzios, Rio de Janeiro	Millepora alcicornis	Millepora alcicornis	Species	Dispersant	Yes	Physiology	Colony	N/A	DYO	1.2L aquaria	24	8.257	Nubbins (ca. 5 cm length)	Adult
Negri2000	Yes	143	4997	ScreenTA_6954	map	Scopus	Negri, A.P. and Heyward, A.J.	Inhibition of fertilization and larval metamorphosis of the coral Acropora millepora (Ehrenberg, 1834) by petroleum products	2000	Marine Pollution Bulletin	10.1016/S0025-326X(00)00139-9	41	07-dec	420-427	DYO	5	Laboratory_experiment	No	MD	CE	Yes	N/A	Unknown	No	No	No	No	No	N/A	unclear	Australia	14°40'S	145°26'E	degrees-minutes	Lizard Island, Great Barrier Reef	Acropora millepora	Acropora millepora	Species	Dispersant	No	Reproduction	Individual	N/A	HM	6-well polystyrene cell culture plates	28	NA	Eggs/Sperm	Gametes
Negri2000	Yes	143	4997	ScreenTA_6954	map	Scopus	Negri, A.P. and Heyward, A.J.	Inhibition of fertilization and larval metamorphosis of the coral Acropora millepora (Ehrenberg, 1834) by petroleum products	2000	Marine Pollution Bulletin	10.1016/S0025-326X(00)00139-9	41	07-dec	420-427	DYO	5	Laboratory_experiment	No	MD	CE	Yes	N/A	Unknown	No	No	No	No	No	N/A	unclear	Australia	14°40'S	145°26'E	degrees-minutes	Lizard Island, Great Barrier Reef	Acropora millepora	Acropora millepora	Species	Dispersant	No	Reproduction	Individual	N/A	HM	6-well polystyrene cell culture plates	28	NA	Eggs/Sperm	Gametes
Negri2000	Yes	143	4997	ScreenTA_6954	map	Scopus	Negri, A.P. and Heyward, A.J.	Inhibition of fertilization and larval metamorphosis of the coral Acropora millepora (Ehrenberg, 1834) by petroleum products	2000	Marine Pollution Bulletin	10.1016/S0025-326X(00)00139-9	41	07-dec	420-427	DYO	5	Laboratory_experiment	No	MD	CE	Yes	N/A	Unknown	No	No	No	No	No	N/A	unclear	Australia	14°40'S	145°26'E	degrees-minutes	Lizard Island, Great Barrier Reef	Acropora millepora	Acropora millepora	Species	Dispersant	No	Reproduction	Individual	N/A	HM	6-well polystyrene cell culture plates	28	NA	Eggs/Sperm	Gametes
Negri2000	Yes	143	4997	ScreenTA_6954	map	Scopus	Negri, A.P. and Heyward, A.J.	Inhibition of fertilization and larval metamorphosis of the coral Acropora millepora (Ehrenberg, 1834) by petroleum products	2000	Marine Pollution Bulletin	10.1016/S0025-326X(00)00139-9	41	07-dec	420-427	DYO	5	Laboratory_experiment	No	MD	CE	Yes	N/A	Unknown	No	No	No	No	No	N/A	unclear	Australia	14°40'S	145°26'E	degrees-minutes	Lizard Island, Great Barrier Reef	Acropora millepora	Acropora millepora	Species	Dispersant	No	Reproduction	Individual	N/A	HM	6-well polystyrene cell culture plates	28	NA	Eggs/Sperm	Gametes
Negri2000	Yes	143	4997	ScreenTA_6954	map	Scopus	Negri, A.P. and Heyward, A.J.	Inhibition of fertilization and larval metamorphosis of the coral Acropora millepora (Ehrenberg, 1834) by petroleum products	2000	Marine Pollution Bulletin	10.1016/S0025-326X(00)00139-9	41	07-dec	420-427	DYO	5	Laboratory_experiment	No	MD	CE	Yes	N/A	Unknown	No	No	No	No	No	N/A	unclear	Australia	14°40'S	145°26'E	degrees-minutes	Lizard Island, Great Barrier Reef	Acropora millepora	Acropora millepora	Species	Dispersant	No	Reproduction	Individual	N/A	HM	6-well polystyrene cell culture plates	28	NA	Eggs/Sperm	Gametes
Negri2000	Yes	143	4997	ScreenTA_6954	map	Scopus	Negri, A.P. and Heyward, A.J.	Inhibition of fertilization and larval metamorphosis of the coral Acropora millepora (Ehrenberg, 1834) by petroleum products	2000	Marine Pollution Bulletin	10.1016/S0025-326X(00)00139-9	41	07-dec	420-427	DYO	5	Laboratory_experiment	No	MD	CE	Yes	N/A	Unknown	No	No	No	No	No	N/A	unclear	Australia	14°40'S	145°26'E	degrees-minutes	Lizard Island, Great Barrier Reef	Acropora millepora	Acropora millepora	Species	Dispersant	No	Reproduction	Individual	N/A	HM	6-well polystyrene cell culture plates	28	NA	Eggs/Sperm	Gametes
Negri2000	Yes	143	4997	ScreenTA_6954	map	Scopus	Negri, A.P. and Heyward, A.J.	Inhibition of fertilization and larval metamorphosis of the coral Acropora millepora (Ehrenberg, 1834) by petroleum products	2000	Marine Pollution Bulletin	10.1016/S0025-326X(00)00139-9	41	07-dec	420-427	DYO	5	Laboratory_experiment	No	MD	CE	Yes	N/A	Unknown	No	No	No	No	No	N/A	unclear	Australia	14°40'S	145°26'E	degrees-minutes	Lizard Island, Great Barrier Reef	Acropora millepora	Acropora millepora	Species	Dispersant	No	Reproduction	Individual	N/A	HM	6-well polystyrene cell culture plates	28	NA	Eggs/Sperm	Gametes
Negri2000	Yes	143	4997	ScreenTA_6954	map	Scopus	Negri, A.P. and Heyward, A.J.	Inhibition of fertilization and larval metamorphosis of the coral Acropora millepora (Ehrenberg, 1834) by petroleum products	2000	Marine Pollution Bulletin	10.1016/S0025-326X(00)00139-9	41	07-dec	420-427	DYO	5	Laboratory_experiment	No	MD	CE	Yes	N/A	Unknown	No	No	No	No	No	N/A	unclear	Australia	14°40'S	145°26'E	degrees-minutes	Lizard Island, Great Barrier Reef	Acropora millepora	Acropora millepora	Species	Dispersant	No	Reproduction	Individual	N/A	HM	6-well polystyrene cell culture plates	28	NA	Eggs/Sperm	Gametes
Negri2000	Yes	143	4997	ScreenTA_6954	map	Scopus	Negri, A.P. and Heyward, A.J.	Inhibition of fertilization and larval metamorphosis of the coral Acropora millepora (Ehrenberg, 1834) by petroleum products	2000	Marine Pollution Bulletin	10.1016/S0025-326X(00)00139-9	41	07-dec	420-427	DYO	5	Laboratory_experiment	No	MD	CE	Yes	N/A	Unknown	No	No	No	No	No	N/A	unclear	Australia	14°40'S	145°26'E	degrees-minutes	Lizard Island, Great Barrier Reef	Acropora millepora	Acropora millepora	Species	Dispersant	No	Reproduction	Individual	N/A	HM	6-well polystyrene cell culture plates	28	NA	Eggs/Sperm	Gametes
Negri2000	Yes	143	4997	ScreenTA_6954	map	Scopus	Negri, A.P. and Heyward, A.J.	Inhibition of fertilization and larval metamorphosis of the coral Acropora millepora (Ehrenberg, 1834) by petroleum products	2000	Marine Pollution Bulletin	10.1016/S0025-326X(00)00139-9	41	07-dec	420-427	DYO	5	Laboratory_experiment	No	MD	CE	Yes	N/A	Unknown	No	No	No	No	No	N/A	unclear	Australia	14°40'S	145°26'E	degrees-minutes	Lizard Island, Great Barrier Reef	Acropora millepora	Acropora millepora	Species	Dispersant	No	Reproduction	Individual	N/A	HM	6-well polystyrene cell culture plates	28	NA	Eggs/Sperm	Gametes
Dodge1984	Yes	207	1524	ScreenTA_12759	map	Scopus	Dodge, R.E. and Wyers, S.C. and Frith, H.R. and Knap, A.H. and Smith, S.R. and Sleeter, T.D.	The effects of oil and oil dispersants on the skeletal growth of the hermatypic coral Diploria strigosa	1984	Coral Reefs	10.1007/BF00288254	3	4	191-198	MD	4	Laboratory_experiment	Linked Coroil project Bermuda	DYO	CE	Yes	N/A	No	No	No	No	No	No	One experiment	unclear	Bermuda	NA	NA	NA	North Ledge Flat reefs	Diploria strigosa	Pseudodiploria strigosa	Species	Dispersant	No	Growth	Individual	N/A	DYO/HM	Aquarium	27.6	NA	Specimens ca. 12 cm diameter	Adult
Cook1983	Yes	411	1095	ScreenTA_4760	map	Scopus	Cook, C.B. and Knap, A.H.	Effects of crude oil and chemical dispersant on photosynthesis in the brain coral Diploria strigosa	1983	Marine Biology	10.1007/BF00392967	78	1	21-27	MG/DYO	3	Laboratory_experiment	Linked Coroil project Bermuda	DYO	CE	Yes	N/A	No	No	No	No	No	No	N/A	unclear	Bermuda	NA	NA	NA	Snapper Rocks	Diploria strigosa (Dana)	Pseudodiploria strigosa	Species	Dispersant	No	Physiology	Colony	N/A	DYO	Aquarium	22	NA	Rectangular pieces 3x3x2 cm	Adult
Negri2000	Yes	565	4998	ScreenTA_6954	map	Scopus	Negri, A.P. and Heyward, A.J.	Inhibition of fertilization and larval metamorphosis of the coral Acropora millepora (Ehrenberg, 1834) by petroleum products	2000	Marine Pollution Bulletin	10.1016/S0025-326X(00)00139-9	41	07-dec	420-427	DYO	6	Laboratory_experiment	No	MD	CE	Yes	N/A	Unknown	No	No	No	No	No	N/A	unclear	Australia	14°40'S	145°26'E	degrees-minutes	Lizard Island, Great Barrier Reef	Acropora millepora	Acropora millepora	Species	Dispersant	No	Recruitment	Individual	N/A	HM	6-well polystyrene cell culture plates	29	NA	8d old larvae	Larvae
Negri2000	Yes	565	4998	ScreenTA_6954	map	Scopus	Negri, A.P. and Heyward, A.J.	Inhibition of fertilization and larval metamorphosis of the coral Acropora millepora (Ehrenberg, 1834) by petroleum products	2000	Marine Pollution Bulletin	10.1016/S0025-326X(00)00139-9	41	07-dec	420-427	DYO	6	Laboratory_experiment	No	MD	CE	Yes	N/A	Unknown	No	No	No	No	No	N/A	unclear	Australia	14°40'S	145°26'E	degrees-minutes	Lizard Island, Great Barrier Reef	Acropora millepora	Acropora millepora	Species	Dispersant	No	Recruitment	Individual	N/A	HM	6-well polystyrene cell culture plates	29	NA	8d old larvae	Larvae
Negri2000	Yes	565	4998	ScreenTA_6954	map	Scopus	Negri, A.P. and Heyward, A.J.	Inhibition of fertilization and larval metamorphosis of the coral Acropora millepora (Ehrenberg, 1834) by petroleum products	2000	Marine Pollution Bulletin	10.1016/S0025-326X(00)00139-9	41	07-dec	420-427	DYO	6	Laboratory_experiment	No	MD	CE	Yes	N/A	Unknown	No	No	No	No	No	N/A	unclear	Australia	14°40'S	145°26'E	degrees-minutes	Lizard Island, Great Barrier Reef	Acropora millepora	Acropora millepora	Species	Dispersant	No	Recruitment	Individual	N/A	HM	6-well polystyrene cell culture plates	29	NA	8d old larvae	Larvae
Negri2000	Yes	565	4998	ScreenTA_6954	map	Scopus	Negri, A.P. and Heyward, A.J.	Inhibition of fertilization and larval metamorphosis of the coral Acropora millepora (Ehrenberg, 1834) by petroleum products	2000	Marine Pollution Bulletin	10.1016/S0025-326X(00)00139-9	41	07-dec	420-427	DYO	6	Laboratory_experiment	No	MD	CE	Yes	N/A	Unknown	No	No	No	No	No	N/A	unclear	Australia	14°40'S	145°26'E	degrees-minutes	Lizard Island, Great Barrier Reef	Acropora millepora	Acropora millepora	Species	Dispersant	No	Recruitment	Individual	N/A	HM	6-well polystyrene cell culture plates	29	NA	8d old larvae	Larvae
Negri2000	Yes	565	4998	ScreenTA_6954	map	Scopus	Negri, A.P. and Heyward, A.J.	Inhibition of fertilization and larval metamorphosis of the coral Acropora millepora (Ehrenberg, 1834) by petroleum products	2000	Marine Pollution Bulletin	10.1016/S0025-326X(00)00139-9	41	07-dec	420-427	DYO	6	Laboratory_experiment	No	MD	CE	Yes	N/A	Unknown	No	No	No	No	No	N/A	unclear	Australia	14°40'S	145°26'E	degrees-minutes	Lizard Island, Great Barrier Reef	Acropora millepora	Acropora millepora	Species	Dispersant	No	Recruitment	Individual	N/A	HM	6-well polystyrene cell culture plates	29	NA	8d old larvae	Larvae
Negri2000	Yes	565	4998	ScreenTA_6954	map	Scopus	Negri, A.P. and Heyward, A.J.	Inhibition of fertilization and larval metamorphosis of the coral Acropora millepora (Ehrenberg, 1834) by petroleum products	2000	Marine Pollution Bulletin	10.1016/S0025-326X(00)00139-9	41	07-dec	420-427	DYO	6	Laboratory_experiment	No	MD	CE	Yes	N/A	Unknown	No	No	No	No	No	N/A	unclear	Australia	14°40'S	145°26'E	degrees-minutes	Lizard Island, Great Barrier Reef	Acropora millepora	Acropora millepora	Species	Dispersant	No	Recruitment	Individual	N/A	HM	6-well polystyrene cell culture plates	29	NA	8d old larvae	Larvae
Negri2000	Yes	565	4998	ScreenTA_6954	map	Scopus	Negri, A.P. and Heyward, A.J.	Inhibition of fertilization and larval metamorphosis of the coral Acropora millepora (Ehrenberg, 1834) by petroleum products	2000	Marine Pollution Bulletin	10.1016/S0025-326X(00)00139-9	41	07-dec	420-427	DYO	6	Laboratory_experiment	No	MD	CE	Yes	N/A	Unknown	No	No	No	No	No	N/A	unclear	Australia	14°40'S	145°26'E	degrees-minutes	Lizard Island, Great Barrier Reef	Acropora millepora	Acropora millepora	Species	Dispersant	No	Recruitment	Individual	N/A	HM	6-well polystyrene cell culture plates	29	NA	8d old larvae	Larvae
Negri2000	Yes	565	4998	ScreenTA_6954	map	Scopus	Negri, A.P. and Heyward, A.J.	Inhibition of fertilization and larval metamorphosis of the coral Acropora millepora (Ehrenberg, 1834) by petroleum products	2000	Marine Pollution Bulletin	10.1016/S0025-326X(00)00139-9	41	07-dec	420-427	DYO	6	Laboratory_experiment	No	MD	CE	Yes	N/A	Unknown	No	No	No	No	No	N/A	unclear	Australia	14°40'S	145°26'E	degrees-minutes	Lizard Island, Great Barrier Reef	Acropora millepora	Acropora millepora	Species	Dispersant	No	Recruitment	Individual	N/A	HM	6-well polystyrene cell culture plates	29	NA	8d old larvae	Larvae
Negri2000	Yes	565	4998	ScreenTA_6954	map	Scopus	Negri, A.P. and Heyward, A.J.	Inhibition of fertilization and larval metamorphosis of the coral Acropora millepora (Ehrenberg, 1834) by petroleum products	2000	Marine Pollution Bulletin	10.1016/S0025-326X(00)00139-9	41	07-dec	420-427	DYO	6	Laboratory_experiment	No	MD	CE	Yes	N/A	Unknown	No	No	No	No	No	N/A	unclear	Australia	14°40'S	145°26'E	degrees-minutes	Lizard Island, Great Barrier Reef	Acropora millepora	Acropora millepora	Species	Dispersant	No	Recruitment	Individual	N/A	HM	6-well polystyrene cell culture plates	29	NA	8d old larvae	Larvae
Negri2000	Yes	565	4998	ScreenTA_6954	map	Scopus	Negri, A.P. and Heyward, A.J.	Inhibition of fertilization and larval metamorphosis of the coral Acropora millepora (Ehrenberg, 1834) by petroleum products	2000	Marine Pollution Bulletin	10.1016/S0025-326X(00)00139-9	41	07-dec	420-427	DYO	6	Laboratory_experiment	No	MD	CE	Yes	N/A	Unknown	No	No	No	No	No	N/A	unclear	Australia	14°40'S	145°26'E	degrees-minutes	Lizard Island, Great Barrier Reef	Acropora millepora	Acropora millepora	Species	Dispersant	No	Recruitment	Individual	N/A	HM	6-well polystyrene cell culture plates	29	NA	8d old larvae	Larvae
Negri2000	Yes	565	4998	ScreenTA_6954	map	Scopus	Negri, A.P. and Heyward, A.J.	Inhibition of fertilization and larval metamorphosis of the coral Acropora millepora (Ehrenberg, 1834) by petroleum products	2000	Marine Pollution Bulletin	10.1016/S0025-326X(00)00139-9	41	07-dec	420-427	DYO	6	Laboratory_experiment	No	MD	CE	Yes	N/A	Unknown	No	No	No	No	No	N/A	unclear	Australia	14°40'S	145°26'E	degrees-minutes	Lizard Island, Great Barrier Reef	Acropora millepora	Acropora millepora	Species	Dispersant	No	Recruitment	Individual	N/A	HM	6-well polystyrene cell culture plates	29	NA	8d old larvae	Larvae
Negri2000	Yes	565	4998	ScreenTA_6954	map	Scopus	Negri, A.P. and Heyward, A.J.	Inhibition of fertilization and larval metamorphosis of the coral Acropora millepora (Ehrenberg, 1834) by petroleum products	2000	Marine Pollution Bulletin	10.1016/S0025-326X(00)00139-9	41	07-dec	420-427	DYO	6	Laboratory_experiment	No	MD	CE	Yes	N/A	Unknown	No	No	No	No	No	N/A	unclear	Australia	14°40'S	145°26'E	degrees-minutes	Lizard Island, Great Barrier Reef	Acropora millepora	Acropora millepora	Species	Dispersant	No	Recruitment	Individual	N/A	HM	6-well polystyrene cell culture plates	29	NA	8d old larvae	Larvae
Shafir2007	Yes	315	6239	ScreenTA_11353	map	Scopus	Shafir, S. and Van Rijn, J. and Rinkevich, B.	Short and long term toxicity of crude oil and oil dispersants to two representative coral species	2007	Environmental Science and Technology	10.1021/es0704582	41	15	5571-5574	DYO	4	Laboratory_experiment	No	MD	CE	Yes	N/A	Unknown	No	No	No	No	No	N/A	unclear	Israel	NA	NA	NA	Eilat, Red Sea	Stylophora pistillata	Stylophora pistillata	Species	Dispersant	No	Mortality	Colony	N/A	HM	NA	NA	NA	Nubbins (~31mm²)	Adult
Shafir2007	Yes	315	6239	ScreenTA_11353	map	Scopus	Shafir, S. and Van Rijn, J. and Rinkevich, B.	Short and long term toxicity of crude oil and oil dispersants to two representative coral species	2007	Environmental Science and Technology	10.1021/es0704582	41	15	5571-5574	DYO	4	Laboratory_experiment	No	MD	CE	Yes	N/A	Unknown	No	No	No	No	No	N/A	unclear	Israel	NA	NA	NA	Eilat, Red Sea	Stylophora pistillata	Stylophora pistillata	Species	Dispersant	No	Mortality	Colony	N/A	HM	NA	NA	NA	Nubbins (~31mm²)	Adult
Shafir2007	Yes	315	6239	ScreenTA_11353	map	Scopus	Shafir, S. and Van Rijn, J. and Rinkevich, B.	Short and long term toxicity of crude oil and oil dispersants to two representative coral species	2007	Environmental Science and Technology	10.1021/es0704582	41	1900-01-15	5571-5574	DYO	4	Laboratory_experiment	No	MD	CE	Yes	N/A	Unknown	No	No	No	No	No	N/A	unclear	Israel	NA	NA	NA	Eilat, Red Sea	Stylophora pistillata	Stylophora pistillata	Species	Dispersant	No	Mortality	Colony	N/A	HM	NA	NA	NA	Nubbins (~31mm²)	Adult
Shafir2007	Yes	315	6239	ScreenTA_11353	map	Scopus	Shafir, S. and Van Rijn, J. and Rinkevich, B.	Short and long term toxicity of crude oil and oil dispersants to two representative coral species	2007	Environmental Science and Technology	10.1021/es0704582	41	1900-01-15	5571-5574	DYO	4	Laboratory_experiment	No	MD	CE	Yes	N/A	Unknown	No	No	No	No	No	N/A	unclear	Israel	NA	NA	NA	Eilat, Red Sea	Stylophora pistillata	Stylophora pistillata	Species	Dispersant	No	Mortality	Colony	N/A	HM	NA	NA	NA	Nubbins (~31mm²)	Adult
Shafir2007	Yes	315	6239	ScreenTA_11353	map	Scopus	Shafir, S. and Van Rijn, J. and Rinkevich, B.	Short and long term toxicity of crude oil and oil dispersants to two representative coral species	2007	Environmental Science and Technology	10.1021/es0704582	41	15	5571-5574	DYO	4	Laboratory_experiment	No	MD	CE	Yes	N/A	Unknown	No	No	No	No	No	N/A	unclear	Israel	NA	NA	NA	Eilat, Red Sea	Stylophora pistillata	Stylophora pistillata	Species	Dispersant	No	Mortality	Colony	N/A	HM	NA	NA	NA	Nubbins (~31mm²)	Adult
Shafir2007	Yes	315	6239	ScreenTA_11353	map	Scopus	Shafir, S. and Van Rijn, J. and Rinkevich, B.	Short and long term toxicity of crude oil and oil dispersants to two representative coral species	2007	Environmental Science and Technology	10.1021/es0704582	41	15	5571-5574	DYO	4	Laboratory_experiment	No	MD	CE	Yes	N/A	Unknown	No	No	No	No	No	N/A	unclear	Israel	NA	NA	NA	Eilat, Red Sea	Stylophora pistillata	Stylophora pistillata	Species	Dispersant	No	Mortality	Colony	N/A	HM	NA	NA	NA	Nubbins (~31mm²)	Adult
Shafir2007	Yes	315	6239	ScreenTA_11353	map	Scopus	Shafir, S. and Van Rijn, J. and Rinkevich, B.	Short and long term toxicity of crude oil and oil dispersants to two representative coral species	2007	Environmental Science and Technology	10.1021/es0704582	41	15	5571-5574	DYO	4	Laboratory_experiment	No	MD	CE	Yes	N/A	Unknown	No	No	No	No	No	N/A	unclear	Israel	NA	NA	NA	Eilat, Red Sea	Stylophora pistillata	Stylophora pistillata	Species	Dispersant	No	Mortality	Colony	N/A	HM	NA	NA	NA	Nubbins (~31mm²)	Adult
Shafir2007	Yes	315	6239	ScreenTA_11353	map	Scopus	Shafir, S. and Van Rijn, J. and Rinkevich, B.	Short and long term toxicity of crude oil and oil dispersants to two representative coral species	2007	Environmental Science and Technology	10.1021/es0704582	41	15	5571-5574	DYO	4	Laboratory_experiment	No	MD	CE	Yes	N/A	Unknown	No	No	No	No	No	N/A	unclear	Israel	NA	NA	NA	Eilat, Red Sea	Stylophora pistillata	Stylophora pistillata	Species	Dispersant	No	Mortality	Colony	N/A	HM	NA	NA	NA	Nubbins (~31mm²)	Adult
Shafir2007	Yes	323	6238	ScreenTA_11353	map	Scopus	Shafir, S. and Van Rijn, J. and Rinkevich, B.	Short and long term toxicity of crude oil and oil dispersants to two representative coral species	2007	Environmental Science and Technology	10.1021/es0704582	41	15	5571-5574	DYO	3	Laboratory_experiment	No	MD	CE	Yes	N/A	Unknown	No	No	No	No	No	N/A	unclear	Israel	NA	NA	NA	Eilat, Red Sea	Stylophora pistillata	Stylophora pistillata	Species	Dispersant	No	Mortality	Colony	N/A	HM	NA	NA	NA	Nubbins (~31mm²)	Adult
Shafir2007	Yes	323	6238	ScreenTA_11353	map	Scopus	Shafir, S. and Van Rijn, J. and Rinkevich, B.	Short and long term toxicity of crude oil and oil dispersants to two representative coral species	2007	Environmental Science and Technology	10.1021/es0704582	41	15	5571-5574	DYO	3	Laboratory_experiment	No	MD	CE	Yes	N/A	Unknown	No	No	No	No	No	N/A	unclear	Israel	NA	NA	NA	Eilat, Red Sea	Stylophora pistillata	Stylophora pistillata	Species	Dispersant	No	Mortality	Colony	N/A	HM	NA	NA	NA	Nubbins (~31mm²)	Adult
Shafir2007	Yes	323	6238	ScreenTA_11353	map	Scopus	Shafir, S. and Van Rijn, J. and Rinkevich, B.	Short and long term toxicity of crude oil and oil dispersants to two representative coral species	2007	Environmental Science and Technology	10.1021/es0704582	41	15	5571-5574	DYO	3	Laboratory_experiment	No	MD	CE	Yes	N/A	Unknown	No	No	No	No	No	N/A	unclear	Israel	NA	NA	NA	Eilat, Red Sea	Stylophora pistillata	Stylophora pistillata	Species	Dispersant	No	Mortality	Colony	N/A	HM	NA	NA	NA	Nubbins (~31mm²)	Adult
Shafir2007	Yes	323	6238	ScreenTA_11353	map	Scopus	Shafir, S. and Van Rijn, J. and Rinkevich, B.	Short and long term toxicity of crude oil and oil dispersants to two representative coral species	2007	Environmental Science and Technology	10.1021/es0704582	41	15	5571-5574	DYO	3	Laboratory_experiment	No	MD	CE	Yes	N/A	Unknown	No	No	No	No	No	N/A	unclear	Israel	NA	NA	NA	Eilat, Red Sea	Stylophora pistillata	Stylophora pistillata	Species	Dispersant	No	Mortality	Colony	N/A	HM	NA	NA	NA	Nubbins (~31mm²)	Adult
Shafir2007	Yes	323	6238	ScreenTA_11353	map	Scopus	Shafir, S. and Van Rijn, J. and Rinkevich, B.	Short and long term toxicity of crude oil and oil dispersants to two representative coral species	2007	Environmental Science and Technology	10.1021/es0704582	41	15	5571-5574	DYO	3	Laboratory_experiment	No	MD	CE	Yes	N/A	Unknown	No	No	No	No	No	N/A	unclear	Israel	NA	NA	NA	Eilat, Red Sea	Stylophora pistillata	Stylophora pistillata	Species	Dispersant	No	Mortality	Colony	N/A	HM	NA	NA	NA	Nubbins (~31mm²)	Adult
Shafir2007	Yes	323	6238	ScreenTA_11353	map	Scopus	Shafir, S. and Van Rijn, J. and Rinkevich, B.	Short and long term toxicity of crude oil and oil dispersants to two representative coral species	2007	Environmental Science and Technology	10.1021/es0704582	41	15	5571-5574	DYO	3	Laboratory_experiment	No	MD	CE	Yes	N/A	Unknown	No	No	No	No	No	N/A	unclear	Israel	NA	NA	NA	Eilat, Red Sea	Stylophora pistillata	Stylophora pistillata	Species	Dispersant	No	Mortality	Colony	N/A	HM	NA	NA	NA	Nubbins (~31mm²)	Adult
Shafir2007	Yes	323	6238	ScreenTA_11353	map	Scopus	Shafir, S. and Van Rijn, J. and Rinkevich, B.	Short and long term toxicity of crude oil and oil dispersants to two representative coral species	2007	Environmental Science and Technology	10.1021/es0704582	41	15	5571-5574	DYO	3	Laboratory_experiment	No	MD	CE	Yes	N/A	Unknown	No	No	No	No	No	N/A	unclear	Israel	NA	NA	NA	Eilat, Red Sea	Stylophora pistillata	Stylophora pistillata	Species	Dispersant	No	Mortality	Colony	N/A	HM	NA	NA	NA	Nubbins (~31mm²)	Adult
Shafir2007	Yes	323	6238	ScreenTA_11353	map	Scopus	Shafir, S. and Van Rijn, J. and Rinkevich, B.	Short and long term toxicity of crude oil and oil dispersants to two representative coral species	2007	Environmental Science and Technology	10.1021/es0704582	41	15	5571-5574	DYO	3	Laboratory_experiment	No	MD	CE	Yes	N/A	Unknown	No	No	No	No	No	N/A	unclear	Israel	NA	NA	NA	Eilat, Red Sea	Stylophora pistillata	Stylophora pistillata	Species	Dispersant	No	Mortality	Colony	N/A	HM	NA	NA	NA	Nubbins (~31mm²)	Adult
Epstein2000	Yes	590	1861	ScreenTA_13493	map	Scopus	Epstein, N. and Bak, R.P.M. and Rinkevich, B.	Toxicity of third generation dispersants and dispersed Egyptian crude oil on Red Sea coral larvae	2000	Marine Pollution Bulletin	10.1016/S0025-326X(99)00232-5	40	6	497-503	KB/DYO	17	Laboratory_experiment	No	MD	CE	Yes	N/A	Unknown	No	No	No	No	No	N/A	unclear	Egypt	NA	NA	NA	northern Gulf of Eilat	Stylophora pistillata	Stylophora pistillata	Species	Dispersant	No	Recruitment	Individual	N/A	HM	5mL Tissue culture dishes	24	NA	Planulae	Larvae
Epstein2000	Yes	590	1861	ScreenTA_13493	map	Scopus	Epstein, N. and Bak, R.P.M. and Rinkevich, B.	Toxicity of third generation dispersants and dispersed Egyptian crude oil on Red Sea coral larvae	2000	Marine Pollution Bulletin	10.1016/S0025-326X(99)00232-5	40	6	497-503	KB/DYO	17	Laboratory_experiment	No	MD	CE	Yes	N/A	Unknown	No	No	No	No	No	N/A	unclear	Egypt	NA	NA	NA	northern Gulf of Eilat	Stylophora pistillata	Stylophora pistillata	Species	Dispersant	No	Recruitment	Individual	N/A	HM	5mL Tissue culture dishes	24	NA	Planulae	Larvae
Epstein2000	Yes	590	1861	ScreenTA_13493	map	Scopus	Epstein, N. and Bak, R.P.M. and Rinkevich, B.	Toxicity of third generation dispersants and dispersed Egyptian crude oil on Red Sea coral larvae	2000	Marine Pollution Bulletin	10.1016/S0025-326X(99)00232-5	40	6	497-503	KB/DYO	17	Laboratory_experiment	No	MD	CE	Yes	N/A	Unknown	No	No	No	No	No	N/A	unclear	Egypt	NA	NA	NA	northern Gulf of Eilat	Stylophora pistillata	Stylophora pistillata	Species	Dispersant	No	Recruitment	Individual	N/A	HM	5mL Tissue culture dishes	24	NA	Planulae	Larvae
Epstein2000	Yes	590	1861	ScreenTA_13493	map	Scopus	Epstein, N. and Bak, R.P.M. and Rinkevich, B.	Toxicity of third generation dispersants and dispersed Egyptian crude oil on Red Sea coral larvae	2000	Marine Pollution Bulletin	10.1016/S0025-326X(99)00232-5	40	6	497-503	KB/DYO	17	Laboratory_experiment	No	MD	CE	Yes	N/A	Unknown	No	No	No	No	No	N/A	unclear	Egypt	NA	NA	NA	northern Gulf of Eilat	Stylophora pistillata	Stylophora pistillata	Species	Dispersant	No	Recruitment	Individual	N/A	HM	5mL Tissue culture dishes	24	NA	Planulae	Larvae
Negri2018	Yes	593	5009	ScreenTA_2871	map	Scopus	Negri, A.P. and Luter, H.M. and Fisher, R. and Brinkman, D.L. and Irving, P.	Comparative toxicity of five dispersants to coral larvae	2018	Scientific Reports	10.1038/s41598-018-20709-2	8	1	NA	RM	5	Laboratory_experiment	No	MD	CE	Yes	N/A	No	No	No	No	No	No	N/A	unclear	Australia	18°46.420'S	146°31.372'E	degrees-decimal minutes	Esk Island	Acropora millepora	Acropora millepora	Species	Dispersant	No	Recruitment	Individual	Oil Spill Dispersants ; three short exposure periods (2, 6 and 24h) ; Postive Control	DYO/HM	20 ml glass vials	27	8.1	7d old larvae	Larvae
Negri2018	Yes	593	5009	ScreenTA_2871	map	Scopus	Negri, A.P. and Luter, H.M. and Fisher, R. and Brinkman, D.L. and Irving, P.	Comparative toxicity of five dispersants to coral larvae	2018	Scientific Reports	10.1038/s41598-018-20709-2	8	1	NA	RM	5	Laboratory_experiment	No	MD	CE	Yes	N/A	No	No	No	No	No	No	N/A	unclear	Australia	18°46.420'S	146°31.372'E	degrees-decimal minutes	Esk Island	Acropora millepora	Acropora millepora	Species	Dispersant	No	Recruitment	Individual	Oil Spill Dispersants ; three short exposure periods (2, 6 and 24h) ; Postive Control	DYO/HM	20 ml glass vials	27	8.1	7d old larvae	Larvae
Negri2018	Yes	593	5009	ScreenTA_2871	map	Scopus	Negri, A.P. and Luter, H.M. and Fisher, R. and Brinkman, D.L. and Irving, P.	Comparative toxicity of five dispersants to coral larvae	2018	Scientific Reports	10.1038/s41598-018-20709-2	8	1	NA	RM	5	Laboratory_experiment	No	MD	CE	Yes	N/A	No	No	No	No	No	No	N/A	unclear	Australia	18°46.420'S	146°31.372'E	degrees-decimal minutes	Esk Island	Acropora millepora	Acropora millepora	Species	Dispersant	No	Recruitment	Individual	Oil Spill Dispersants ; three short exposure periods (2, 6 and 24h) ; Postive Control	DYO/HM	20 ml glass vials	27	8.1	7d old larvae	Larvae
Negri2018	Yes	593	5009	ScreenTA_2871	map	Scopus	Negri, A.P. and Luter, H.M. and Fisher, R. and Brinkman, D.L. and Irving, P.	Comparative toxicity of five dispersants to coral larvae	2018	Scientific Reports	10.1038/s41598-018-20709-2	8	1	NA	RM	5	Laboratory_experiment	No	MD	CE	Yes	N/A	No	No	No	No	No	No	N/A	unclear	Australia	18°46.420'S	146°31.372'E	degrees-decimal minutes	Esk Island	Acropora millepora	Acropora millepora	Species	Dispersant	No	Recruitment	Individual	Oil Spill Dispersants ; three short exposure periods (2, 6 and 24h) ; Postive Control	DYO/HM	20 ml glass vials	27	8.1	7d old larvae	Larvae
Negri2018	Yes	593	5009	ScreenTA_2871	map	Scopus	Negri, A.P. and Luter, H.M. and Fisher, R. and Brinkman, D.L. and Irving, P.	Comparative toxicity of five dispersants to coral larvae	2018	Scientific Reports	10.1038/s41598-018-20709-2	8	1	NA	RM	5	Laboratory_experiment	No	MD	CE	Yes	N/A	No	No	No	No	No	No	N/A	unclear	Australia	18°46.420'S	146°31.372'E	degrees-decimal minutes	Esk Island	Acropora millepora	Acropora millepora	Species	Dispersant	No	Recruitment	Individual	Oil Spill Dispersants ; three short exposure periods (2, 6 and 24h) ; Postive Control	DYO/HM	20 ml glass vials	27	8.1	7d old larvae	Larvae
Negri2018	Yes	593	5009	ScreenTA_2871	map	Scopus	Negri, A.P. and Luter, H.M. and Fisher, R. and Brinkman, D.L. and Irving, P.	Comparative toxicity of five dispersants to coral larvae	2018	Scientific Reports	10.1038/s41598-018-20709-2	8	1	NA	RM	5	Laboratory_experiment	No	MD	CE	Yes	N/A	No	No	No	No	No	No	N/A	unclear	Australia	18°46.420'S	146°31.372'E	degrees-decimal minutes	Esk Island	Acropora millepora	Acropora millepora	Species	Dispersant	No	Recruitment	Individual	Oil Spill Dispersants ; three short exposure periods (2, 6 and 24h) ; Postive Control	DYO/HM	20 ml glass vials	27	8.1	7d old larvae	Larvae
Negri2018	Yes	593	5009	ScreenTA_2871	map	Scopus	Negri, A.P. and Luter, H.M. and Fisher, R. and Brinkman, D.L. and Irving, P.	Comparative toxicity of five dispersants to coral larvae	2018	Scientific Reports	10.1038/s41598-018-20709-2	8	1	NA	RM	5	Laboratory_experiment	No	MD	CE	Yes	N/A	No	No	No	No	No	No	N/A	unclear	Australia	18°46.420'S	146°31.372'E	degrees-decimal minutes	Esk Island	Acropora millepora	Acropora millepora	Species	Dispersant	No	Recruitment	Individual	Oil Spill Dispersants ; three short exposure periods (2, 6 and 24h) ; Postive Control	DYO/HM	20 ml glass vials	27	8.1	7d old larvae	Larvae
Shafir2007	Yes	339	6240	ScreenTA_11353	map	Scopus	Shafir, S. and Van Rijn, J. and Rinkevich, B.	Short and long term toxicity of crude oil and oil dispersants to two representative coral species	2007	Environmental Science and Technology	10.1021/es0704582	41	15	5571-5574	DYO	5	Laboratory_experiment	No	MD	CE	Yes	N/A	Unknown	No	No	No	No	No	N/A	unclear	Israel	NA	NA	NA	Eilat, Red Sea	Stylophora pistillata	Stylophora pistillata	Species	Dispersant	No	Mortality	Colony	N/A	HM	NA	NA	NA	Nubbins (~31mm²)	Adult
Shafir2007	Yes	339	6240	ScreenTA_11353	map	Scopus	Shafir, S. and Van Rijn, J. and Rinkevich, B.	Short and long term toxicity of crude oil and oil dispersants to two representative coral species	2007	Environmental Science and Technology	10.1021/es0704582	41	15	5571-5574	DYO	5	Laboratory_experiment	No	MD	CE	Yes	N/A	Unknown	No	No	No	No	No	N/A	unclear	Israel	NA	NA	NA	Eilat, Red Sea	Stylophora pistillata	Stylophora pistillata	Species	Dispersant	No	Mortality	Colony	N/A	HM	NA	NA	NA	Nubbins (~31mm²)	Adult
Shafir2007	Yes	339	6240	ScreenTA_11353	map	Scopus	Shafir, S. and Van Rijn, J. and Rinkevich, B.	Short and long term toxicity of crude oil and oil dispersants to two representative coral species	2007	Environmental Science and Technology	10.1021/es0704582	41	15	5571-5574	DYO	5	Laboratory_experiment	No	MD	CE	Yes	N/A	Unknown	No	No	No	No	No	N/A	unclear	Israel	NA	NA	NA	Eilat, Red Sea	Stylophora pistillata	Stylophora pistillata	Species	Dispersant	No	Mortality	Colony	N/A	HM	NA	NA	NA	Nubbins (~31mm²)	Adult
Shafir2007	Yes	339	6240	ScreenTA_11353	map	Scopus	Shafir, S. and Van Rijn, J. and Rinkevich, B.	Short and long term toxicity of crude oil and oil dispersants to two representative coral species	2007	Environmental Science and Technology	10.1021/es0704582	41	15	5571-5574	DYO	5	Laboratory_experiment	No	MD	CE	Yes	N/A	Unknown	No	No	No	No	No	N/A	unclear	Israel	NA	NA	NA	Eilat, Red Sea	Stylophora pistillata	Stylophora pistillata	Species	Dispersant	No	Mortality	Colony	N/A	HM	NA	NA	NA	Nubbins (~31mm²)	Adult
Shafir2007	Yes	339	6240	ScreenTA_11353	map	Scopus	Shafir, S. and Van Rijn, J. and Rinkevich, B.	Short and long term toxicity of crude oil and oil dispersants to two representative coral species	2007	Environmental Science and Technology	10.1021/es0704582	41	15	5571-5574	DYO	5	Laboratory_experiment	No	MD	CE	Yes	N/A	Unknown	No	No	No	No	No	N/A	unclear	Israel	NA	NA	NA	Eilat, Red Sea	Stylophora pistillata	Stylophora pistillata	Species	Dispersant	No	Mortality	Colony	N/A	HM	NA	NA	NA	Nubbins (~31mm²)	Adult
Shafir2007	Yes	339	6240	ScreenTA_11353	map	Scopus	Shafir, S. and Van Rijn, J. and Rinkevich, B.	Short and long term toxicity of crude oil and oil dispersants to two representative coral species	2007	Environmental Science and Technology	10.1021/es0704582	41	15	5571-5574	DYO	5	Laboratory_experiment	No	MD	CE	Yes	N/A	Unknown	No	No	No	No	No	N/A	unclear	Israel	NA	NA	NA	Eilat, Red Sea	Stylophora pistillata	Stylophora pistillata	Species	Dispersant	No	Mortality	Colony	N/A	HM	NA	NA	NA	Nubbins (~31mm²)	Adult
Shafir2007	Yes	339	6240	ScreenTA_11353	map	Scopus	Shafir, S. and Van Rijn, J. and Rinkevich, B.	Short and long term toxicity of crude oil and oil dispersants to two representative coral species	2007	Environmental Science and Technology	10.1021/es0704582	41	15	5571-5574	DYO	5	Laboratory_experiment	No	MD	CE	Yes	N/A	Unknown	No	No	No	No	No	N/A	unclear	Israel	NA	NA	NA	Eilat, Red Sea	Stylophora pistillata	Stylophora pistillata	Species	Dispersant	No	Mortality	Colony	N/A	HM	NA	NA	NA	Nubbins (~31mm²)	Adult
Shafir2007	Yes	339	6240	ScreenTA_11353	map	Scopus	Shafir, S. and Van Rijn, J. and Rinkevich, B.	Short and long term toxicity of crude oil and oil dispersants to two representative coral species	2007	Environmental Science and Technology	10.1021/es0704582	41	15	5571-5574	DYO	5	Laboratory_experiment	No	MD	CE	Yes	N/A	Unknown	No	No	No	No	No	N/A	unclear	Israel	NA	NA	NA	Eilat, Red Sea	Stylophora pistillata	Stylophora pistillata	Species	Dispersant	No	Mortality	Colony	N/A	HM	NA	NA	NA	Nubbins (~31mm²)	Adult
Epstein2000	No	340	1848	ScreenTA_13493	map	Scopus	Epstein, N. and Bak, R.P.M. and Rinkevich, B.	Toxicity of third generation dispersants and dispersed Egyptian crude oil on Red Sea coral larvae	2000	Marine Pollution Bulletin	10.1016/S0025-326X(99)00232-5	40	6	497-503	KB/DYO	4	Laboratory_experiment	No	MD	CE	Yes	N/A	Unknown	No	No	No	No	No	N/A	unclear	Egypt	NA	NA	NA	northern Gulf of Eilat	Stylophora pistillata	Stylophora pistillata	Species	Dispersant	No	Mortality	Individual	N/A	HM	5mL Tissue culture dishes	24	NA	Planulae	Larvae
Epstein2000	No	340	1848	ScreenTA_13493	map	Scopus	Epstein, N. and Bak, R.P.M. and Rinkevich, B.	Toxicity of third generation dispersants and dispersed Egyptian crude oil on Red Sea coral larvae	2000	Marine Pollution Bulletin	10.1016/S0025-326X(99)00232-5	40	6	497-503	KB/DYO	4	Laboratory_experiment	No	MD	CE	Yes	N/A	Unknown	No	No	No	No	No	N/A	unclear	Egypt	NA	NA	NA	northern Gulf of Eilat	Stylophora pistillata	Stylophora pistillata	Species	Dispersant	No	Mortality	Individual	N/A	HM	5mL Tissue culture dishes	24	NA	Planulae	Larvae
Epstein2000	Yes	340	1848	ScreenTA_13493	map	Scopus	Epstein, N. and Bak, R.P.M. and Rinkevich, B.	Toxicity of third generation dispersants and dispersed Egyptian crude oil on Red Sea coral larvae	2000	Marine Pollution Bulletin	10.1016/S0025-326X(99)00232-5	40	6	497-503	KB/DYO	4	Laboratory_experiment	No	MD	CE	Yes	N/A	Unknown	No	No	No	No	No	N/A	unclear	Egypt	NA	NA	NA	northern Gulf of Eilat	Stylophora pistillata	Stylophora pistillata	Species	Dispersant	No	Mortality	Individual	N/A	HM	5mL Tissue culture dishes	24	NA	Planulae	Larvae
Epstein2000	No	340	1848	ScreenTA_13493	map	Scopus	Epstein, N. and Bak, R.P.M. and Rinkevich, B.	Toxicity of third generation dispersants and dispersed Egyptian crude oil on Red Sea coral larvae	2000	Marine Pollution Bulletin	10.1016/S0025-326X(99)00232-5	40	6	497-503	KB/DYO	4	Laboratory_experiment	No	MD	CE	Yes	N/A	Unknown	No	No	No	No	No	N/A	unclear	Egypt	NA	NA	NA	northern Gulf of Eilat	Stylophora pistillata	Stylophora pistillata	Species	Dispersant	No	Mortality	Individual	N/A	HM	5mL Tissue culture dishes	24	NA	Planulae	Larvae
Epstein2000	Yes	605	1849	ScreenTA_13493	map	Scopus	Epstein, N. and Bak, R.P.M. and Rinkevich, B.	Toxicity of third generation dispersants and dispersed Egyptian crude oil on Red Sea coral larvae	2000	Marine Pollution Bulletin	10.1016/S0025-326X(99)00232-5	40	6	497-503	KB/DYO	5	Laboratory_experiment	No	MD	CE	Yes	N/A	Unknown	No	No	No	No	No	N/A	unclear	Egypt	NA	NA	NA	northern Gulf of Eilat	Stylophora pistillata	Stylophora pistillata	Species	Dispersant	No	Recruitment	Individual	N/A	HM	5mL Tissue culture dishes	24	NA	Planulae	Larvae
Epstein2000	Yes	605	1849	ScreenTA_13493	map	Scopus	Epstein, N. and Bak, R.P.M. and Rinkevich, B.	Toxicity of third generation dispersants and dispersed Egyptian crude oil on Red Sea coral larvae	2000	Marine Pollution Bulletin	10.1016/S0025-326X(99)00232-5	40	6	497-503	KB/DYO	5	Laboratory_experiment	No	MD	CE	Yes	N/A	Unknown	No	No	No	No	No	N/A	unclear	Egypt	NA	NA	NA	northern Gulf of Eilat	Stylophora pistillata	Stylophora pistillata	Species	Dispersant	No	Recruitment	Individual	N/A	HM	5mL Tissue culture dishes	24	NA	Planulae	Larvae
Epstein2000	Yes	605	1849	ScreenTA_13493	map	Scopus	Epstein, N. and Bak, R.P.M. and Rinkevich, B.	Toxicity of third generation dispersants and dispersed Egyptian crude oil on Red Sea coral larvae	2000	Marine Pollution Bulletin	10.1016/S0025-326X(99)00232-5	40	6	497-503	KB/DYO	5	Laboratory_experiment	No	MD	CE	Yes	N/A	Unknown	No	No	No	No	No	N/A	unclear	Egypt	NA	NA	NA	northern Gulf of Eilat	Stylophora pistillata	Stylophora pistillata	Species	Dispersant	No	Recruitment	Individual	N/A	HM	5mL Tissue culture dishes	24	NA	Planulae	Larvae
Epstein2000	Yes	605	1849	ScreenTA_13493	map	Scopus	Epstein, N. and Bak, R.P.M. and Rinkevich, B.	Toxicity of third generation dispersants and dispersed Egyptian crude oil on Red Sea coral larvae	2000	Marine Pollution Bulletin	10.1016/S0025-326X(99)00232-5	40	6	497-503	KB/DYO	5	Laboratory_experiment	No	MD	CE	Yes	N/A	Unknown	No	No	No	No	No	N/A	unclear	Egypt	NA	NA	NA	northern Gulf of Eilat	Stylophora pistillata	Stylophora pistillata	Species	Dispersant	No	Recruitment	Individual	N/A	HM	5mL Tissue culture dishes	24	NA	Planulae	Larvae
Silva2021	Yes	499	update_30_6	ScreenTA_UP_967	update	Scopus	Silva, D.P. and Villela, H.D.M. and Santos, H.F. and Duarte, G.A.S. and Ribeiro, J.R. and Ghizelini, A.M. and Vilela, C.L.S. and Rosado, P.M. and Fazolato, C.S. and Santoro, E.P. and Carmo, F.L. and Ximenes, D.S. and Soriano, A.U. and Rachid, C.T.C.C. and Vega Thurber, R.L. and Peixoto, R.S.	Multi-domain probiotic consortium as an alternative to chemical remediation of oil spills at coral reefs and adjacent sites	2021	Microbiome	10.1186/s40168-021-01041-w	9	1900-01-01	NA	DYO	6	Laboratory_experiment	No	DYO	CE	Yes	N/A	No	No	No	No	No	No	N/A	unclear	Brazil	22°44'29.95''S	41°52'35.62''W	degrees-minutes-seconds	Joao Fernandes Beach, Armaçao dos Buzios, Rio de Janeiro	Millepora alcicornis	Millepora alcicornis	Species	Dispersant	No	Physiology	Colony	N/A	DYO	1.2L aquaria	24	8.257	Nubbins (ca. 5 cm length)	Adult
Shafir2007	Yes	352	6241	ScreenTA_11353	map	Scopus	Shafir, S. and Van Rijn, J. and Rinkevich, B.	Short and long term toxicity of crude oil and oil dispersants to two representative coral species	2007	Environmental Science and Technology	10.1021/es0704582	41	15	5571-5574	DYO	6	Laboratory_experiment	No	MD	CE	Yes	N/A	Unknown	No	No	No	No	No	N/A	unclear	Israel	NA	NA	NA	Eilat, Red Sea	Stylophora pistillata	Stylophora pistillata	Species	Dispersant	No	Mortality	Colony	N/A	HM	NA	NA	NA	Nubbins (~31mm²)	Adult
Shafir2007	Yes	352	6241	ScreenTA_11353	map	Scopus	Shafir, S. and Van Rijn, J. and Rinkevich, B.	Short and long term toxicity of crude oil and oil dispersants to two representative coral species	2007	Environmental Science and Technology	10.1021/es0704582	41	15	5571-5574	DYO	6	Laboratory_experiment	No	MD	CE	Yes	N/A	Unknown	No	No	No	No	No	N/A	unclear	Israel	NA	NA	NA	Eilat, Red Sea	Stylophora pistillata	Stylophora pistillata	Species	Dispersant	No	Mortality	Colony	N/A	HM	NA	NA	NA	Nubbins (~31mm²)	Adult
Shafir2007	Yes	352	6241	ScreenTA_11353	map	Scopus	Shafir, S. and Van Rijn, J. and Rinkevich, B.	Short and long term toxicity of crude oil and oil dispersants to two representative coral species	2007	Environmental Science and Technology	10.1021/es0704582	41	15	5571-5574	DYO	6	Laboratory_experiment	No	MD	CE	Yes	N/A	Unknown	No	No	No	No	No	N/A	unclear	Israel	NA	NA	NA	Eilat, Red Sea	Stylophora pistillata	Stylophora pistillata	Species	Dispersant	No	Mortality	Colony	N/A	HM	NA	NA	NA	Nubbins (~31mm²)	Adult
Shafir2007	Yes	352	6241	ScreenTA_11353	map	Scopus	Shafir, S. and Van Rijn, J. and Rinkevich, B.	Short and long term toxicity of crude oil and oil dispersants to two representative coral species	2007	Environmental Science and Technology	10.1021/es0704582	41	15	5571-5574	DYO	6	Laboratory_experiment	No	MD	CE	Yes	N/A	Unknown	No	No	No	No	No	N/A	unclear	Israel	NA	NA	NA	Eilat, Red Sea	Stylophora pistillata	Stylophora pistillata	Species	Dispersant	No	Mortality	Colony	N/A	HM	NA	NA	NA	Nubbins (~31mm²)	Adult
Shafir2007	Yes	352	6241	ScreenTA_11353	map	Scopus	Shafir, S. and Van Rijn, J. and Rinkevich, B.	Short and long term toxicity of crude oil and oil dispersants to two representative coral species	2007	Environmental Science and Technology	10.1021/es0704582	41	15	5571-5574	DYO	6	Laboratory_experiment	No	MD	CE	Yes	N/A	Unknown	No	No	No	No	No	N/A	unclear	Israel	NA	NA	NA	Eilat, Red Sea	Stylophora pistillata	Stylophora pistillata	Species	Dispersant	No	Mortality	Colony	N/A	HM	NA	NA	NA	Nubbins (~31mm²)	Adult
Shafir2007	Yes	352	6241	ScreenTA_11353	map	Scopus	Shafir, S. and Van Rijn, J. and Rinkevich, B.	Short and long term toxicity of crude oil and oil dispersants to two representative coral species	2007	Environmental Science and Technology	10.1021/es0704582	41	15	5571-5574	DYO	6	Laboratory_experiment	No	MD	CE	Yes	N/A	Unknown	No	No	No	No	No	N/A	unclear	Israel	NA	NA	NA	Eilat, Red Sea	Stylophora pistillata	Stylophora pistillata	Species	Dispersant	No	Mortality	Colony	N/A	HM	NA	NA	NA	Nubbins (~31mm²)	Adult
Shafir2007	Yes	352	6241	ScreenTA_11353	map	Scopus	Shafir, S. and Van Rijn, J. and Rinkevich, B.	Short and long term toxicity of crude oil and oil dispersants to two representative coral species	2007	Environmental Science and Technology	10.1021/es0704582	41	15	5571-5574	DYO	6	Laboratory_experiment	No	MD	CE	Yes	N/A	Unknown	No	No	No	No	No	N/A	unclear	Israel	NA	NA	NA	Eilat, Red Sea	Stylophora pistillata	Stylophora pistillata	Species	Dispersant	No	Mortality	Colony	N/A	HM	NA	NA	NA	Nubbins (~31mm²)	Adult
Shafir2007	Yes	352	6241	ScreenTA_11353	map	Scopus	Shafir, S. and Van Rijn, J. and Rinkevich, B.	Short and long term toxicity of crude oil and oil dispersants to two representative coral species	2007	Environmental Science and Technology	10.1021/es0704582	41	15	5571-5574	DYO	6	Laboratory_experiment	No	MD	CE	Yes	N/A	Unknown	No	No	No	No	No	N/A	unclear	Israel	NA	NA	NA	Eilat, Red Sea	Stylophora pistillata	Stylophora pistillata	Species	Dispersant	No	Mortality	Colony	N/A	HM	NA	NA	NA	Nubbins (~31mm²)	Adult
Epstein2000	No	353	1851	ScreenTA_13493	map	Scopus	Epstein, N. and Bak, R.P.M. and Rinkevich, B.	Toxicity of third generation dispersants and dispersed Egyptian crude oil on Red Sea coral larvae	2000	Marine Pollution Bulletin	10.1016/S0025-326X(99)00232-5	40	6	497-503	KB/DYO	7	Laboratory_experiment	No	MD	CE	Yes	N/A	Unknown	No	No	No	No	No	N/A	unclear	Egypt	NA	NA	NA	northern Gulf of Eilat	Stylophora pistillata	Stylophora pistillata	Species	Dispersant	No	Mortality	Individual	N/A	HM	5mL Tissue culture dishes	24	NA	Planulae	Larvae
Epstein2000	No	353	1851	ScreenTA_13493	map	Scopus	Epstein, N. and Bak, R.P.M. and Rinkevich, B.	Toxicity of third generation dispersants and dispersed Egyptian crude oil on Red Sea coral larvae	2000	Marine Pollution Bulletin	10.1016/S0025-326X(99)00232-5	40	6	497-503	KB/DYO	7	Laboratory_experiment	No	MD	CE	Yes	N/A	Unknown	No	No	No	No	No	N/A	unclear	Egypt	NA	NA	NA	northern Gulf of Eilat	Stylophora pistillata	Stylophora pistillata	Species	Dispersant	No	Mortality	Individual	N/A	HM	5mL Tissue culture dishes	24	NA	Planulae	Larvae
Epstein2000	Yes	353	1851	ScreenTA_13493	map	Scopus	Epstein, N. and Bak, R.P.M. and Rinkevich, B.	Toxicity of third generation dispersants and dispersed Egyptian crude oil on Red Sea coral larvae	2000	Marine Pollution Bulletin	10.1016/S0025-326X(99)00232-5	40	6	497-503	KB/DYO	7	Laboratory_experiment	No	MD	CE	Yes	N/A	Unknown	No	No	No	No	No	N/A	unclear	Egypt	NA	NA	NA	northern Gulf of Eilat	Stylophora pistillata	Stylophora pistillata	Species	Dispersant	No	Mortality	Individual	N/A	HM	5mL Tissue culture dishes	24	NA	Planulae	Larvae
Epstein2000	Yes	353	1851	ScreenTA_13493	map	Scopus	Epstein, N. and Bak, R.P.M. and Rinkevich, B.	Toxicity of third generation dispersants and dispersed Egyptian crude oil on Red Sea coral larvae	2000	Marine Pollution Bulletin	10.1016/S0025-326X(99)00232-5	40	6	497-503	KB/DYO	7	Laboratory_experiment	No	MD	CE	Yes	N/A	Unknown	No	No	No	No	No	N/A	unclear	Egypt	NA	NA	NA	northern Gulf of Eilat	Stylophora pistillata	Stylophora pistillata	Species	Dispersant	No	Mortality	Individual	N/A	HM	5mL Tissue culture dishes	24	NA	Planulae	Larvae
Epstein2000	Yes	615	1852	ScreenTA_13493	map	Scopus	Epstein, N. and Bak, R.P.M. and Rinkevich, B.	Toxicity of third generation dispersants and dispersed Egyptian crude oil on Red Sea coral larvae	2000	Marine Pollution Bulletin	10.1016/S0025-326X(99)00232-5	40	6	497-503	KB/DYO	8	Laboratory_experiment	No	MD	CE	Yes	N/A	Unknown	No	No	No	No	No	N/A	unclear	Egypt	NA	NA	NA	northern Gulf of Eilat	Stylophora pistillata	Stylophora pistillata	Species	Dispersant	No	Recruitment	Individual	N/A	HM	5mL Tissue culture dishes	24	NA	Planulae	Larvae
Epstein2000	Yes	615	1852	ScreenTA_13493	map	Scopus	Epstein, N. and Bak, R.P.M. and Rinkevich, B.	Toxicity of third generation dispersants and dispersed Egyptian crude oil on Red Sea coral larvae	2000	Marine Pollution Bulletin	10.1016/S0025-326X(99)00232-5	40	6	497-503	KB/DYO	8	Laboratory_experiment	No	MD	CE	Yes	N/A	Unknown	No	No	No	No	No	N/A	unclear	Egypt	NA	NA	NA	northern Gulf of Eilat	Stylophora pistillata	Stylophora pistillata	Species	Dispersant	No	Recruitment	Individual	N/A	HM	5mL Tissue culture dishes	24	NA	Planulae	Larvae
Epstein2000	Yes	615	1852	ScreenTA_13493	map	Scopus	Epstein, N. and Bak, R.P.M. and Rinkevich, B.	Toxicity of third generation dispersants and dispersed Egyptian crude oil on Red Sea coral larvae	2000	Marine Pollution Bulletin	10.1016/S0025-326X(99)00232-5	40	6	497-503	KB/DYO	8	Laboratory_experiment	No	MD	CE	Yes	N/A	Unknown	No	No	No	No	No	N/A	unclear	Egypt	NA	NA	NA	northern Gulf of Eilat	Stylophora pistillata	Stylophora pistillata	Species	Dispersant	No	Recruitment	Individual	N/A	HM	5mL Tissue culture dishes	24	NA	Planulae	Larvae
Epstein2000	Yes	615	1852	ScreenTA_13493	map	Scopus	Epstein, N. and Bak, R.P.M. and Rinkevich, B.	Toxicity of third generation dispersants and dispersed Egyptian crude oil on Red Sea coral larvae	2000	Marine Pollution Bulletin	10.1016/S0025-326X(99)00232-5	40	6	497-503	KB/DYO	8	Laboratory_experiment	No	MD	CE	Yes	N/A	Unknown	No	No	No	No	No	N/A	unclear	Egypt	NA	NA	NA	northern Gulf of Eilat	Stylophora pistillata	Stylophora pistillata	Species	Dispersant	No	Recruitment	Individual	N/A	HM	5mL Tissue culture dishes	24	NA	Planulae	Larvae
Negri2018	Yes	626	5007	ScreenTA_2871	map	Scopus	Negri, A.P. and Luter, H.M. and Fisher, R. and Brinkman, D.L. and Irving, P.	Comparative toxicity of five dispersants to coral larvae	2018	Scientific Reports	10.1038/s41598-018-20709-2	8	1	NA	RM	3	Laboratory_experiment	No	MD	CE	Yes	N/A	No	No	No	No	No	No	N/A	unclear	Australia	18°46.420'S	146°31.372'E	degrees-decimal minutes	Esk Island	Acropora millepora	Acropora millepora	Species	Dispersant	No	Recruitment	Individual	Oil Spill Dispersants ; three short exposure periods (2, 6 and 24h) ; Postive Control	DYO/HM	20 ml glass vials	27	8.1	7d old larvae	Larvae
Negri2018	Yes	626	5007	ScreenTA_2871	map	Scopus	Negri, A.P. and Luter, H.M. and Fisher, R. and Brinkman, D.L. and Irving, P.	Comparative toxicity of five dispersants to coral larvae	2018	Scientific Reports	10.1038/s41598-018-20709-2	8	1	NA	RM	3	Laboratory_experiment	No	MD	CE	Yes	N/A	No	No	No	No	No	No	N/A	unclear	Australia	18°46.420'S	146°31.372'E	degrees-decimal minutes	Esk Island	Acropora millepora	Acropora millepora	Species	Dispersant	No	Recruitment	Individual	Oil Spill Dispersants ; three short exposure periods (2, 6 and 24h) ; Postive Control	DYO/HM	20 ml glass vials	27	8.1	7d old larvae	Larvae
Negri2018	Yes	626	5007	ScreenTA_2871	map	Scopus	Negri, A.P. and Luter, H.M. and Fisher, R. and Brinkman, D.L. and Irving, P.	Comparative toxicity of five dispersants to coral larvae	2018	Scientific Reports	10.1038/s41598-018-20709-2	8	1	NA	RM	3	Laboratory_experiment	No	MD	CE	Yes	N/A	No	No	No	No	No	No	N/A	unclear	Australia	18°46.420'S	146°31.372'E	degrees-decimal minutes	Esk Island	Acropora millepora	Acropora millepora	Species	Dispersant	No	Recruitment	Individual	Oil Spill Dispersants ; three short exposure periods (2, 6 and 24h) ; Postive Control	DYO/HM	20 ml glass vials	27	8.1	7d old larvae	Larvae
Negri2018	Yes	626	5007	ScreenTA_2871	map	Scopus	Negri, A.P. and Luter, H.M. and Fisher, R. and Brinkman, D.L. and Irving, P.	Comparative toxicity of five dispersants to coral larvae	2018	Scientific Reports	10.1038/s41598-018-20709-2	8	1	NA	RM	3	Laboratory_experiment	No	MD	CE	Yes	N/A	No	No	No	No	No	No	N/A	unclear	Australia	18°46.420'S	146°31.372'E	degrees-decimal minutes	Esk Island	Acropora millepora	Acropora millepora	Species	Dispersant	No	Recruitment	Individual	Oil Spill Dispersants ; three short exposure periods (2, 6 and 24h) ; Postive Control	DYO/HM	20 ml glass vials	27	8.1	7d old larvae	Larvae
Negri2018	Yes	626	5007	ScreenTA_2871	map	Scopus	Negri, A.P. and Luter, H.M. and Fisher, R. and Brinkman, D.L. and Irving, P.	Comparative toxicity of five dispersants to coral larvae	2018	Scientific Reports	10.1038/s41598-018-20709-2	8	1	NA	RM	3	Laboratory_experiment	No	MD	CE	Yes	N/A	No	No	No	No	No	No	N/A	unclear	Australia	18°46.420'S	146°31.372'E	degrees-decimal minutes	Esk Island	Acropora millepora	Acropora millepora	Species	Dispersant	No	Recruitment	Individual	Oil Spill Dispersants ; three short exposure periods (2, 6 and 24h) ; Postive Control	DYO/HM	20 ml glass vials	27	8.1	7d old larvae	Larvae
Negri2018	Yes	626	5007	ScreenTA_2871	map	Scopus	Negri, A.P. and Luter, H.M. and Fisher, R. and Brinkman, D.L. and Irving, P.	Comparative toxicity of five dispersants to coral larvae	2018	Scientific Reports	10.1038/s41598-018-20709-2	8	1	NA	RM	3	Laboratory_experiment	No	MD	CE	Yes	N/A	No	No	No	No	No	No	N/A	unclear	Australia	18°46.420'S	146°31.372'E	degrees-decimal minutes	Esk Island	Acropora millepora	Acropora millepora	Species	Dispersant	No	Recruitment	Individual	Oil Spill Dispersants ; three short exposure periods (2, 6 and 24h) ; Postive Control	DYO/HM	20 ml glass vials	27	8.1	7d old larvae	Larvae
Negri2018	Yes	626	5007	ScreenTA_2871	map	Scopus	Negri, A.P. and Luter, H.M. and Fisher, R. and Brinkman, D.L. and Irving, P.	Comparative toxicity of five dispersants to coral larvae	2018	Scientific Reports	10.1038/s41598-018-20709-2	8	1	NA	RM	3	Laboratory_experiment	No	MD	CE	Yes	N/A	No	No	No	No	No	No	N/A	unclear	Australia	18°46.420'S	146°31.372'E	degrees-decimal minutes	Esk Island	Acropora millepora	Acropora millepora	Species	Dispersant	No	Recruitment	Individual	Oil Spill Dispersants ; three short exposure periods (2, 6 and 24h) ; Postive Control	DYO/HM	20 ml glass vials	27	8.1	7d old larvae	Larvae
Shafir2007	Yes	368	6242	ScreenTA_11353	map	Scopus	Shafir, S. and Van Rijn, J. and Rinkevich, B.	Short and long term toxicity of crude oil and oil dispersants to two representative coral species	2007	Environmental Science and Technology	10.1021/es0704582	41	15	5571-5574	DYO	7	Laboratory_experiment	No	MD	CE	Yes	N/A	Unknown	No	No	No	No	No	N/A	unclear	Israel	NA	NA	NA	Eilat, Red Sea	Stylophora pistillata	Stylophora pistillata	Species	Dispersant	No	Mortality	Colony	N/A	HM	NA	NA	NA	Nubbins (~31mm²)	Adult
Shafir2007	Yes	368	6242	ScreenTA_11353	map	Scopus	Shafir, S. and Van Rijn, J. and Rinkevich, B.	Short and long term toxicity of crude oil and oil dispersants to two representative coral species	2007	Environmental Science and Technology	10.1021/es0704582	41	15	5571-5574	DYO	7	Laboratory_experiment	No	MD	CE	Yes	N/A	Unknown	No	No	No	No	No	N/A	unclear	Israel	NA	NA	NA	Eilat, Red Sea	Stylophora pistillata	Stylophora pistillata	Species	Dispersant	No	Mortality	Colony	N/A	HM	NA	NA	NA	Nubbins (~31mm²)	Adult
Shafir2007	No	368	6242	ScreenTA_11353	map	Scopus	Shafir, S. and Van Rijn, J. and Rinkevich, B.	Short and long term toxicity of crude oil and oil dispersants to two representative coral species	2007	Environmental Science and Technology	10.1021/es0704582	41	15	5571-5574	DYO	7	Laboratory_experiment	No	MD	CE	Yes	N/A	Unknown	No	No	No	No	No	N/A	unclear	Israel	NA	NA	NA	Eilat, Red Sea	Stylophora pistillata	Stylophora pistillata	Species	Dispersant	No	Mortality	Colony	N/A	HM	NA	NA	NA	Nubbins (~31mm²)	Adult
Shafir2007	Yes	368	6242	ScreenTA_11353	map	Scopus	Shafir, S. and Van Rijn, J. and Rinkevich, B.	Short and long term toxicity of crude oil and oil dispersants to two representative coral species	2007	Environmental Science and Technology	10.1021/es0704582	41	15	5571-5574	DYO	7	Laboratory_experiment	No	MD	CE	Yes	N/A	Unknown	No	No	No	No	No	N/A	unclear	Israel	NA	NA	NA	Eilat, Red Sea	Stylophora pistillata	Stylophora pistillata	Species	Dispersant	No	Mortality	Colony	N/A	HM	NA	NA	NA	Nubbins (~31mm²)	Adult
Shafir2007	No	368	6242	ScreenTA_11353	map	Scopus	Shafir, S. and Van Rijn, J. and Rinkevich, B.	Short and long term toxicity of crude oil and oil dispersants to two representative coral species	2007	Environmental Science and Technology	10.1021/es0704582	41	15	5571-5574	DYO	7	Laboratory_experiment	No	MD	CE	Yes	N/A	Unknown	No	No	No	No	No	N/A	unclear	Israel	NA	NA	NA	Eilat, Red Sea	Stylophora pistillata	Stylophora pistillata	Species	Dispersant	No	Mortality	Colony	N/A	HM	NA	NA	NA	Nubbins (~31mm²)	Adult
Shafir2007	No	368	6242	ScreenTA_11353	map	Scopus	Shafir, S. and Van Rijn, J. and Rinkevich, B.	Short and long term toxicity of crude oil and oil dispersants to two representative coral species	2007	Environmental Science and Technology	10.1021/es0704582	41	15	5571-5574	DYO	7	Laboratory_experiment	No	MD	CE	Yes	N/A	Unknown	No	No	No	No	No	N/A	unclear	Israel	NA	NA	NA	Eilat, Red Sea	Stylophora pistillata	Stylophora pistillata	Species	Dispersant	No	Mortality	Colony	N/A	HM	NA	NA	NA	Nubbins (~31mm²)	Adult
Shafir2007	No	368	6242	ScreenTA_11353	map	Scopus	Shafir, S. and Van Rijn, J. and Rinkevich, B.	Short and long term toxicity of crude oil and oil dispersants to two representative coral species	2007	Environmental Science and Technology	10.1021/es0704582	41	15	5571-5574	DYO	7	Laboratory_experiment	No	MD	CE	Yes	N/A	Unknown	No	No	No	No	No	N/A	unclear	Israel	NA	NA	NA	Eilat, Red Sea	Stylophora pistillata	Stylophora pistillata	Species	Dispersant	No	Mortality	Colony	N/A	HM	NA	NA	NA	Nubbins (~31mm²)	Adult
Shafir2007	No	368	6242	ScreenTA_11353	map	Scopus	Shafir, S. and Van Rijn, J. and Rinkevich, B.	Short and long term toxicity of crude oil and oil dispersants to two representative coral species	2007	Environmental Science and Technology	10.1021/es0704582	41	15	5571-5574	DYO	7	Laboratory_experiment	No	MD	CE	Yes	N/A	Unknown	No	No	No	No	No	N/A	unclear	Israel	NA	NA	NA	Eilat, Red Sea	Stylophora pistillata	Stylophora pistillata	Species	Dispersant	No	Mortality	Colony	N/A	HM	NA	NA	NA	Nubbins (~31mm²)	Adult
Negri2018	Yes	627	5008	ScreenTA_2871	map	Scopus	Negri, A.P. and Luter, H.M. and Fisher, R. and Brinkman, D.L. and Irving, P.	Comparative toxicity of five dispersants to coral larvae	2018	Scientific Reports	10.1038/s41598-018-20709-2	8	1	NA	RM	4	Laboratory_experiment	No	MD	CE	Yes	N/A	No	No	No	No	No	No	N/A	unclear	Australia	18°46.420'S	146°31.372'E	degrees-decimal minutes	Esk Island	Acropora millepora	Acropora millepora	Species	Dispersant	No	Recruitment	Individual	Oil Spill Dispersants ; three short exposure periods (2, 6 and 24h) ; Postive Control	DYO/HM	20 ml glass vials	27	8.1	7d old larvae	Larvae
Negri2018	Yes	627	5008	ScreenTA_2871	map	Scopus	Negri, A.P. and Luter, H.M. and Fisher, R. and Brinkman, D.L. and Irving, P.	Comparative toxicity of five dispersants to coral larvae	2018	Scientific Reports	10.1038/s41598-018-20709-2	8	1	NA	RM	4	Laboratory_experiment	No	MD	CE	Yes	N/A	No	No	No	No	No	No	N/A	unclear	Australia	18°46.420'S	146°31.372'E	degrees-decimal minutes	Esk Island	Acropora millepora	Acropora millepora	Species	Dispersant	No	Recruitment	Individual	Oil Spill Dispersants ; three short exposure periods (2, 6 and 24h) ; Postive Control	DYO/HM	20 ml glass vials	27	8.1	7d old larvae	Larvae
Negri2018	Yes	627	5008	ScreenTA_2871	map	Scopus	Negri, A.P. and Luter, H.M. and Fisher, R. and Brinkman, D.L. and Irving, P.	Comparative toxicity of five dispersants to coral larvae	2018	Scientific Reports	10.1038/s41598-018-20709-2	8	1	NA	RM	4	Laboratory_experiment	No	MD	CE	Yes	N/A	No	No	No	No	No	No	N/A	unclear	Australia	18°46.420'S	146°31.372'E	degrees-decimal minutes	Esk Island	Acropora millepora	Acropora millepora	Species	Dispersant	No	Recruitment	Individual	Oil Spill Dispersants ; three short exposure periods (2, 6 and 24h) ; Postive Control	DYO/HM	20 ml glass vials	27	8.1	7d old larvae	Larvae
Negri2018	Yes	627	5008	ScreenTA_2871	map	Scopus	Negri, A.P. and Luter, H.M. and Fisher, R. and Brinkman, D.L. and Irving, P.	Comparative toxicity of five dispersants to coral larvae	2018	Scientific Reports	10.1038/s41598-018-20709-2	8	1	NA	RM	4	Laboratory_experiment	No	MD	CE	Yes	N/A	No	No	No	No	No	No	N/A	unclear	Australia	18°46.420'S	146°31.372'E	degrees-decimal minutes	Esk Island	Acropora millepora	Acropora millepora	Species	Dispersant	No	Recruitment	Individual	Oil Spill Dispersants ; three short exposure periods (2, 6 and 24h) ; Postive Control	DYO/HM	20 ml glass vials	27	8.1	7d old larvae	Larvae
Negri2018	Yes	627	5008	ScreenTA_2871	map	Scopus	Negri, A.P. and Luter, H.M. and Fisher, R. and Brinkman, D.L. and Irving, P.	Comparative toxicity of five dispersants to coral larvae	2018	Scientific Reports	10.1038/s41598-018-20709-2	8	1	NA	RM	4	Laboratory_experiment	No	MD	CE	Yes	N/A	No	No	No	No	No	No	N/A	unclear	Australia	18°46.420'S	146°31.372'E	degrees-decimal minutes	Esk Island	Acropora millepora	Acropora millepora	Species	Dispersant	No	Recruitment	Individual	Oil Spill Dispersants ; three short exposure periods (2, 6 and 24h) ; Postive Control	DYO/HM	20 ml glass vials	27	8.1	7d old larvae	Larvae
Negri2018	Yes	627	5008	ScreenTA_2871	map	Scopus	Negri, A.P. and Luter, H.M. and Fisher, R. and Brinkman, D.L. and Irving, P.	Comparative toxicity of five dispersants to coral larvae	2018	Scientific Reports	10.1038/s41598-018-20709-2	8	1	NA	RM	4	Laboratory_experiment	No	MD	CE	Yes	N/A	No	No	No	No	No	No	N/A	unclear	Australia	18°46.420'S	146°31.372'E	degrees-decimal minutes	Esk Island	Acropora millepora	Acropora millepora	Species	Dispersant	No	Recruitment	Individual	Oil Spill Dispersants ; three short exposure periods (2, 6 and 24h) ; Postive Control	DYO/HM	20 ml glass vials	27	8.1	7d old larvae	Larvae
Negri2018	Yes	627	5008	ScreenTA_2871	map	Scopus	Negri, A.P. and Luter, H.M. and Fisher, R. and Brinkman, D.L. and Irving, P.	Comparative toxicity of five dispersants to coral larvae	2018	Scientific Reports	10.1038/s41598-018-20709-2	8	1	NA	RM	4	Laboratory_experiment	No	MD	CE	Yes	N/A	No	No	No	No	No	No	N/A	unclear	Australia	18°46.420'S	146°31.372'E	degrees-decimal minutes	Esk Island	Acropora millepora	Acropora millepora	Species	Dispersant	No	Recruitment	Individual	Oil Spill Dispersants ; three short exposure periods (2, 6 and 24h) ; Postive Control	DYO/HM	20 ml glass vials	27	8.1	7d old larvae	Larvae
Turner2020c2	Yes	192	6827	WebEnginesSpecWeb_678	map	GS	Turner, NR	Understanding the Toxicity of Single Hydrocarbons, Oil, and Dispersed Oil A Species Sensitivity Assessment for Five Atlantic Coral Species / Chap. 2	2020	NA	NA	NA	NA	NA	DYO	4	Laboratory_experiment	Linked Turner 2020 thesis	MD	CE	Yes	Yes ("No O-ring or methanol controls were used as these treatments were previously demonstrated to have no significant effect (Renegar et al. 2017b)")	Yes	No	No	No	No	No	N/A	low	United States of America	NA	NA	NA	Nova Southeastern University’s Offshore Coral Nursery, Florida	Acropora cervicornis	Acropora cervicornis	Species	Hydrocarbon	No	Calcification	Colony	N/A	DYO	500 mL chamber	26	NA	2-3 cm fragment	Adult
Turner2020c2	Yes	192	6827	WebEnginesSpecWeb_678	map	GS	Turner, NR	Understanding the Toxicity of Single Hydrocarbons, Oil, and Dispersed Oil A Species Sensitivity Assessment for Five Atlantic Coral Species / Chap. 2	2020	NA	NA	NA	NA	NA	DYO	4	Laboratory_experiment	Linked Turner 2020 thesis	MD	CE	Yes	Yes ("No O-ring or methanol controls were used as these treatments were previously demonstrated to have no significant effect (Renegar et al. 2017b)")	Yes	No	No	No	No	No	N/A	low	United States of America	NA	NA	NA	Nova Southeastern University’s Offshore Coral Nursery, Florida	Acropora cervicornis	Acropora cervicornis	Species	Hydrocarbon	No	Calcification	Colony	N/A	DYO	500 mL chamber	26	NA	2-3 cm fragment	Adult
Turner2020c2	Yes	192	6827	WebEnginesSpecWeb_678	map	GS	Turner, NR	Understanding the Toxicity of Single Hydrocarbons, Oil, and Dispersed Oil A Species Sensitivity Assessment for Five Atlantic Coral Species / Chap. 2	2020	NA	NA	NA	NA	NA	DYO	4	Laboratory_experiment	Linked Turner 2020 thesis	MD	CE	Yes	Yes ("No O-ring or methanol controls were used as these treatments were previously demonstrated to have no significant effect (Renegar et al. 2017b)")	Yes	No	No	No	No	No	N/A	low	United States of America	NA	NA	NA	Nova Southeastern University’s Offshore Coral Nursery, Florida	Acropora cervicornis	Acropora cervicornis	Species	Hydrocarbon	No	Calcification	Colony	N/A	DYO	500 mL chamber	26	NA	2-3 cm fragment	Adult
Turner2020c2	Yes	193	6839	WebEnginesSpecWeb_678	map	GS	Turner, NR	Understanding the Toxicity of Single Hydrocarbons, Oil, and Dispersed Oil A Species Sensitivity Assessment for Five Atlantic Coral Species / Chap. 2	2020	NA	NA	NA	NA	NA	DYO	16	Laboratory_experiment	Linked Turner 2020 thesis	MD	CE	Yes	Yes ("No O-ring or methanol controls were used as these treatments were previously demonstrated to have no significant effect (Renegar et al. 2017b)")	Yes	No	No	No	No	No	N/A	low	United States of America	NA	NA	NA	Broward County, Florida	Porites astreoides	Porites astreoides	Species	Hydrocarbon	No	Calcification	Colony	N/A	DYO	500 mL chamber	26	NA	4 cm2 fragment	Adult
Turner2020c2	Yes	193	6839	WebEnginesSpecWeb_678	map	GS	Turner, NR	Understanding the Toxicity of Single Hydrocarbons, Oil, and Dispersed Oil A Species Sensitivity Assessment for Five Atlantic Coral Species / Chap. 2	2020	NA	NA	NA	NA	NA	DYO	16	Laboratory_experiment	Linked Turner 2020 thesis	MD	CE	Yes	Yes ("No O-ring or methanol controls were used as these treatments were previously demonstrated to have no significant effect (Renegar et al. 2017b)")	Yes	No	No	No	No	No	N/A	low	United States of America	NA	NA	NA	Broward County, Florida	Porites astreoides	Porites astreoides	Species	Hydrocarbon	No	Calcification	Colony	N/A	DYO	500 mL chamber	26	NA	4 cm2 fragment	Adult
Turner2020c2	Yes	193	6839	WebEnginesSpecWeb_678	map	GS	Turner, NR	Understanding the Toxicity of Single Hydrocarbons, Oil, and Dispersed Oil A Species Sensitivity Assessment for Five Atlantic Coral Species / Chap. 2	2020	NA	NA	NA	NA	NA	DYO	16	Laboratory_experiment	Linked Turner 2020 thesis	MD	CE	Yes	Yes ("No O-ring or methanol controls were used as these treatments were previously demonstrated to have no significant effect (Renegar et al. 2017b)")	Yes	No	No	No	No	No	N/A	low	United States of America	NA	NA	NA	Broward County, Florida	Porites astreoides	Porites astreoides	Species	Hydrocarbon	No	Calcification	Colony	N/A	DYO	500 mL chamber	26	NA	4 cm2 fragment	Adult
Turner2020c2	Yes	193	6839	WebEnginesSpecWeb_678	map	GS	Turner, NR	Understanding the Toxicity of Single Hydrocarbons, Oil, and Dispersed Oil A Species Sensitivity Assessment for Five Atlantic Coral Species / Chap. 2	2020	NA	NA	NA	NA	NA	DYO	16	Laboratory_experiment	Linked Turner 2020 thesis	MD	CE	Yes	Yes ("No O-ring or methanol controls were used as these treatments were previously demonstrated to have no significant effect (Renegar et al. 2017b)")	Yes	No	No	No	No	No	N/A	low	United States of America	NA	NA	NA	Broward County, Florida	Porites astreoides	Porites astreoides	Species	Hydrocarbon	No	Calcification	Colony	N/A	DYO	500 mL chamber	26	NA	4 cm2 fragment	Adult
Turner2020c2	Yes	193	6839	WebEnginesSpecWeb_678	map	GS	Turner, NR	Understanding the Toxicity of Single Hydrocarbons, Oil, and Dispersed Oil A Species Sensitivity Assessment for Five Atlantic Coral Species / Chap. 2	2020	NA	NA	NA	NA	NA	DYO	16	Laboratory_experiment	Linked Turner 2020 thesis	MD	CE	Yes	Yes ("No O-ring or methanol controls were used as these treatments were previously demonstrated to have no significant effect (Renegar et al. 2017b)")	Yes	No	No	No	No	No	N/A	low	United States of America	NA	NA	NA	Broward County, Florida	Porites astreoides	Porites astreoides	Species	Hydrocarbon	No	Calcification	Colony	N/A	DYO	500 mL chamber	26	NA	4 cm2 fragment	Adult
Turner2016	Yes	194	6822	DissertationsCall_67	map	OATD	Turner, Nicholas	Quantifying the Toxicity of 1-Methylnaphthalene to the Shallow-Water Coral, Porites divaricata, for Use in the Target Lipid Model	2016	NA	NA	NA	NA	NA	DYO	4	Laboratory_experiment	No	MD	CE	Yes	Yes	Yes	No	No	No	No	No	N/A	low	United States of America	NA	NA	NA	Florida	Porites divaricata	Porites divaricata	Species	Hydrocarbon	No	Calcification	Colony	N/A	DYO/HM	500 mL chamber	26.4	7.98	Fragments (2 cm)	Adult
Turner2016	Yes	194	6822	DissertationsCall_67	map	OATD	Turner, Nicholas	Quantifying the Toxicity of 1-Methylnaphthalene to the Shallow-Water Coral, Porites divaricata, for Use in the Target Lipid Model	2016	NA	NA	NA	NA	NA	DYO	4	Laboratory_experiment	No	MD	CE	Yes	Yes	Yes	No	No	No	No	No	N/A	low	United States of America	NA	NA	NA	Florida	Porites divaricata	Porites divaricata	Species	Hydrocarbon	No	Calcification	Colony	N/A	DYO/HM	500 mL chamber	26.4	7.98	Fragments (2 cm)	Adult
Turner2016	Yes	194	6822	DissertationsCall_67	map	OATD	Turner, Nicholas	Quantifying the Toxicity of 1-Methylnaphthalene to the Shallow-Water Coral, Porites divaricata, for Use in the Target Lipid Model	2016	NA	NA	NA	NA	NA	DYO	4	Laboratory_experiment	No	MD	CE	Yes	Yes	Yes	No	No	No	No	No	N/A	low	United States of America	NA	NA	NA	Florida	Porites divaricata	Porites divaricata	Species	Hydrocarbon	No	Calcification	Colony	N/A	DYO/HM	500 mL chamber	26.4	7.98	Fragments (2 cm)	Adult
Turner2016	Yes	194	6822	DissertationsCall_67	map	OATD	Turner, Nicholas	Quantifying the Toxicity of 1-Methylnaphthalene to the Shallow-Water Coral, Porites divaricata, for Use in the Target Lipid Model	2016	NA	NA	NA	NA	NA	DYO	4	Laboratory_experiment	No	MD	CE	Yes	Yes	Yes	No	No	No	No	No	N/A	low	United States of America	NA	NA	NA	Florida	Porites divaricata	Porites divaricata	Species	Hydrocarbon	No	Calcification	Colony	N/A	DYO/HM	500 mL chamber	26.4	7.98	Fragments (2 cm)	Adult
Turner2016	Yes	194	6822	DissertationsCall_67	map	OATD	Turner, Nicholas	Quantifying the Toxicity of 1-Methylnaphthalene to the Shallow-Water Coral, Porites divaricata, for Use in the Target Lipid Model	2016	NA	NA	NA	NA	NA	DYO	4	Laboratory_experiment	No	MD	CE	Yes	Yes	Yes	No	No	No	No	No	N/A	low	United States of America	NA	NA	NA	Florida	Porites divaricata	Porites divaricata	Species	Hydrocarbon	No	Calcification	Colony	N/A	DYO/HM	500 mL chamber	26.4	7.98	Fragments (2 cm)	Adult
Turner2016	Yes	194	6822	DissertationsCall_67	map	OATD	Turner, Nicholas	Quantifying the Toxicity of 1-Methylnaphthalene to the Shallow-Water Coral, Porites divaricata, for Use in the Target Lipid Model	2016	NA	NA	NA	NA	NA	DYO	4	Laboratory_experiment	No	MD	CE	Yes	Yes	Yes	No	No	No	No	No	N/A	low	United States of America	NA	NA	NA	Florida	Porites divaricata	Porites divaricata	Species	Hydrocarbon	No	Calcification	Colony	N/A	DYO/HM	500 mL chamber	26.4	7.98	Fragments (2 cm)	Adult
Turner2016	Yes	194	6822	DissertationsCall_67	map	OATD	Turner, Nicholas	Quantifying the Toxicity of 1-Methylnaphthalene to the Shallow-Water Coral, Porites divaricata, for Use in the Target Lipid Model	2016	NA	NA	NA	NA	NA	DYO	4	Laboratory_experiment	No	MD	CE	Yes	Yes	Yes	No	No	No	No	No	N/A	low	United States of America	NA	NA	NA	Florida	Porites divaricata	Porites divaricata	Species	Hydrocarbon	No	Calcification	Colony	N/A	DYO/HM	500 mL chamber	26.4	7.98	Fragments (2 cm)	Adult
Turner2016	Yes	194	6822	DissertationsCall_67	map	OATD	Turner, Nicholas	Quantifying the Toxicity of 1-Methylnaphthalene to the Shallow-Water Coral, Porites divaricata, for Use in the Target Lipid Model	2016	NA	NA	NA	NA	NA	DYO	4	Laboratory_experiment	No	MD	CE	Yes	Yes	Yes	No	No	No	No	No	N/A	low	United States of America	NA	NA	NA	Florida	Porites divaricata	Porites divaricata	Species	Hydrocarbon	No	Calcification	Colony	N/A	DYO/HM	500 mL chamber	26.4	7.98	Fragments (2 cm)	Adult
Turner2016	Yes	194	6822	DissertationsCall_67	map	OATD	Turner, Nicholas	Quantifying the Toxicity of 1-Methylnaphthalene to the Shallow-Water Coral, Porites divaricata, for Use in the Target Lipid Model	2016	NA	NA	NA	NA	NA	DYO	4	Laboratory_experiment	No	MD	CE	Yes	Yes	Yes	No	No	No	No	No	N/A	low	United States of America	NA	NA	NA	Florida	Porites divaricata	Porites divaricata	Species	Hydrocarbon	No	Calcification	Colony	N/A	DYO/HM	500 mL chamber	26.4	7.98	Fragments (2 cm)	Adult
Turner2020c2	Yes	195	6851	WebEnginesSpecWeb_678	map	GS	Turner, NR	Understanding the Toxicity of Single Hydrocarbons, Oil, and Dispersed Oil A Species Sensitivity Assessment for Five Atlantic Coral Species / Chap. 2	2020	NA	NA	NA	NA	NA	DYO	28	Laboratory_experiment	Linked Turner 2020 thesis	MD	CE	Yes	Yes ("No O-ring or methanol controls were used as these treatments were previously demonstrated to have no significant effect (Renegar et al. 2017b)")	Yes	No	No	No	No	No	N/A	low	United States of America	NA	NA	NA	Broward County, Florida	Siderastrea siderea	Siderastrea siderea	Species	Hydrocarbon	No	Calcification	Colony	N/A	DYO	500 mL chamber	26	NA	4 cm2 fragment	Adult
Turner2020c2	Yes	195	6851	WebEnginesSpecWeb_678	map	GS	Turner, NR	Understanding the Toxicity of Single Hydrocarbons, Oil, and Dispersed Oil A Species Sensitivity Assessment for Five Atlantic Coral Species / Chap. 2	2020	NA	NA	NA	NA	NA	DYO	28	Laboratory_experiment	Linked Turner 2020 thesis	MD	CE	Yes	Yes ("No O-ring or methanol controls were used as these treatments were previously demonstrated to have no significant effect (Renegar et al. 2017b)")	Yes	No	No	No	No	No	N/A	low	United States of America	NA	NA	NA	Broward County, Florida	Siderastrea siderea	Siderastrea siderea	Species	Hydrocarbon	No	Calcification	Colony	N/A	DYO	500 mL chamber	26	NA	4 cm2 fragment	Adult
Turner2020c2	Yes	195	6851	WebEnginesSpecWeb_678	map	GS	Turner, NR	Understanding the Toxicity of Single Hydrocarbons, Oil, and Dispersed Oil A Species Sensitivity Assessment for Five Atlantic Coral Species / Chap. 2	2020	NA	NA	NA	NA	NA	DYO	28	Laboratory_experiment	Linked Turner 2020 thesis	MD	CE	Yes	Yes ("No O-ring or methanol controls were used as these treatments were previously demonstrated to have no significant effect (Renegar et al. 2017b)")	Yes	No	No	No	No	No	N/A	low	United States of America	NA	NA	NA	Broward County, Florida	Siderastrea siderea	Siderastrea siderea	Species	Hydrocarbon	No	Calcification	Colony	N/A	DYO	500 mL chamber	26	NA	4 cm2 fragment	Adult
Turner2020c2	Yes	195	6851	WebEnginesSpecWeb_678	map	GS	Turner, NR	Understanding the Toxicity of Single Hydrocarbons, Oil, and Dispersed Oil A Species Sensitivity Assessment for Five Atlantic Coral Species / Chap. 2	2020	NA	NA	NA	NA	NA	DYO	28	Laboratory_experiment	Linked Turner 2020 thesis	MD	CE	Yes	Yes ("No O-ring or methanol controls were used as these treatments were previously demonstrated to have no significant effect (Renegar et al. 2017b)")	Yes	No	No	No	No	No	N/A	low	United States of America	NA	NA	NA	Broward County, Florida	Siderastrea siderea	Siderastrea siderea	Species	Hydrocarbon	No	Calcification	Colony	N/A	DYO	500 mL chamber	26	NA	4 cm2 fragment	Adult
Turner2020c2	Yes	195	6851	WebEnginesSpecWeb_678	map	GS	Turner, NR	Understanding the Toxicity of Single Hydrocarbons, Oil, and Dispersed Oil A Species Sensitivity Assessment for Five Atlantic Coral Species / Chap. 2	2020	NA	NA	NA	NA	NA	DYO	28	Laboratory_experiment	Linked Turner 2020 thesis	MD	CE	Yes	Yes ("No O-ring or methanol controls were used as these treatments were previously demonstrated to have no significant effect (Renegar et al. 2017b)")	Yes	No	No	No	No	No	N/A	low	United States of America	NA	NA	NA	Broward County, Florida	Siderastrea siderea	Siderastrea siderea	Species	Hydrocarbon	No	Calcification	Colony	N/A	DYO	500 mL chamber	26	NA	4 cm2 fragment	Adult
Turner2020c2	Yes	196	6875	WebEnginesSpecWeb_678	map	GS	Turner, NR	Understanding the Toxicity of Single Hydrocarbons, Oil, and Dispersed Oil A Species Sensitivity Assessment for Five Atlantic Coral Species / Chap. 2	2020	NA	NA	NA	NA	NA	DYO	52	Laboratory_experiment	Linked Turner 2020 thesis	MD	CE	Yes	Yes ("No O-ring or methanol controls were used as these treatments were previously demonstrated to have no significant effect (Renegar et al. 2017b)")	Yes	No	No	No	No	No	N/A	low	United States of America	NA	NA	NA	Broward County, Florida	Solenastrea bournoni	Solenastrea bournoni	Species	Hydrocarbon	No	Calcification	Colony	N/A	DYO	500 mL chamber	26	NA	4 cm2 fragment	Adult
Turner2020c2	Yes	196	6875	WebEnginesSpecWeb_678	map	GS	Turner, NR	Understanding the Toxicity of Single Hydrocarbons, Oil, and Dispersed Oil A Species Sensitivity Assessment for Five Atlantic Coral Species / Chap. 2	2020	NA	NA	NA	NA	NA	DYO	52	Laboratory_experiment	Linked Turner 2020 thesis	MD	CE	Yes	Yes ("No O-ring or methanol controls were used as these treatments were previously demonstrated to have no significant effect (Renegar et al. 2017b)")	Yes	No	No	No	No	No	N/A	low	United States of America	NA	NA	NA	Broward County, Florida	Solenastrea bournoni	Solenastrea bournoni	Species	Hydrocarbon	No	Calcification	Colony	N/A	DYO	500 mL chamber	26	NA	4 cm2 fragment	Adult
Turner2020c2	Yes	196	6875	WebEnginesSpecWeb_678	map	GS	Turner, NR	Understanding the Toxicity of Single Hydrocarbons, Oil, and Dispersed Oil A Species Sensitivity Assessment for Five Atlantic Coral Species / Chap. 2	2020	NA	NA	NA	NA	NA	DYO	52	Laboratory_experiment	Linked Turner 2020 thesis	MD	CE	Yes	Yes ("No O-ring or methanol controls were used as these treatments were previously demonstrated to have no significant effect (Renegar et al. 2017b)")	Yes	No	No	No	No	No	N/A	low	United States of America	NA	NA	NA	Broward County, Florida	Solenastrea bournoni	Solenastrea bournoni	Species	Hydrocarbon	No	Calcification	Colony	N/A	DYO	500 mL chamber	26	NA	4 cm2 fragment	Adult
Turner2020c2	Yes	196	6875	WebEnginesSpecWeb_678	map	GS	Turner, NR	Understanding the Toxicity of Single Hydrocarbons, Oil, and Dispersed Oil A Species Sensitivity Assessment for Five Atlantic Coral Species / Chap. 2	2020	NA	NA	NA	NA	NA	DYO	52	Laboratory_experiment	Linked Turner 2020 thesis	MD	CE	Yes	Yes ("No O-ring or methanol controls were used as these treatments were previously demonstrated to have no significant effect (Renegar et al. 2017b)")	Yes	No	No	No	No	No	N/A	low	United States of America	NA	NA	NA	Broward County, Florida	Solenastrea bournoni	Solenastrea bournoni	Species	Hydrocarbon	No	Calcification	Colony	N/A	DYO	500 mL chamber	26	NA	4 cm2 fragment	Adult
Turner2020c2	Yes	196	6875	WebEnginesSpecWeb_678	map	GS	Turner, NR	Understanding the Toxicity of Single Hydrocarbons, Oil, and Dispersed Oil A Species Sensitivity Assessment for Five Atlantic Coral Species / Chap. 2	2020	NA	NA	NA	NA	NA	DYO	52	Laboratory_experiment	Linked Turner 2020 thesis	MD	CE	Yes	Yes ("No O-ring or methanol controls were used as these treatments were previously demonstrated to have no significant effect (Renegar et al. 2017b)")	Yes	No	No	No	No	No	N/A	low	United States of America	NA	NA	NA	Broward County, Florida	Solenastrea bournoni	Solenastrea bournoni	Species	Hydrocarbon	No	Calcification	Colony	N/A	DYO	500 mL chamber	26	NA	4 cm2 fragment	Adult
Turner2020c2	Yes	197	6863	WebEnginesSpecWeb_678	map	GS	Turner, NR	Understanding the Toxicity of Single Hydrocarbons, Oil, and Dispersed Oil A Species Sensitivity Assessment for Five Atlantic Coral Species / Chap. 2	2020	NA	NA	NA	NA	NA	DYO	40	Laboratory_experiment	Linked Turner 2020 thesis	MD	CE	Yes	Yes ("No O-ring or methanol controls were used as these treatments were previously demonstrated to have no significant effect (Renegar et al. 2017b)")	Yes	No	No	No	No	No	N/A	low	United States of America	NA	NA	NA	Broward County, Florida	Stephanocoenia intersepta	Stephanocoenia intersepta	Species	Hydrocarbon	No	Calcification	Colony	N/A	DYO	500 mL chamber	26	NA	4 cm2 fragment	Adult
Turner2020c2	Yes	197	6863	WebEnginesSpecWeb_678	map	GS	Turner, NR	Understanding the Toxicity of Single Hydrocarbons, Oil, and Dispersed Oil A Species Sensitivity Assessment for Five Atlantic Coral Species / Chap. 2	2020	NA	NA	NA	NA	NA	DYO	40	Laboratory_experiment	Linked Turner 2020 thesis	MD	CE	Yes	Yes ("No O-ring or methanol controls were used as these treatments were previously demonstrated to have no significant effect (Renegar et al. 2017b)")	Yes	No	No	No	No	No	N/A	low	United States of America	NA	NA	NA	Broward County, Florida	Stephanocoenia intersepta	Stephanocoenia intersepta	Species	Hydrocarbon	No	Calcification	Colony	N/A	DYO	500 mL chamber	26	NA	4 cm2 fragment	Adult
Turner2020c2	Yes	197	6863	WebEnginesSpecWeb_678	map	GS	Turner, NR	Understanding the Toxicity of Single Hydrocarbons, Oil, and Dispersed Oil A Species Sensitivity Assessment for Five Atlantic Coral Species / Chap. 2	2020	NA	NA	NA	NA	NA	DYO	40	Laboratory_experiment	Linked Turner 2020 thesis	MD	CE	Yes	Yes ("No O-ring or methanol controls were used as these treatments were previously demonstrated to have no significant effect (Renegar et al. 2017b)")	Yes	No	No	No	No	No	N/A	low	United States of America	NA	NA	NA	Broward County, Florida	Stephanocoenia intersepta	Stephanocoenia intersepta	Species	Hydrocarbon	No	Calcification	Colony	N/A	DYO	500 mL chamber	26	NA	4 cm2 fragment	Adult
Turner2020c2	Yes	197	6863	WebEnginesSpecWeb_678	map	GS	Turner, NR	Understanding the Toxicity of Single Hydrocarbons, Oil, and Dispersed Oil A Species Sensitivity Assessment for Five Atlantic Coral Species / Chap. 2	2020	NA	NA	NA	NA	NA	DYO	40	Laboratory_experiment	Linked Turner 2020 thesis	MD	CE	Yes	Yes ("No O-ring or methanol controls were used as these treatments were previously demonstrated to have no significant effect (Renegar et al. 2017b)")	Yes	No	No	No	No	No	N/A	low	United States of America	NA	NA	NA	Broward County, Florida	Stephanocoenia intersepta	Stephanocoenia intersepta	Species	Hydrocarbon	No	Calcification	Colony	N/A	DYO	500 mL chamber	26	NA	4 cm2 fragment	Adult
Turner2020c2	Yes	197	6863	WebEnginesSpecWeb_678	map	GS	Turner, NR	Understanding the Toxicity of Single Hydrocarbons, Oil, and Dispersed Oil A Species Sensitivity Assessment for Five Atlantic Coral Species / Chap. 2	2020	NA	NA	NA	NA	NA	DYO	40	Laboratory_experiment	Linked Turner 2020 thesis	MD	CE	Yes	Yes ("No O-ring or methanol controls were used as these treatments were previously demonstrated to have no significant effect (Renegar et al. 2017b)")	Yes	No	No	No	No	No	N/A	low	United States of America	NA	NA	NA	Broward County, Florida	Stephanocoenia intersepta	Stephanocoenia intersepta	Species	Hydrocarbon	No	Calcification	Colony	N/A	DYO	500 mL chamber	26	NA	4 cm2 fragment	Adult
Turner2020c2	No	265	6825	WebEnginesSpecWeb_678	map	GS	Turner, NR	Understanding the Toxicity of Single Hydrocarbons, Oil, and Dispersed Oil A Species Sensitivity Assessment for Five Atlantic Coral Species / Chap. 2	2020	NA	NA	NA	NA	NA	DYO	2	Laboratory_experiment	Linked Turner 2020 thesis	MD	CE	Yes	Yes ("No O-ring or methanol controls were used as these treatments were previously demonstrated to have no significant effect (Renegar et al. 2017b)")	Yes	No	No	No	No	No	N/A	low	United States of America	NA	NA	NA	Nova Southeastern University’s Offshore Coral Nursery, Florida	Acropora cervicornis	Acropora cervicornis	Species	Hydrocarbon	No	Mortality	Colony	N/A	DYO	500 mL chamber	26	NA	2-3 cm fragment	Adult
Turner2020c2	Yes	265	6825	WebEnginesSpecWeb_678	map	GS	Turner, NR	Understanding the Toxicity of Single Hydrocarbons, Oil, and Dispersed Oil A Species Sensitivity Assessment for Five Atlantic Coral Species / Chap. 2	2020	NA	NA	NA	NA	NA	DYO	2	Laboratory_experiment	Linked Turner 2020 thesis	MD	CE	Yes	Yes ("No O-ring or methanol controls were used as these treatments were previously demonstrated to have no significant effect (Renegar et al. 2017b)")	Yes	No	No	No	No	No	N/A	low	United States of America	NA	NA	NA	Nova Southeastern University’s Offshore Coral Nursery, Florida	Acropora cervicornis	Acropora cervicornis	Species	Hydrocarbon	No	Mortality	Colony	N/A	DYO	500 mL chamber	26	NA	2-3 cm fragment	Adult
Turner2020c2	Yes	265	6825	WebEnginesSpecWeb_678	map	GS	Turner, NR	Understanding the Toxicity of Single Hydrocarbons, Oil, and Dispersed Oil A Species Sensitivity Assessment for Five Atlantic Coral Species / Chap. 2	2020	NA	NA	NA	NA	NA	DYO	2	Laboratory_experiment	Linked Turner 2020 thesis	MD	CE	Yes	Yes ("No O-ring or methanol controls were used as these treatments were previously demonstrated to have no significant effect (Renegar et al. 2017b)")	Yes	No	No	No	No	No	N/A	low	United States of America	NA	NA	NA	Nova Southeastern University’s Offshore Coral Nursery, Florida	Acropora cervicornis	Acropora cervicornis	Species	Hydrocarbon	No	Mortality	Colony	N/A	DYO	500 mL chamber	26	NA	2-3 cm fragment	Adult
Turner2020c2	No	265	6825	WebEnginesSpecWeb_678	map	GS	Turner, NR	Understanding the Toxicity of Single Hydrocarbons, Oil, and Dispersed Oil A Species Sensitivity Assessment for Five Atlantic Coral Species / Chap. 2	2020	NA	NA	NA	NA	NA	DYO	2	Laboratory_experiment	Linked Turner 2020 thesis	MD	CE	Yes	Yes ("No O-ring or methanol controls were used as these treatments were previously demonstrated to have no significant effect (Renegar et al. 2017b)")	Yes	No	No	No	No	No	N/A	low	United States of America	NA	NA	NA	Nova Southeastern University’s Offshore Coral Nursery, Florida	Acropora cervicornis	Acropora cervicornis	Species	Hydrocarbon	No	Mortality	Colony	N/A	DYO	500 mL chamber	26	NA	2-3 cm fragment	Adult
Turner2020c2	No	265	6825	WebEnginesSpecWeb_678	map	GS	Turner, NR	Understanding the Toxicity of Single Hydrocarbons, Oil, and Dispersed Oil A Species Sensitivity Assessment for Five Atlantic Coral Species / Chap. 2	2020	NA	NA	NA	NA	NA	DYO	2	Laboratory_experiment	Linked Turner 2020 thesis	MD	CE	Yes	Yes ("No O-ring or methanol controls were used as these treatments were previously demonstrated to have no significant effect (Renegar et al. 2017b)")	Yes	No	No	No	No	No	N/A	low	United States of America	NA	NA	NA	Nova Southeastern University’s Offshore Coral Nursery, Florida	Acropora cervicornis	Acropora cervicornis	Species	Hydrocarbon	No	Mortality	Colony	N/A	DYO	500 mL chamber	26	NA	2-3 cm fragment	Adult
Turner2020c2	No	266	6837	WebEnginesSpecWeb_678	map	GS	Turner, NR	Understanding the Toxicity of Single Hydrocarbons, Oil, and Dispersed Oil A Species Sensitivity Assessment for Five Atlantic Coral Species / Chap. 2	2020	NA	NA	NA	NA	NA	DYO	14	Laboratory_experiment	Linked Turner 2020 thesis	MD	CE	Yes	Yes ("No O-ring or methanol controls were used as these treatments were previously demonstrated to have no significant effect (Renegar et al. 2017b)")	Yes	No	No	No	No	No	N/A	low	United States of America	NA	NA	NA	Broward County, Florida	Porites astreoides	Porites astreoides	Species	Hydrocarbon	No	Mortality	Colony	N/A	DYO	500 mL chamber	26	NA	4 cm2 fragment	Adult
Turner2020c2	No	266	6837	WebEnginesSpecWeb_678	map	GS	Turner, NR	Understanding the Toxicity of Single Hydrocarbons, Oil, and Dispersed Oil A Species Sensitivity Assessment for Five Atlantic Coral Species / Chap. 2	2020	NA	NA	NA	NA	NA	DYO	14	Laboratory_experiment	Linked Turner 2020 thesis	MD	CE	Yes	Yes ("No O-ring or methanol controls were used as these treatments were previously demonstrated to have no significant effect (Renegar et al. 2017b)")	Yes	No	No	No	No	No	N/A	low	United States of America	NA	NA	NA	Broward County, Florida	Porites astreoides	Porites astreoides	Species	Hydrocarbon	No	Mortality	Colony	N/A	DYO	500 mL chamber	26	NA	4 cm2 fragment	Adult
Turner2020c2	Yes	266	6837	WebEnginesSpecWeb_678	map	GS	Turner, NR	Understanding the Toxicity of Single Hydrocarbons, Oil, and Dispersed Oil A Species Sensitivity Assessment for Five Atlantic Coral Species / Chap. 2	2020	NA	NA	NA	NA	NA	DYO	14	Laboratory_experiment	Linked Turner 2020 thesis	MD	CE	Yes	Yes ("No O-ring or methanol controls were used as these treatments were previously demonstrated to have no significant effect (Renegar et al. 2017b)")	Yes	No	No	No	No	No	N/A	low	United States of America	NA	NA	NA	Broward County, Florida	Porites astreoides	Porites astreoides	Species	Hydrocarbon	No	Mortality	Colony	N/A	DYO	500 mL chamber	26	NA	4 cm2 fragment	Adult
Turner2020c2	Yes	266	6837	WebEnginesSpecWeb_678	map	GS	Turner, NR	Understanding the Toxicity of Single Hydrocarbons, Oil, and Dispersed Oil A Species Sensitivity Assessment for Five Atlantic Coral Species / Chap. 2	2020	NA	NA	NA	NA	NA	DYO	14	Laboratory_experiment	Linked Turner 2020 thesis	MD	CE	Yes	Yes ("No O-ring or methanol controls were used as these treatments were previously demonstrated to have no significant effect (Renegar et al. 2017b)")	Yes	No	No	No	No	No	N/A	low	United States of America	NA	NA	NA	Broward County, Florida	Porites astreoides	Porites astreoides	Species	Hydrocarbon	No	Mortality	Colony	N/A	DYO	500 mL chamber	26	NA	4 cm2 fragment	Adult
Turner2020c2	Yes	266	6837	WebEnginesSpecWeb_678	map	GS	Turner, NR	Understanding the Toxicity of Single Hydrocarbons, Oil, and Dispersed Oil A Species Sensitivity Assessment for Five Atlantic Coral Species / Chap. 2	2020	NA	NA	NA	NA	NA	DYO	14	Laboratory_experiment	Linked Turner 2020 thesis	MD	CE	Yes	Yes ("No O-ring or methanol controls were used as these treatments were previously demonstrated to have no significant effect (Renegar et al. 2017b)")	Yes	No	No	No	No	No	N/A	low	United States of America	NA	NA	NA	Broward County, Florida	Porites astreoides	Porites astreoides	Species	Hydrocarbon	No	Mortality	Colony	N/A	DYO	500 mL chamber	26	NA	4 cm2 fragment	Adult
Turner2016	No	267	6820	DissertationsCall_67	map	OATD	Turner, Nicholas	Quantifying the Toxicity of 1-Methylnaphthalene to the Shallow-Water Coral, Porites divaricata, for Use in the Target Lipid Model	2016	NA	NA	NA	NA	NA	DYO	2	Laboratory_experiment	No	MD	CE	Yes	Yes	Yes	No	No	No	No	No	N/A	low	United States of America	NA	NA	NA	Florida	Porites divaricata	Porites divaricata	Species	Hydrocarbon	No	Mortality	Colony	N/A	DYO/HM	500 mL chamber	26.4	7.98	Fragments (2 cm)	Adult
Turner2016	No	267	6820	DissertationsCall_67	map	OATD	Turner, Nicholas	Quantifying the Toxicity of 1-Methylnaphthalene to the Shallow-Water Coral, Porites divaricata, for Use in the Target Lipid Model	2016	NA	NA	NA	NA	NA	DYO	2	Laboratory_experiment	No	MD	CE	Yes	Yes	Yes	No	No	No	No	No	N/A	low	United States of America	NA	NA	NA	Florida	Porites divaricata	Porites divaricata	Species	Hydrocarbon	No	Mortality	Colony	N/A	DYO/HM	500 mL chamber	26.4	7.98	Fragments (2 cm)	Adult
Turner2016	No	267	6820	DissertationsCall_67	map	OATD	Turner, Nicholas	Quantifying the Toxicity of 1-Methylnaphthalene to the Shallow-Water Coral, Porites divaricata, for Use in the Target Lipid Model	2016	NA	NA	NA	NA	NA	DYO	2	Laboratory_experiment	No	MD	CE	Yes	Yes	Yes	No	No	No	No	No	N/A	low	United States of America	NA	NA	NA	Florida	Porites divaricata	Porites divaricata	Species	Hydrocarbon	No	Mortality	Colony	N/A	DYO/HM	500 mL chamber	26.4	7.98	Fragments (2 cm)	Adult
Turner2016	No	267	6820	DissertationsCall_67	map	OATD	Turner, Nicholas	Quantifying the Toxicity of 1-Methylnaphthalene to the Shallow-Water Coral, Porites divaricata, for Use in the Target Lipid Model	2016	NA	NA	NA	NA	NA	DYO	2	Laboratory_experiment	No	MD	CE	Yes	Yes	Yes	No	No	No	No	No	N/A	low	United States of America	NA	NA	NA	Florida	Porites divaricata	Porites divaricata	Species	Hydrocarbon	No	Mortality	Colony	N/A	DYO/HM	500 mL chamber	26.4	7.98	Fragments (2 cm)	Adult
Turner2016	No	267	6820	DissertationsCall_67	map	OATD	Turner, Nicholas	Quantifying the Toxicity of 1-Methylnaphthalene to the Shallow-Water Coral, Porites divaricata, for Use in the Target Lipid Model	2016	NA	NA	NA	NA	NA	DYO	2	Laboratory_experiment	No	MD	CE	Yes	Yes	Yes	No	No	No	No	No	N/A	low	United States of America	NA	NA	NA	Florida	Porites divaricata	Porites divaricata	Species	Hydrocarbon	No	Mortality	Colony	N/A	DYO/HM	500 mL chamber	26.4	7.98	Fragments (2 cm)	Adult
Turner2016	No	267	6820	DissertationsCall_67	map	OATD	Turner, Nicholas	Quantifying the Toxicity of 1-Methylnaphthalene to the Shallow-Water Coral, Porites divaricata, for Use in the Target Lipid Model	2016	NA	NA	NA	NA	NA	DYO	2	Laboratory_experiment	No	MD	CE	Yes	Yes	Yes	No	No	No	No	No	N/A	low	United States of America	NA	NA	NA	Florida	Porites divaricata	Porites divaricata	Species	Hydrocarbon	No	Mortality	Colony	N/A	DYO/HM	500 mL chamber	26.4	7.98	Fragments (2 cm)	Adult
Turner2016	Yes	267	6820	DissertationsCall_67	map	OATD	Turner, Nicholas	Quantifying the Toxicity of 1-Methylnaphthalene to the Shallow-Water Coral, Porites divaricata, for Use in the Target Lipid Model	2016	NA	NA	NA	NA	NA	DYO	2	Laboratory_experiment	No	MD	CE	Yes	Yes	Yes	No	No	No	No	No	N/A	low	United States of America	NA	NA	NA	Florida	Porites divaricata	Porites divaricata	Species	Hydrocarbon	No	Mortality	Colony	N/A	DYO/HM	500 mL chamber	26.4	7.98	Fragments (2 cm)	Adult
Turner2016	Yes	267	6820	DissertationsCall_67	map	OATD	Turner, Nicholas	Quantifying the Toxicity of 1-Methylnaphthalene to the Shallow-Water Coral, Porites divaricata, for Use in the Target Lipid Model	2016	NA	NA	NA	NA	NA	DYO	2	Laboratory_experiment	No	MD	CE	Yes	Yes	Yes	No	No	No	No	No	N/A	low	United States of America	NA	NA	NA	Florida	Porites divaricata	Porites divaricata	Species	Hydrocarbon	No	Mortality	Colony	N/A	DYO/HM	500 mL chamber	26.4	7.98	Fragments (2 cm)	Adult
Turner2016	Yes	267	6820	DissertationsCall_67	map	OATD	Turner, Nicholas	Quantifying the Toxicity of 1-Methylnaphthalene to the Shallow-Water Coral, Porites divaricata, for Use in the Target Lipid Model	2016	NA	NA	NA	NA	NA	DYO	2	Laboratory_experiment	No	MD	CE	Yes	Yes	Yes	No	No	No	No	No	N/A	low	United States of America	NA	NA	NA	Florida	Porites divaricata	Porites divaricata	Species	Hydrocarbon	No	Mortality	Colony	N/A	DYO/HM	500 mL chamber	26.4	7.98	Fragments (2 cm)	Adult
Turner2016	No	267	6820	DissertationsCall_67	map	OATD	Turner, Nicholas	Quantifying the Toxicity of 1-Methylnaphthalene to the Shallow-Water Coral, Porites divaricata, for Use in the Target Lipid Model	2016	NA	NA	NA	NA	NA	DYO	2	Laboratory_experiment	No	MD	CE	Yes	Yes	Yes	No	No	No	No	No	N/A	low	United States of America	NA	NA	NA	Florida	Porites divaricata	Porites divaricata	Species	Hydrocarbon	No	Mortality	Colony	N/A	DYO/HM	500 mL chamber	26.4	7.98	Fragments (2 cm)	Adult
Turner2020c2	No	268	6849	WebEnginesSpecWeb_678	map	GS	Turner, NR	Understanding the Toxicity of Single Hydrocarbons, Oil, and Dispersed Oil A Species Sensitivity Assessment for Five Atlantic Coral Species / Chap. 2	2020	NA	NA	NA	NA	NA	DYO	26	Laboratory_experiment	Linked Turner 2020 thesis	MD	CE	Yes	Yes ("No O-ring or methanol controls were used as these treatments were previously demonstrated to have no significant effect (Renegar et al. 2017b)")	Yes	No	No	No	No	No	N/A	low	United States of America	NA	NA	NA	Broward County, Florida	Siderastrea siderea	Siderastrea siderea	Species	Hydrocarbon	No	Mortality	Colony	N/A	DYO	500 mL chamber	26	NA	4 cm2 fragment	Adult
Turner2020c2	No	268	6849	WebEnginesSpecWeb_678	map	GS	Turner, NR	Understanding the Toxicity of Single Hydrocarbons, Oil, and Dispersed Oil A Species Sensitivity Assessment for Five Atlantic Coral Species / Chap. 2	2020	NA	NA	NA	NA	NA	DYO	26	Laboratory_experiment	Linked Turner 2020 thesis	MD	CE	Yes	Yes ("No O-ring or methanol controls were used as these treatments were previously demonstrated to have no significant effect (Renegar et al. 2017b)")	Yes	No	No	No	No	No	N/A	low	United States of America	NA	NA	NA	Broward County, Florida	Siderastrea siderea	Siderastrea siderea	Species	Hydrocarbon	No	Mortality	Colony	N/A	DYO	500 mL chamber	26	NA	4 cm2 fragment	Adult
Turner2020c2	No	268	6849	WebEnginesSpecWeb_678	map	GS	Turner, NR	Understanding the Toxicity of Single Hydrocarbons, Oil, and Dispersed Oil A Species Sensitivity Assessment for Five Atlantic Coral Species / Chap. 2	2020	NA	NA	NA	NA	NA	DYO	26	Laboratory_experiment	Linked Turner 2020 thesis	MD	CE	Yes	Yes ("No O-ring or methanol controls were used as these treatments were previously demonstrated to have no significant effect (Renegar et al. 2017b)")	Yes	No	No	No	No	No	N/A	low	United States of America	NA	NA	NA	Broward County, Florida	Siderastrea siderea	Siderastrea siderea	Species	Hydrocarbon	No	Mortality	Colony	N/A	DYO	500 mL chamber	26	NA	4 cm2 fragment	Adult
Turner2020c2	Yes	268	6849	WebEnginesSpecWeb_678	map	GS	Turner, NR	Understanding the Toxicity of Single Hydrocarbons, Oil, and Dispersed Oil A Species Sensitivity Assessment for Five Atlantic Coral Species / Chap. 2	2020	NA	NA	NA	NA	NA	DYO	26	Laboratory_experiment	Linked Turner 2020 thesis	MD	CE	Yes	Yes ("No O-ring or methanol controls were used as these treatments were previously demonstrated to have no significant effect (Renegar et al. 2017b)")	Yes	No	No	No	No	No	N/A	low	United States of America	NA	NA	NA	Broward County, Florida	Siderastrea siderea	Siderastrea siderea	Species	Hydrocarbon	No	Mortality	Colony	N/A	DYO	500 mL chamber	26	NA	4 cm2 fragment	Adult
Turner2020c2	Yes	268	6849	WebEnginesSpecWeb_678	map	GS	Turner, NR	Understanding the Toxicity of Single Hydrocarbons, Oil, and Dispersed Oil A Species Sensitivity Assessment for Five Atlantic Coral Species / Chap. 2	2020	NA	NA	NA	NA	NA	DYO	26	Laboratory_experiment	Linked Turner 2020 thesis	MD	CE	Yes	Yes ("No O-ring or methanol controls were used as these treatments were previously demonstrated to have no significant effect (Renegar et al. 2017b)")	Yes	No	No	No	No	No	N/A	low	United States of America	NA	NA	NA	Broward County, Florida	Siderastrea siderea	Siderastrea siderea	Species	Hydrocarbon	No	Mortality	Colony	N/A	DYO	500 mL chamber	26	NA	4 cm2 fragment	Adult
Turner2020c2	No	269	6873	WebEnginesSpecWeb_678	map	GS	Turner, NR	Understanding the Toxicity of Single Hydrocarbons, Oil, and Dispersed Oil A Species Sensitivity Assessment for Five Atlantic Coral Species / Chap. 2	2020	NA	NA	NA	NA	NA	DYO	50	Laboratory_experiment	Linked Turner 2020 thesis	MD	CE	Yes	Yes ("No O-ring or methanol controls were used as these treatments were previously demonstrated to have no significant effect (Renegar et al. 2017b)")	Yes	No	No	No	No	No	N/A	low	United States of America	NA	NA	NA	Broward County, Florida	Solenastrea bournoni	Solenastrea bournoni	Species	Hydrocarbon	No	Mortality	Colony	N/A	DYO	500 mL chamber	26	NA	4 cm2 fragment	Adult
Turner2020c2	No	269	6873	WebEnginesSpecWeb_678	map	GS	Turner, NR	Understanding the Toxicity of Single Hydrocarbons, Oil, and Dispersed Oil A Species Sensitivity Assessment for Five Atlantic Coral Species / Chap. 2	2020	NA	NA	NA	NA	NA	DYO	50	Laboratory_experiment	Linked Turner 2020 thesis	MD	CE	Yes	Yes ("No O-ring or methanol controls were used as these treatments were previously demonstrated to have no significant effect (Renegar et al. 2017b)")	Yes	No	No	No	No	No	N/A	low	United States of America	NA	NA	NA	Broward County, Florida	Solenastrea bournoni	Solenastrea bournoni	Species	Hydrocarbon	No	Mortality	Colony	N/A	DYO	500 mL chamber	26	NA	4 cm2 fragment	Adult
Turner2020c2	No	269	6873	WebEnginesSpecWeb_678	map	GS	Turner, NR	Understanding the Toxicity of Single Hydrocarbons, Oil, and Dispersed Oil A Species Sensitivity Assessment for Five Atlantic Coral Species / Chap. 2	2020	NA	NA	NA	NA	NA	DYO	50	Laboratory_experiment	Linked Turner 2020 thesis	MD	CE	Yes	Yes ("No O-ring or methanol controls were used as these treatments were previously demonstrated to have no significant effect (Renegar et al. 2017b)")	Yes	No	No	No	No	No	N/A	low	United States of America	NA	NA	NA	Broward County, Florida	Solenastrea bournoni	Solenastrea bournoni	Species	Hydrocarbon	No	Mortality	Colony	N/A	DYO	500 mL chamber	26	NA	4 cm2 fragment	Adult
Turner2020c2	Yes	269	6873	WebEnginesSpecWeb_678	map	GS	Turner, NR	Understanding the Toxicity of Single Hydrocarbons, Oil, and Dispersed Oil A Species Sensitivity Assessment for Five Atlantic Coral Species / Chap. 2	2020	NA	NA	NA	NA	NA	DYO	50	Laboratory_experiment	Linked Turner 2020 thesis	MD	CE	Yes	Yes ("No O-ring or methanol controls were used as these treatments were previously demonstrated to have no significant effect (Renegar et al. 2017b)")	Yes	No	No	No	No	No	N/A	low	United States of America	NA	NA	NA	Broward County, Florida	Solenastrea bournoni	Solenastrea bournoni	Species	Hydrocarbon	No	Mortality	Colony	N/A	DYO	500 mL chamber	26	NA	4 cm2 fragment	Adult
Turner2020c2	Yes	269	6873	WebEnginesSpecWeb_678	map	GS	Turner, NR	Understanding the Toxicity of Single Hydrocarbons, Oil, and Dispersed Oil A Species Sensitivity Assessment for Five Atlantic Coral Species / Chap. 2	2020	NA	NA	NA	NA	NA	DYO	50	Laboratory_experiment	Linked Turner 2020 thesis	MD	CE	Yes	Yes ("No O-ring or methanol controls were used as these treatments were previously demonstrated to have no significant effect (Renegar et al. 2017b)")	Yes	No	No	No	No	No	N/A	low	United States of America	NA	NA	NA	Broward County, Florida	Solenastrea bournoni	Solenastrea bournoni	Species	Hydrocarbon	No	Mortality	Colony	N/A	DYO	500 mL chamber	26	NA	4 cm2 fragment	Adult
Turner2020c2	No	270	6861	WebEnginesSpecWeb_678	map	GS	Turner, NR	Understanding the Toxicity of Single Hydrocarbons, Oil, and Dispersed Oil A Species Sensitivity Assessment for Five Atlantic Coral Species / Chap. 2	2020	NA	NA	NA	NA	NA	DYO	38	Laboratory_experiment	Linked Turner 2020 thesis	MD	CE	Yes	Yes ("No O-ring or methanol controls were used as these treatments were previously demonstrated to have no significant effect (Renegar et al. 2017b)")	Yes	No	No	No	No	No	N/A	low	United States of America	NA	NA	NA	Broward County, Florida	Stephanocoenia intersepta	Stephanocoenia intersepta	Species	Hydrocarbon	No	Mortality	Colony	N/A	DYO	500 mL chamber	26	NA	4 cm2 fragment	Adult
Turner2020c2	No	270	6861	WebEnginesSpecWeb_678	map	GS	Turner, NR	Understanding the Toxicity of Single Hydrocarbons, Oil, and Dispersed Oil A Species Sensitivity Assessment for Five Atlantic Coral Species / Chap. 2	2020	NA	NA	NA	NA	NA	DYO	38	Laboratory_experiment	Linked Turner 2020 thesis	MD	CE	Yes	Yes ("No O-ring or methanol controls were used as these treatments were previously demonstrated to have no significant effect (Renegar et al. 2017b)")	Yes	No	No	No	No	No	N/A	low	United States of America	NA	NA	NA	Broward County, Florida	Stephanocoenia intersepta	Stephanocoenia intersepta	Species	Hydrocarbon	No	Mortality	Colony	N/A	DYO	500 mL chamber	26	NA	4 cm2 fragment	Adult
Turner2020c2	No	270	6861	WebEnginesSpecWeb_678	map	GS	Turner, NR	Understanding the Toxicity of Single Hydrocarbons, Oil, and Dispersed Oil A Species Sensitivity Assessment for Five Atlantic Coral Species / Chap. 2	2020	NA	NA	NA	NA	NA	DYO	38	Laboratory_experiment	Linked Turner 2020 thesis	MD	CE	Yes	Yes ("No O-ring or methanol controls were used as these treatments were previously demonstrated to have no significant effect (Renegar et al. 2017b)")	Yes	No	No	No	No	No	N/A	low	United States of America	NA	NA	NA	Broward County, Florida	Stephanocoenia intersepta	Stephanocoenia intersepta	Species	Hydrocarbon	No	Mortality	Colony	N/A	DYO	500 mL chamber	26	NA	4 cm2 fragment	Adult
Turner2020c2	Yes	270	6861	WebEnginesSpecWeb_678	map	GS	Turner, NR	Understanding the Toxicity of Single Hydrocarbons, Oil, and Dispersed Oil A Species Sensitivity Assessment for Five Atlantic Coral Species / Chap. 2	2020	NA	NA	NA	NA	NA	DYO	38	Laboratory_experiment	Linked Turner 2020 thesis	MD	CE	Yes	Yes ("No O-ring or methanol controls were used as these treatments were previously demonstrated to have no significant effect (Renegar et al. 2017b)")	Yes	No	No	No	No	No	N/A	low	United States of America	NA	NA	NA	Broward County, Florida	Stephanocoenia intersepta	Stephanocoenia intersepta	Species	Hydrocarbon	No	Mortality	Colony	N/A	DYO	500 mL chamber	26	NA	4 cm2 fragment	Adult
Turner2020c2	Yes	270	6861	WebEnginesSpecWeb_678	map	GS	Turner, NR	Understanding the Toxicity of Single Hydrocarbons, Oil, and Dispersed Oil A Species Sensitivity Assessment for Five Atlantic Coral Species / Chap. 2	2020	NA	NA	NA	NA	NA	DYO	38	Laboratory_experiment	Linked Turner 2020 thesis	MD	CE	Yes	Yes ("No O-ring or methanol controls were used as these treatments were previously demonstrated to have no significant effect (Renegar et al. 2017b)")	Yes	No	No	No	No	No	N/A	low	United States of America	NA	NA	NA	Broward County, Florida	Stephanocoenia intersepta	Stephanocoenia intersepta	Species	Hydrocarbon	No	Mortality	Colony	N/A	DYO	500 mL chamber	26	NA	4 cm2 fragment	Adult
Turner2020c2	Yes	383	6826	WebEnginesSpecWeb_678	map	GS	Turner, NR	Understanding the Toxicity of Single Hydrocarbons, Oil, and Dispersed Oil A Species Sensitivity Assessment for Five Atlantic Coral Species / Chap. 2	2020	NA	NA	NA	NA	NA	DYO	3	Laboratory_experiment	Linked Turner 2020 thesis	MD	CE	Yes	Yes ("No O-ring or methanol controls were used as these treatments were previously demonstrated to have no significant effect (Renegar et al. 2017b)")	Yes	No	No	No	No	No	N/A	low	United States of America	NA	NA	NA	Nova Southeastern University’s Offshore Coral Nursery, Florida	Acropora cervicornis	Acropora cervicornis	Species	Hydrocarbon	No	Physiology	Colony	N/A	DYO	500 mL chamber	26	NA	2-3 cm fragment	Adult
Turner2020c2	Yes	383	6826	WebEnginesSpecWeb_678	map	GS	Turner, NR	Understanding the Toxicity of Single Hydrocarbons, Oil, and Dispersed Oil A Species Sensitivity Assessment for Five Atlantic Coral Species / Chap. 2	2020	NA	NA	NA	NA	NA	DYO	3	Laboratory_experiment	Linked Turner 2020 thesis	MD	CE	Yes	Yes ("No O-ring or methanol controls were used as these treatments were previously demonstrated to have no significant effect (Renegar et al. 2017b)")	Yes	No	No	No	No	No	N/A	low	United States of America	NA	NA	NA	Nova Southeastern University’s Offshore Coral Nursery, Florida	Acropora cervicornis	Acropora cervicornis	Species	Hydrocarbon	No	Physiology	Colony	N/A	DYO	500 mL chamber	26	NA	2-3 cm fragment	Adult
Turner2020c2	Yes	383	6826	WebEnginesSpecWeb_678	map	GS	Turner, NR	Understanding the Toxicity of Single Hydrocarbons, Oil, and Dispersed Oil A Species Sensitivity Assessment for Five Atlantic Coral Species / Chap. 2	2020	NA	NA	NA	NA	NA	DYO	3	Laboratory_experiment	Linked Turner 2020 thesis	MD	CE	Yes	Yes ("No O-ring or methanol controls were used as these treatments were previously demonstrated to have no significant effect (Renegar et al. 2017b)")	Yes	No	No	No	No	No	N/A	low	United States of America	NA	NA	NA	Nova Southeastern University’s Offshore Coral Nursery, Florida	Acropora cervicornis	Acropora cervicornis	Species	Hydrocarbon	No	Physiology	Colony	N/A	DYO	500 mL chamber	26	NA	2-3 cm fragment	Adult
Turner2020c2	Yes	384	6838	WebEnginesSpecWeb_678	map	GS	Turner, NR	Understanding the Toxicity of Single Hydrocarbons, Oil, and Dispersed Oil A Species Sensitivity Assessment for Five Atlantic Coral Species / Chap. 2	2020	NA	NA	NA	NA	NA	DYO	15	Laboratory_experiment	Linked Turner 2020 thesis	MD	CE	Yes	Yes ("No O-ring or methanol controls were used as these treatments were previously demonstrated to have no significant effect (Renegar et al. 2017b)")	Yes	No	No	No	No	No	N/A	low	United States of America	NA	NA	NA	Broward County, Florida	Porites astreoides	Porites astreoides	Species	Hydrocarbon	No	Physiology	Colony	N/A	DYO	500 mL chamber	26	NA	4 cm2 fragment	Adult
Turner2020c2	Yes	384	6838	WebEnginesSpecWeb_678	map	GS	Turner, NR	Understanding the Toxicity of Single Hydrocarbons, Oil, and Dispersed Oil A Species Sensitivity Assessment for Five Atlantic Coral Species / Chap. 2	2020	NA	NA	NA	NA	NA	DYO	15	Laboratory_experiment	Linked Turner 2020 thesis	MD	CE	Yes	Yes ("No O-ring or methanol controls were used as these treatments were previously demonstrated to have no significant effect (Renegar et al. 2017b)")	Yes	No	No	No	No	No	N/A	low	United States of America	NA	NA	NA	Broward County, Florida	Porites astreoides	Porites astreoides	Species	Hydrocarbon	No	Physiology	Colony	N/A	DYO	500 mL chamber	26	NA	4 cm2 fragment	Adult
Turner2020c2	Yes	384	6838	WebEnginesSpecWeb_678	map	GS	Turner, NR	Understanding the Toxicity of Single Hydrocarbons, Oil, and Dispersed Oil A Species Sensitivity Assessment for Five Atlantic Coral Species / Chap. 2	2020	NA	NA	NA	NA	NA	DYO	15	Laboratory_experiment	Linked Turner 2020 thesis	MD	CE	Yes	Yes ("No O-ring or methanol controls were used as these treatments were previously demonstrated to have no significant effect (Renegar et al. 2017b)")	Yes	No	No	No	No	No	N/A	low	United States of America	NA	NA	NA	Broward County, Florida	Porites astreoides	Porites astreoides	Species	Hydrocarbon	No	Physiology	Colony	N/A	DYO	500 mL chamber	26	NA	4 cm2 fragment	Adult
Turner2020c2	Yes	384	6838	WebEnginesSpecWeb_678	map	GS	Turner, NR	Understanding the Toxicity of Single Hydrocarbons, Oil, and Dispersed Oil A Species Sensitivity Assessment for Five Atlantic Coral Species / Chap. 2	2020	NA	NA	NA	NA	NA	DYO	15	Laboratory_experiment	Linked Turner 2020 thesis	MD	CE	Yes	Yes ("No O-ring or methanol controls were used as these treatments were previously demonstrated to have no significant effect (Renegar et al. 2017b)")	Yes	No	No	No	No	No	N/A	low	United States of America	NA	NA	NA	Broward County, Florida	Porites astreoides	Porites astreoides	Species	Hydrocarbon	No	Physiology	Colony	N/A	DYO	500 mL chamber	26	NA	4 cm2 fragment	Adult
Turner2020c2	Yes	384	6838	WebEnginesSpecWeb_678	map	GS	Turner, NR	Understanding the Toxicity of Single Hydrocarbons, Oil, and Dispersed Oil A Species Sensitivity Assessment for Five Atlantic Coral Species / Chap. 2	2020	NA	NA	NA	NA	NA	DYO	15	Laboratory_experiment	Linked Turner 2020 thesis	MD	CE	Yes	Yes ("No O-ring or methanol controls were used as these treatments were previously demonstrated to have no significant effect (Renegar et al. 2017b)")	Yes	No	No	No	No	No	N/A	low	United States of America	NA	NA	NA	Broward County, Florida	Porites astreoides	Porites astreoides	Species	Hydrocarbon	No	Physiology	Colony	N/A	DYO	500 mL chamber	26	NA	4 cm2 fragment	Adult
Renegar2017	Yes	385	5972	ScreenTA_680	map	Scopus	Renegar, D.A. and Turner, N.R. and Riegl, B.M. and Dodge, R.E. and Knap, A.H. and Schuler, P.A.	Acute and subacute toxicity of the polycyclic aromatic hydrocarbon 1-methylnaphthalene to the shallow-water coral Porites divaricata Application of a novel exposure protocol	2017	Environmental Toxicology and Chemistry	10.1002/etc.3530	36	1	212-219	RM	3	Laboratory_experiment	No	MD	CE	Yes	Yes	Yes	No	No	No	No	No	N/A	low	United States of America	NA	NA	NA	Broward County, Florida	Porites divaricata	Porites divaricata	Species	Hydrocarbon	No	Physiology	Colony	N/A	DYO	500 mL chamber	26.4	7.98	Fragments (2 cm)	Adult
Turner2016	Yes	385	6821	DissertationsCall_67	map	OATD	Turner, Nicholas	Quantifying the Toxicity of 1-Methylnaphthalene to the Shallow-Water Coral, Porites divaricata, for Use in the Target Lipid Model	2016	NA	NA	NA	NA	NA	DYO	3	Laboratory_experiment	No	MD	CE	Yes	Yes	Yes	No	No	No	No	No	N/A	low	United States of America	NA	NA	NA	Florida	Porites divaricata	Porites divaricata	Species	Hydrocarbon	No	Physiology	Colony	N/A	DYO/HM	500 mL chamber	26.4	7.98	Fragments (2 cm)	Adult
Turner2016	Yes	385	6821	DissertationsCall_67	map	OATD	Turner, Nicholas	Quantifying the Toxicity of 1-Methylnaphthalene to the Shallow-Water Coral, Porites divaricata, for Use in the Target Lipid Model	2016	NA	NA	NA	NA	NA	DYO	3	Laboratory_experiment	No	MD	CE	Yes	Yes	Yes	No	No	No	No	No	N/A	low	United States of America	NA	NA	NA	Florida	Porites divaricata	Porites divaricata	Species	Hydrocarbon	No	Physiology	Colony	N/A	DYO/HM	500 mL chamber	26.4	7.98	Fragments (2 cm)	Adult
Turner2016	Yes	385	6821	DissertationsCall_67	map	OATD	Turner, Nicholas	Quantifying the Toxicity of 1-Methylnaphthalene to the Shallow-Water Coral, Porites divaricata, for Use in the Target Lipid Model	2016	NA	NA	NA	NA	NA	DYO	3	Laboratory_experiment	No	MD	CE	Yes	Yes	Yes	No	No	No	No	No	N/A	low	United States of America	NA	NA	NA	Florida	Porites divaricata	Porites divaricata	Species	Hydrocarbon	No	Physiology	Colony	N/A	DYO/HM	500 mL chamber	26.4	7.98	Fragments (2 cm)	Adult
Turner2016	Yes	385	6821	DissertationsCall_67	map	OATD	Turner, Nicholas	Quantifying the Toxicity of 1-Methylnaphthalene to the Shallow-Water Coral, Porites divaricata, for Use in the Target Lipid Model	2016	NA	NA	NA	NA	NA	DYO	3	Laboratory_experiment	No	MD	CE	Yes	Yes	Yes	No	No	No	No	No	N/A	low	United States of America	NA	NA	NA	Florida	Porites divaricata	Porites divaricata	Species	Hydrocarbon	No	Physiology	Colony	N/A	DYO/HM	500 mL chamber	26.4	7.98	Fragments (2 cm)	Adult
Turner2016	Yes	385	6821	DissertationsCall_67	map	OATD	Turner, Nicholas	Quantifying the Toxicity of 1-Methylnaphthalene to the Shallow-Water Coral, Porites divaricata, for Use in the Target Lipid Model	2016	NA	NA	NA	NA	NA	DYO	3	Laboratory_experiment	No	MD	CE	Yes	Yes	Yes	No	No	No	No	No	N/A	low	United States of America	NA	NA	NA	Florida	Porites divaricata	Porites divaricata	Species	Hydrocarbon	No	Physiology	Colony	N/A	DYO/HM	500 mL chamber	26.4	7.98	Fragments (2 cm)	Adult
Turner2016	Yes	385	6821	DissertationsCall_67	map	OATD	Turner, Nicholas	Quantifying the Toxicity of 1-Methylnaphthalene to the Shallow-Water Coral, Porites divaricata, for Use in the Target Lipid Model	2016	NA	NA	NA	NA	NA	DYO	3	Laboratory_experiment	No	MD	CE	Yes	Yes	Yes	No	No	No	No	No	N/A	low	United States of America	NA	NA	NA	Florida	Porites divaricata	Porites divaricata	Species	Hydrocarbon	No	Physiology	Colony	N/A	DYO/HM	500 mL chamber	26.4	7.98	Fragments (2 cm)	Adult
Renegar2017	Yes	385	5972	ScreenTA_680	map	Scopus	Renegar, D.A. and Turner, N.R. and Riegl, B.M. and Dodge, R.E. and Knap, A.H. and Schuler, P.A.	Acute and subacute toxicity of the polycyclic aromatic hydrocarbon 1-methylnaphthalene to the shallow-water coral Porites divaricata Application of a novel exposure protocol	2017	Environmental Toxicology and Chemistry	10.1002/etc.3530	36	1	212-219	RM	3	Laboratory_experiment	No	MD	CE	Yes	Yes	Yes	No	No	No	No	No	N/A	low	United States of America	NA	NA	NA	Broward County, Florida	Porites divaricata	Porites divaricata	Species	Hydrocarbon	No	Physiology	Colony	N/A	DYO	500 mL chamber	26.4	7.98	Fragments (2 cm)	Adult
Turner2016	Yes	385	6821	DissertationsCall_67	map	OATD	Turner, Nicholas	Quantifying the Toxicity of 1-Methylnaphthalene to the Shallow-Water Coral, Porites divaricata, for Use in the Target Lipid Model	2016	NA	NA	NA	NA	NA	DYO	3	Laboratory_experiment	No	MD	CE	Yes	Yes	Yes	No	No	No	No	No	N/A	low	United States of America	NA	NA	NA	Florida	Porites divaricata	Porites divaricata	Species	Hydrocarbon	No	Physiology	Colony	N/A	DYO/HM	500 mL chamber	26.4	7.98	Fragments (2 cm)	Adult
Turner2016	Yes	385	6821	DissertationsCall_67	map	OATD	Turner, Nicholas	Quantifying the Toxicity of 1-Methylnaphthalene to the Shallow-Water Coral, Porites divaricata, for Use in the Target Lipid Model	2016	NA	NA	NA	NA	NA	DYO	3	Laboratory_experiment	No	MD	CE	Yes	Yes	Yes	No	No	No	No	No	N/A	low	United States of America	NA	NA	NA	Florida	Porites divaricata	Porites divaricata	Species	Hydrocarbon	No	Physiology	Colony	N/A	DYO/HM	500 mL chamber	26.4	7.98	Fragments (2 cm)	Adult
Turner2016	Yes	385	6821	DissertationsCall_67	map	OATD	Turner, Nicholas	Quantifying the Toxicity of 1-Methylnaphthalene to the Shallow-Water Coral, Porites divaricata, for Use in the Target Lipid Model	2016	NA	NA	NA	NA	NA	DYO	3	Laboratory_experiment	No	MD	CE	Yes	Yes	Yes	No	No	No	No	No	N/A	low	United States of America	NA	NA	NA	Florida	Porites divaricata	Porites divaricata	Species	Hydrocarbon	No	Physiology	Colony	N/A	DYO/HM	500 mL chamber	26.4	7.98	Fragments (2 cm)	Adult
Turner2020c2	Yes	386	6850	WebEnginesSpecWeb_678	map	GS	Turner, NR	Understanding the Toxicity of Single Hydrocarbons, Oil, and Dispersed Oil A Species Sensitivity Assessment for Five Atlantic Coral Species / Chap. 2	2020	NA	NA	NA	NA	NA	DYO	27	Laboratory_experiment	Linked Turner 2020 thesis	MD	CE	Yes	Yes ("No O-ring or methanol controls were used as these treatments were previously demonstrated to have no significant effect (Renegar et al. 2017b)")	Yes	No	No	No	No	No	N/A	low	United States of America	NA	NA	NA	Broward County, Florida	Siderastrea siderea	Siderastrea siderea	Species	Hydrocarbon	No	Physiology	Colony	N/A	DYO	500 mL chamber	26	NA	4 cm2 fragment	Adult
Turner2020c2	Yes	386	6850	WebEnginesSpecWeb_678	map	GS	Turner, NR	Understanding the Toxicity of Single Hydrocarbons, Oil, and Dispersed Oil A Species Sensitivity Assessment for Five Atlantic Coral Species / Chap. 2	2020	NA	NA	NA	NA	NA	DYO	27	Laboratory_experiment	Linked Turner 2020 thesis	MD	CE	Yes	Yes ("No O-ring or methanol controls were used as these treatments were previously demonstrated to have no significant effect (Renegar et al. 2017b)")	Yes	No	No	No	No	No	N/A	low	United States of America	NA	NA	NA	Broward County, Florida	Siderastrea siderea	Siderastrea siderea	Species	Hydrocarbon	No	Physiology	Colony	N/A	DYO	500 mL chamber	26	NA	4 cm2 fragment	Adult
Turner2020c2	Yes	386	6850	WebEnginesSpecWeb_678	map	GS	Turner, NR	Understanding the Toxicity of Single Hydrocarbons, Oil, and Dispersed Oil A Species Sensitivity Assessment for Five Atlantic Coral Species / Chap. 2	2020	NA	NA	NA	NA	NA	DYO	27	Laboratory_experiment	Linked Turner 2020 thesis	MD	CE	Yes	Yes ("No O-ring or methanol controls were used as these treatments were previously demonstrated to have no significant effect (Renegar et al. 2017b)")	Yes	No	No	No	No	No	N/A	low	United States of America	NA	NA	NA	Broward County, Florida	Siderastrea siderea	Siderastrea siderea	Species	Hydrocarbon	No	Physiology	Colony	N/A	DYO	500 mL chamber	26	NA	4 cm2 fragment	Adult
Turner2020c2	Yes	386	6850	WebEnginesSpecWeb_678	map	GS	Turner, NR	Understanding the Toxicity of Single Hydrocarbons, Oil, and Dispersed Oil A Species Sensitivity Assessment for Five Atlantic Coral Species / Chap. 2	2020	NA	NA	NA	NA	NA	DYO	27	Laboratory_experiment	Linked Turner 2020 thesis	MD	CE	Yes	Yes ("No O-ring or methanol controls were used as these treatments were previously demonstrated to have no significant effect (Renegar et al. 2017b)")	Yes	No	No	No	No	No	N/A	low	United States of America	NA	NA	NA	Broward County, Florida	Siderastrea siderea	Siderastrea siderea	Species	Hydrocarbon	No	Physiology	Colony	N/A	DYO	500 mL chamber	26	NA	4 cm2 fragment	Adult
Turner2020c2	Yes	386	6850	WebEnginesSpecWeb_678	map	GS	Turner, NR	Understanding the Toxicity of Single Hydrocarbons, Oil, and Dispersed Oil A Species Sensitivity Assessment for Five Atlantic Coral Species / Chap. 2	2020	NA	NA	NA	NA	NA	DYO	27	Laboratory_experiment	Linked Turner 2020 thesis	MD	CE	Yes	Yes ("No O-ring or methanol controls were used as these treatments were previously demonstrated to have no significant effect (Renegar et al. 2017b)")	Yes	No	No	No	No	No	N/A	low	United States of America	NA	NA	NA	Broward County, Florida	Siderastrea siderea	Siderastrea siderea	Species	Hydrocarbon	No	Physiology	Colony	N/A	DYO	500 mL chamber	26	NA	4 cm2 fragment	Adult
Turner2020c2	Yes	387	6874	WebEnginesSpecWeb_678	map	GS	Turner, NR	Understanding the Toxicity of Single Hydrocarbons, Oil, and Dispersed Oil A Species Sensitivity Assessment for Five Atlantic Coral Species / Chap. 2	2020	NA	NA	NA	NA	NA	DYO	51	Laboratory_experiment	Linked Turner 2020 thesis	MD	CE	Yes	Yes ("No O-ring or methanol controls were used as these treatments were previously demonstrated to have no significant effect (Renegar et al. 2017b)")	Yes	No	No	No	No	No	N/A	low	United States of America	NA	NA	NA	Broward County, Florida	Solenastrea bournoni	Solenastrea bournoni	Species	Hydrocarbon	No	Physiology	Colony	N/A	DYO	500 mL chamber	26	NA	4 cm2 fragment	Adult
Turner2020c2	Yes	387	6874	WebEnginesSpecWeb_678	map	GS	Turner, NR	Understanding the Toxicity of Single Hydrocarbons, Oil, and Dispersed Oil A Species Sensitivity Assessment for Five Atlantic Coral Species / Chap. 2	2020	NA	NA	NA	NA	NA	DYO	51	Laboratory_experiment	Linked Turner 2020 thesis	MD	CE	Yes	Yes ("No O-ring or methanol controls were used as these treatments were previously demonstrated to have no significant effect (Renegar et al. 2017b)")	Yes	No	No	No	No	No	N/A	low	United States of America	NA	NA	NA	Broward County, Florida	Solenastrea bournoni	Solenastrea bournoni	Species	Hydrocarbon	No	Physiology	Colony	N/A	DYO	500 mL chamber	26	NA	4 cm2 fragment	Adult
Turner2020c2	Yes	387	6874	WebEnginesSpecWeb_678	map	GS	Turner, NR	Understanding the Toxicity of Single Hydrocarbons, Oil, and Dispersed Oil A Species Sensitivity Assessment for Five Atlantic Coral Species / Chap. 2	2020	NA	NA	NA	NA	NA	DYO	51	Laboratory_experiment	Linked Turner 2020 thesis	MD	CE	Yes	Yes ("No O-ring or methanol controls were used as these treatments were previously demonstrated to have no significant effect (Renegar et al. 2017b)")	Yes	No	No	No	No	No	N/A	low	United States of America	NA	NA	NA	Broward County, Florida	Solenastrea bournoni	Solenastrea bournoni	Species	Hydrocarbon	No	Physiology	Colony	N/A	DYO	500 mL chamber	26	NA	4 cm2 fragment	Adult
Turner2020c2	Yes	387	6874	WebEnginesSpecWeb_678	map	GS	Turner, NR	Understanding the Toxicity of Single Hydrocarbons, Oil, and Dispersed Oil A Species Sensitivity Assessment for Five Atlantic Coral Species / Chap. 2	2020	NA	NA	NA	NA	NA	DYO	51	Laboratory_experiment	Linked Turner 2020 thesis	MD	CE	Yes	Yes ("No O-ring or methanol controls were used as these treatments were previously demonstrated to have no significant effect (Renegar et al. 2017b)")	Yes	No	No	No	No	No	N/A	low	United States of America	NA	NA	NA	Broward County, Florida	Solenastrea bournoni	Solenastrea bournoni	Species	Hydrocarbon	No	Physiology	Colony	N/A	DYO	500 mL chamber	26	NA	4 cm2 fragment	Adult
Turner2020c2	Yes	387	6874	WebEnginesSpecWeb_678	map	GS	Turner, NR	Understanding the Toxicity of Single Hydrocarbons, Oil, and Dispersed Oil A Species Sensitivity Assessment for Five Atlantic Coral Species / Chap. 2	2020	NA	NA	NA	NA	NA	DYO	51	Laboratory_experiment	Linked Turner 2020 thesis	MD	CE	Yes	Yes ("No O-ring or methanol controls were used as these treatments were previously demonstrated to have no significant effect (Renegar et al. 2017b)")	Yes	No	No	No	No	No	N/A	low	United States of America	NA	NA	NA	Broward County, Florida	Solenastrea bournoni	Solenastrea bournoni	Species	Hydrocarbon	No	Physiology	Colony	N/A	DYO	500 mL chamber	26	NA	4 cm2 fragment	Adult
Turner2020c2	Yes	388	6862	WebEnginesSpecWeb_678	map	GS	Turner, NR	Understanding the Toxicity of Single Hydrocarbons, Oil, and Dispersed Oil A Species Sensitivity Assessment for Five Atlantic Coral Species / Chap. 2	2020	NA	NA	NA	NA	NA	DYO	39	Laboratory_experiment	Linked Turner 2020 thesis	MD	CE	Yes	Yes ("No O-ring or methanol controls were used as these treatments were previously demonstrated to have no significant effect (Renegar et al. 2017b)")	Yes	No	No	No	No	No	N/A	low	United States of America	NA	NA	NA	Broward County, Florida	Stephanocoenia intersepta	Stephanocoenia intersepta	Species	Hydrocarbon	No	Physiology	Colony	N/A	DYO	500 mL chamber	26	NA	4 cm2 fragment	Adult
Turner2020c2	Yes	388	6862	WebEnginesSpecWeb_678	map	GS	Turner, NR	Understanding the Toxicity of Single Hydrocarbons, Oil, and Dispersed Oil A Species Sensitivity Assessment for Five Atlantic Coral Species / Chap. 2	2020	NA	NA	NA	NA	NA	DYO	39	Laboratory_experiment	Linked Turner 2020 thesis	MD	CE	Yes	Yes ("No O-ring or methanol controls were used as these treatments were previously demonstrated to have no significant effect (Renegar et al. 2017b)")	Yes	No	No	No	No	No	N/A	low	United States of America	NA	NA	NA	Broward County, Florida	Stephanocoenia intersepta	Stephanocoenia intersepta	Species	Hydrocarbon	No	Physiology	Colony	N/A	DYO	500 mL chamber	26	NA	4 cm2 fragment	Adult
Turner2020c2	Yes	388	6862	WebEnginesSpecWeb_678	map	GS	Turner, NR	Understanding the Toxicity of Single Hydrocarbons, Oil, and Dispersed Oil A Species Sensitivity Assessment for Five Atlantic Coral Species / Chap. 2	2020	NA	NA	NA	NA	NA	DYO	39	Laboratory_experiment	Linked Turner 2020 thesis	MD	CE	Yes	Yes ("No O-ring or methanol controls were used as these treatments were previously demonstrated to have no significant effect (Renegar et al. 2017b)")	Yes	No	No	No	No	No	N/A	low	United States of America	NA	NA	NA	Broward County, Florida	Stephanocoenia intersepta	Stephanocoenia intersepta	Species	Hydrocarbon	No	Physiology	Colony	N/A	DYO	500 mL chamber	26	NA	4 cm2 fragment	Adult
Turner2020c2	Yes	388	6862	WebEnginesSpecWeb_678	map	GS	Turner, NR	Understanding the Toxicity of Single Hydrocarbons, Oil, and Dispersed Oil A Species Sensitivity Assessment for Five Atlantic Coral Species / Chap. 2	2020	NA	NA	NA	NA	NA	DYO	39	Laboratory_experiment	Linked Turner 2020 thesis	MD	CE	Yes	Yes ("No O-ring or methanol controls were used as these treatments were previously demonstrated to have no significant effect (Renegar et al. 2017b)")	Yes	No	No	No	No	No	N/A	low	United States of America	NA	NA	NA	Broward County, Florida	Stephanocoenia intersepta	Stephanocoenia intersepta	Species	Hydrocarbon	No	Physiology	Colony	N/A	DYO	500 mL chamber	26	NA	4 cm2 fragment	Adult
Turner2020c2	Yes	388	6862	WebEnginesSpecWeb_678	map	GS	Turner, NR	Understanding the Toxicity of Single Hydrocarbons, Oil, and Dispersed Oil A Species Sensitivity Assessment for Five Atlantic Coral Species / Chap. 2	2020	NA	NA	NA	NA	NA	DYO	39	Laboratory_experiment	Linked Turner 2020 thesis	MD	CE	Yes	Yes ("No O-ring or methanol controls were used as these treatments were previously demonstrated to have no significant effect (Renegar et al. 2017b)")	Yes	No	No	No	No	No	N/A	low	United States of America	NA	NA	NA	Broward County, Florida	Stephanocoenia intersepta	Stephanocoenia intersepta	Species	Hydrocarbon	No	Physiology	Colony	N/A	DYO	500 mL chamber	26	NA	4 cm2 fragment	Adult
Overmans2018	Yes	272	5089	ScreenTA_9701	map	Scopus	Overmans, S. and Nordborg, M. and Daz-Ra, R. and Brinkman, D.L. and Negri, A.P. and Agust, S.	Phototoxic effects of PAH and UVA exposure on molecular responses and developmental success in coral larvae	2018	Aquatic Toxicology	10.1016/j.aquatox.2018.03.008	198	NA	165-174	DYO	1	Laboratory_experiment	No	MD	CE	Yes	Yes	Yes	No	No	No	No	No	N/A	low	Australia	19.157°S	146.861°E	decimal degrees	Magnetic Island, Great Barrier Reef	Acropora tenuis	Acropora tenuis	Species	Hydrocarbon	No	Mortality	Individual	N/A	HM	25mL borosilicate glass vials	27	NA	Larvae	Larvae
Overmans2018	Yes	272	5089	ScreenTA_9701	map	Scopus	Overmans, S. and Nordborg, M. and Daz-Ra, R. and Brinkman, D.L. and Negri, A.P. and Agust, S.	Phototoxic effects of PAH and UVA exposure on molecular responses and developmental success in coral larvae	2018	Aquatic Toxicology	10.1016/j.aquatox.2018.03.008	198	NA	165-174	DYO	1	Laboratory_experiment	No	MD	CE	Yes	Yes	Yes	No	No	No	No	No	N/A	low	Australia	19.157°S	146.861°E	decimal degrees	Magnetic Island, Great Barrier Reef	Acropora tenuis	Acropora tenuis	Species	Hydrocarbon	No	Mortality	Individual	N/A	HM	25mL borosilicate glass vials	27	NA	Larvae	Larvae
Overmans2018	Yes	272	5089	ScreenTA_9701	map	Scopus	Overmans, S. and Nordborg, M. and Daz-Ra, R. and Brinkman, D.L. and Negri, A.P. and Agust, S.	Phototoxic effects of PAH and UVA exposure on molecular responses and developmental success in coral larvae	2018	Aquatic Toxicology	10.1016/j.aquatox.2018.03.008	198	NA	165-174	DYO	1	Laboratory_experiment	No	MD	CE	Yes	Yes	Yes	No	No	No	No	No	N/A	low	Australia	19.157°S	146.861°E	decimal degrees	Magnetic Island, Great Barrier Reef	Acropora tenuis	Acropora tenuis	Species	Hydrocarbon	No	Mortality	Individual	N/A	HM	25mL borosilicate glass vials	27	NA	Larvae	Larvae
Overmans2018	Yes	272	5089	ScreenTA_9701	map	Scopus	Overmans, S. and Nordborg, M. and Daz-Ra, R. and Brinkman, D.L. and Negri, A.P. and Agust, S.	Phototoxic effects of PAH and UVA exposure on molecular responses and developmental success in coral larvae	2018	Aquatic Toxicology	10.1016/j.aquatox.2018.03.008	198	NA	165-174	DYO	1	Laboratory_experiment	No	MD	CE	Yes	Yes	Yes	No	No	No	No	No	N/A	low	Australia	19.157°S	146.861°E	decimal degrees	Magnetic Island, Great Barrier Reef	Acropora tenuis	Acropora tenuis	Species	Hydrocarbon	No	Mortality	Individual	N/A	HM	25mL borosilicate glass vials	27	NA	Larvae	Larvae
Overmans2018	Yes	272	5089	ScreenTA_9701	map	Scopus	Overmans, S. and Nordborg, M. and Daz-Ra, R. and Brinkman, D.L. and Negri, A.P. and Agust, S.	Phototoxic effects of PAH and UVA exposure on molecular responses and developmental success in coral larvae	2018	Aquatic Toxicology	10.1016/j.aquatox.2018.03.008	198	NA	165-174	DYO	1	Laboratory_experiment	No	MD	CE	Yes	Yes	Yes	No	No	No	No	No	N/A	low	Australia	19.157°S	146.861°E	decimal degrees	Magnetic Island, Great Barrier Reef	Acropora tenuis	Acropora tenuis	Species	Hydrocarbon	No	Mortality	Individual	N/A	HM	25mL borosilicate glass vials	27	NA	Larvae	Larvae
Overmans2018	Yes	272	5089	ScreenTA_9701	map	Scopus	Overmans, S. and Nordborg, M. and Daz-Ra, R. and Brinkman, D.L. and Negri, A.P. and Agust, S.	Phototoxic effects of PAH and UVA exposure on molecular responses and developmental success in coral larvae	2018	Aquatic Toxicology	10.1016/j.aquatox.2018.03.008	198	NA	165-174	DYO	1	Laboratory_experiment	No	MD	CE	Yes	Yes	Yes	No	No	No	No	No	N/A	low	Australia	19.157°S	146.861°E	decimal degrees	Magnetic Island, Great Barrier Reef	Acropora tenuis	Acropora tenuis	Species	Hydrocarbon	No	Mortality	Individual	N/A	HM	25mL borosilicate glass vials	27	NA	Larvae	Larvae
Overmans2018	Yes	272	5089	ScreenTA_9701	map	Scopus	Overmans, S. and Nordborg, M. and Daz-Ra, R. and Brinkman, D.L. and Negri, A.P. and Agust, S.	Phototoxic effects of PAH and UVA exposure on molecular responses and developmental success in coral larvae	2018	Aquatic Toxicology	10.1016/j.aquatox.2018.03.008	198	NA	165-174	DYO	1	Laboratory_experiment	No	MD	CE	Yes	Yes	Yes	No	No	No	No	No	N/A	low	Australia	19.157°S	146.861°E	decimal degrees	Magnetic Island, Great Barrier Reef	Acropora tenuis	Acropora tenuis	Species	Hydrocarbon	No	Mortality	Individual	N/A	HM	25mL borosilicate glass vials	27	NA	Larvae	Larvae
Overmans2018	Yes	546	5090	ScreenTA_9701	map	Scopus	Overmans, S. and Nordborg, M. and Daz-Ra, R. and Brinkman, D.L. and Negri, A.P. and Agust, S.	Phototoxic effects of PAH and UVA exposure on molecular responses and developmental success in coral larvae	2018	Aquatic Toxicology	10.1016/j.aquatox.2018.03.008	198	NA	165-174	DYO	2	Laboratory_experiment	No	MD	CE	Yes	Yes	Yes	No	No	No	No	No	N/A	low	Australia	19.157°S	146.861°E	decimal degrees	Magnetic Island, Great Barrier Reef	Acropora tenuis	Acropora tenuis	Species	Hydrocarbon	No	Recruitment	Individual	N/A	HM	25mL borosilicate glass vials	27	NA	Larvae	Larvae
Overmans2018	Yes	546	5090	ScreenTA_9701	map	Scopus	Overmans, S. and Nordborg, M. and Daz-Ra, R. and Brinkman, D.L. and Negri, A.P. and Agust, S.	Phototoxic effects of PAH and UVA exposure on molecular responses and developmental success in coral larvae	2018	Aquatic Toxicology	10.1016/j.aquatox.2018.03.008	198	NA	165-174	DYO	2	Laboratory_experiment	No	MD	CE	Yes	Yes	Yes	No	No	No	No	No	N/A	low	Australia	19.157°S	146.861°E	decimal degrees	Magnetic Island, Great Barrier Reef	Acropora tenuis	Acropora tenuis	Species	Hydrocarbon	No	Recruitment	Individual	N/A	HM	25mL borosilicate glass vials	27	NA	Larvae	Larvae
Overmans2018	Yes	546	5090	ScreenTA_9701	map	Scopus	Overmans, S. and Nordborg, M. and Daz-Ra, R. and Brinkman, D.L. and Negri, A.P. and Agust, S.	Phototoxic effects of PAH and UVA exposure on molecular responses and developmental success in coral larvae	2018	Aquatic Toxicology	10.1016/j.aquatox.2018.03.008	198	NA	165-174	DYO	2	Laboratory_experiment	No	MD	CE	Yes	Yes	Yes	No	No	No	No	No	N/A	low	Australia	19.157°S	146.861°E	decimal degrees	Magnetic Island, Great Barrier Reef	Acropora tenuis	Acropora tenuis	Species	Hydrocarbon	No	Recruitment	Individual	N/A	HM	25mL borosilicate glass vials	27	NA	Larvae	Larvae
Overmans2018	Yes	546	5090	ScreenTA_9701	map	Scopus	Overmans, S. and Nordborg, M. and Daz-Ra, R. and Brinkman, D.L. and Negri, A.P. and Agust, S.	Phototoxic effects of PAH and UVA exposure on molecular responses and developmental success in coral larvae	2018	Aquatic Toxicology	10.1016/j.aquatox.2018.03.008	198	NA	165-174	DYO	2	Laboratory_experiment	No	MD	CE	Yes	Yes	Yes	No	No	No	No	No	N/A	low	Australia	19.157°S	146.861°E	decimal degrees	Magnetic Island, Great Barrier Reef	Acropora tenuis	Acropora tenuis	Species	Hydrocarbon	No	Recruitment	Individual	N/A	HM	25mL borosilicate glass vials	27	NA	Larvae	Larvae
Overmans2018	Yes	546	5090	ScreenTA_9701	map	Scopus	Overmans, S. and Nordborg, M. and Daz-Ra, R. and Brinkman, D.L. and Negri, A.P. and Agust, S.	Phototoxic effects of PAH and UVA exposure on molecular responses and developmental success in coral larvae	2018	Aquatic Toxicology	10.1016/j.aquatox.2018.03.008	198	NA	165-174	DYO	2	Laboratory_experiment	No	MD	CE	Yes	Yes	Yes	No	No	No	No	No	N/A	low	Australia	19.157°S	146.861°E	decimal degrees	Magnetic Island, Great Barrier Reef	Acropora tenuis	Acropora tenuis	Species	Hydrocarbon	No	Recruitment	Individual	N/A	HM	25mL borosilicate glass vials	27	NA	Larvae	Larvae
Overmans2018	Yes	546	5090	ScreenTA_9701	map	Scopus	Overmans, S. and Nordborg, M. and Daz-Ra, R. and Brinkman, D.L. and Negri, A.P. and Agust, S.	Phototoxic effects of PAH and UVA exposure on molecular responses and developmental success in coral larvae	2018	Aquatic Toxicology	10.1016/j.aquatox.2018.03.008	198	NA	165-174	DYO	2	Laboratory_experiment	No	MD	CE	Yes	Yes	Yes	No	No	No	No	No	N/A	low	Australia	19.157°S	146.861°E	decimal degrees	Magnetic Island, Great Barrier Reef	Acropora tenuis	Acropora tenuis	Species	Hydrocarbon	No	Recruitment	Individual	N/A	HM	25mL borosilicate glass vials	27	NA	Larvae	Larvae
Negri2016	Yes	549	4945	ScreenTA_682	map	Scopus	Negri, A.P. and Brinkman, D.L. and Flores, F. and Botte, E.S. and Jones, R.J. and Webster, N.S.	Acute ecotoxicology of natural oil and gas condensate to coral reef larvae	2016	Scientific Reports	10.1038/srep21153	6	NA	NA	DYO	3	Laboratory_experiment	No	DYO	CE	Yes	N/A	Yes	No	No	No	No	No	results expressed in %control	low	Australia	18.329°S	146.846°E	decimal degrees	Trunk Reef, central mid-shelf Great Barrier Reef	Acropora tenuis	Acropora tenuis	Species	Hydrocarbon	No	Recruitment	Individual	N/A	HM/DYO	7mL glass vials	NA	NA	7-13d old larvae	Larvae
Negri2016	Yes	549	4945	ScreenTA_682	map	Scopus	Negri, A.P. and Brinkman, D.L. and Flores, F. and Botte, E.S. and Jones, R.J. and Webster, N.S.	Acute ecotoxicology of natural oil and gas condensate to coral reef larvae	2016	Scientific Reports	10.1038/srep21153	6	NA	NA	DYO	3	Laboratory_experiment	No	DYO	CE	Yes	N/A	Yes	No	No	No	No	No	results expressed in %control	low	Australia	18.329°S	146.846°E	decimal degrees	Trunk Reef, central mid-shelf Great Barrier Reef	Acropora tenuis	Acropora tenuis	Species	Hydrocarbon	No	Recruitment	Individual	N/A	HM/DYO	7mL glass vials	NA	NA	7-13d old larvae	Larvae
Negri2016	Yes	549	4945	ScreenTA_682	map	Scopus	Negri, A.P. and Brinkman, D.L. and Flores, F. and Botte, E.S. and Jones, R.J. and Webster, N.S.	Acute ecotoxicology of natural oil and gas condensate to coral reef larvae	2016	Scientific Reports	10.1038/srep21153	6	NA	NA	DYO	3	Laboratory_experiment	No	DYO	CE	Yes	N/A	Yes	No	No	No	No	No	results expressed in %control	low	Australia	18.329°S	146.846°E	decimal degrees	Trunk Reef, central mid-shelf Great Barrier Reef	Acropora tenuis	Acropora tenuis	Species	Hydrocarbon	No	Recruitment	Individual	N/A	HM/DYO	7mL glass vials	NA	NA	7-13d old larvae	Larvae
Negri2016	Yes	549	4945	ScreenTA_682	map	Scopus	Negri, A.P. and Brinkman, D.L. and Flores, F. and Botte, E.S. and Jones, R.J. and Webster, N.S.	Acute ecotoxicology of natural oil and gas condensate to coral reef larvae	2016	Scientific Reports	10.1038/srep21153	6	NA	NA	DYO	3	Laboratory_experiment	No	DYO	CE	Yes	N/A	Yes	No	No	No	No	No	results expressed in %control	low	Australia	18.329°S	146.846°E	decimal degrees	Trunk Reef, central mid-shelf Great Barrier Reef	Acropora tenuis	Acropora tenuis	Species	Hydrocarbon	No	Recruitment	Individual	N/A	HM/DYO	7mL glass vials	NA	NA	7-13d old larvae	Larvae
Negri2016	Yes	549	4945	ScreenTA_682	map	Scopus	Negri, A.P. and Brinkman, D.L. and Flores, F. and Botte, E.S. and Jones, R.J. and Webster, N.S.	Acute ecotoxicology of natural oil and gas condensate to coral reef larvae	2016	Scientific Reports	10.1038/srep21153	6	NA	NA	DYO	3	Laboratory_experiment	No	DYO	CE	Yes	N/A	Yes	No	No	No	No	No	results expressed in %control	low	Australia	18.329°S	146.846°E	decimal degrees	Trunk Reef, central mid-shelf Great Barrier Reef	Acropora tenuis	Acropora tenuis	Species	Hydrocarbon	No	Recruitment	Individual	N/A	HM/DYO	7mL glass vials	NA	NA	7-13d old larvae	Larvae
Negri2016	Yes	549	4945	ScreenTA_682	map	Scopus	Negri, A.P. and Brinkman, D.L. and Flores, F. and Botte, E.S. and Jones, R.J. and Webster, N.S.	Acute ecotoxicology of natural oil and gas condensate to coral reef larvae	2016	Scientific Reports	10.1038/srep21153	6	NA	NA	DYO	3	Laboratory_experiment	No	DYO	CE	Yes	N/A	Yes	No	No	No	No	No	results expressed in %control	low	Australia	18.329°S	146.846°E	decimal degrees	Trunk Reef, central mid-shelf Great Barrier Reef	Acropora tenuis	Acropora tenuis	Species	Hydrocarbon	No	Recruitment	Individual	N/A	HM/DYO	7mL glass vials	NA	NA	7-13d old larvae	Larvae
Negri2016	Yes	549	4945	ScreenTA_682	map	Scopus	Negri, A.P. and Brinkman, D.L. and Flores, F. and Botte, E.S. and Jones, R.J. and Webster, N.S.	Acute ecotoxicology of natural oil and gas condensate to coral reef larvae	2016	Scientific Reports	10.1038/srep21153	6	NA	NA	DYO	3	Laboratory_experiment	No	DYO	CE	Yes	N/A	Yes	No	No	No	No	No	results expressed in %control	low	Australia	18.329°S	146.846°E	decimal degrees	Trunk Reef, central mid-shelf Great Barrier Reef	Acropora tenuis	Acropora tenuis	Species	Hydrocarbon	No	Recruitment	Individual	N/A	HM/DYO	7mL glass vials	NA	NA	7-13d old larvae	Larvae
Negri2016	Yes	549	4945	ScreenTA_682	map	Scopus	Negri, A.P. and Brinkman, D.L. and Flores, F. and Botte, E.S. and Jones, R.J. and Webster, N.S.	Acute ecotoxicology of natural oil and gas condensate to coral reef larvae	2016	Scientific Reports	10.1038/srep21153	6	NA	NA	DYO	3	Laboratory_experiment	No	DYO	CE	Yes	N/A	Yes	No	No	No	No	No	results expressed in %control	low	Australia	18.329°S	146.846°E	decimal degrees	Trunk Reef, central mid-shelf Great Barrier Reef	Acropora tenuis	Acropora tenuis	Species	Hydrocarbon	No	Recruitment	Individual	N/A	HM/DYO	7mL glass vials	NA	NA	7-13d old larvae	Larvae
Negri2016	Yes	549	4945	ScreenTA_682	map	Scopus	Negri, A.P. and Brinkman, D.L. and Flores, F. and Botte, E.S. and Jones, R.J. and Webster, N.S.	Acute ecotoxicology of natural oil and gas condensate to coral reef larvae	2016	Scientific Reports	10.1038/srep21153	6	NA	NA	DYO	3	Laboratory_experiment	No	DYO	CE	Yes	N/A	Yes	No	No	No	No	No	results expressed in %control	low	Australia	18.329°S	146.846°E	decimal degrees	Trunk Reef, central mid-shelf Great Barrier Reef	Acropora tenuis	Acropora tenuis	Species	Hydrocarbon	No	Recruitment	Individual	N/A	HM/DYO	7mL glass vials	NA	NA	7-13d old larvae	Larvae
Te1991	Yes	550	6636	ScreenTA_4960	map	Scopus	Te, F.T.	Effects of two petroleum products on Pocillopora damicornis planulae	1991	Pacific Science	NA	45	3	290-298	DYO	2	Laboratory_experiment	No	DYO	CE	Yes	N/A	No	No	No	No	No	No	No WAF	unclear	United States of America	NA	NA	NA	Kaneohe Bay, Hawaii	Pocillopora damicornis	Pocillopora damicornis	Species	Hydrocarbon	No	Recruitment	Individual	N/A	HM	50 mL Plastic petri dishes	NA	NA	Planulae	Larvae
Te1991	No	550	6636	ScreenTA_4960	map	Scopus	Te, F.T.	Effects of two petroleum products on Pocillopora damicornis planulae	1991	Pacific Science	NA	45	3	290-298	DYO	2	Laboratory_experiment	No	DYO	CE	Yes	N/A	No	No	No	No	No	No	No WAF	unclear	United States of America	NA	NA	NA	Kaneohe Bay, Hawaii	Pocillopora damicornis	Pocillopora damicornis	Species	Hydrocarbon	No	Recruitment	Individual	N/A	HM	50 mL Plastic petri dishes	NA	NA	Planulae	Larvae
Te1991	Yes	550	6636	ScreenTA_4960	map	Scopus	Te, F.T.	Effects of two petroleum products on Pocillopora damicornis planulae	1991	Pacific Science	NA	45	3	290-298	DYO	2	Laboratory_experiment	No	DYO	CE	Yes	N/A	No	No	No	No	No	No	No WAF	unclear	United States of America	NA	NA	NA	Kaneohe Bay, Hawaii	Pocillopora damicornis	Pocillopora damicornis	Species	Hydrocarbon	No	Recruitment	Individual	N/A	HM	50 mL Plastic petri dishes	NA	NA	Planulae	Larvae
Te1991	Yes	550	6636	ScreenTA_4960	map	Scopus	Te, F.T.	Effects of two petroleum products on Pocillopora damicornis planulae	1991	Pacific Science	NA	45	3	290-298	DYO	2	Laboratory_experiment	No	DYO	CE	Yes	N/A	No	No	No	No	No	No	No WAF	unclear	United States of America	NA	NA	NA	Kaneohe Bay, Hawaii	Pocillopora damicornis	Pocillopora damicornis	Species	Hydrocarbon	No	Recruitment	Individual	N/A	HM	50 mL Plastic petri dishes	NA	NA	Planulae	Larvae
Te1991	Yes	550	6636	ScreenTA_4960	map	Scopus	Te, F.T.	Effects of two petroleum products on Pocillopora damicornis planulae	1991	Pacific Science	NA	45	3	290-298	DYO	2	Laboratory_experiment	No	DYO	CE	Yes	N/A	No	No	No	No	No	No	No WAF	unclear	United States of America	NA	NA	NA	Kaneohe Bay, Hawaii	Pocillopora damicornis	Pocillopora damicornis	Species	Hydrocarbon	No	Recruitment	Individual	N/A	HM	50 mL Plastic petri dishes	NA	NA	Planulae	Larvae
Te1991	Yes	550	6636	ScreenTA_4960	map	Scopus	Te, F.T.	Effects of two petroleum products on Pocillopora damicornis planulae	1991	Pacific Science	NA	45	3	290-298	DYO	2	Laboratory_experiment	No	DYO	CE	Yes	N/A	No	No	No	No	No	No	No WAF	unclear	United States of America	NA	NA	NA	Kaneohe Bay, Hawaii	Pocillopora damicornis	Pocillopora damicornis	Species	Hydrocarbon	No	Recruitment	Individual	N/A	HM	50 mL Plastic petri dishes	NA	NA	Planulae	Larvae
Te1991	Yes	550	6636	ScreenTA_4960	map	Scopus	Te, F.T.	Effects of two petroleum products on Pocillopora damicornis planulae	1991	Pacific Science	NA	45	3	290-298	DYO	2	Laboratory_experiment	No	DYO	CE	Yes	N/A	No	No	No	No	No	No	No WAF	unclear	United States of America	NA	NA	NA	Kaneohe Bay, Hawaii	Pocillopora damicornis	Pocillopora damicornis	Species	Hydrocarbon	No	Recruitment	Individual	N/A	HM	50 mL Plastic petri dishes	NA	NA	Planulae	Larvae
Xiang2019	Yes	8	7585	ScreenTA_12878	map	Scopus	Xiang, N. and Jiang, C. and Huang, W. and Nordhaus, I. and Zhou, H. and Drews, M. and Diao, X.	The impact of acute benzo(a)pyrene on antioxidant enzyme and stress-related genes in tropical stony corals (Acropora spp.)	2019	Science of the Total Environment	10.1016/j.scitotenv.2019.07.280	694	NA	NA	DYO	1	Laboratory_experiment	No	DYO	CE	No (25 corals in one tank per treatment)	Yes	Yes	No	No	No	No	No	N/A	unclear	China	NA	NA	NA	Hainan Island	Acropora formosa	Acropora muricata	Species	Hydrocarbon	No	Bleaching	Tissue	N/A	DYO	Tank	28	8	Fragment (5cm diameter)	Adult
Xiang2019	Yes	8	7585	ScreenTA_12878	map	Scopus	Xiang, N. and Jiang, C. and Huang, W. and Nordhaus, I. and Zhou, H. and Drews, M. and Diao, X.	The impact of acute benzo(a)pyrene on antioxidant enzyme and stress-related genes in tropical stony corals (Acropora spp.)	2019	Science of the Total Environment	10.1016/j.scitotenv.2019.07.280	694	NA	NA	DYO	1	Laboratory_experiment	No	DYO	CE	No (25 corals in one tank per treatment)	Yes	Yes	No	No	No	No	No	N/A	unclear	China	NA	NA	NA	Hainan Island	Acropora formosa	Acropora muricata	Species	Hydrocarbon	No	Bleaching	Tissue	N/A	DYO	Tank	28	8	Fragment (5cm diameter)	Adult
Xiang2019	Yes	9	7589	ScreenTA_12878	map	Scopus	Xiang, N. and Jiang, C. and Huang, W. and Nordhaus, I. and Zhou, H. and Drews, M. and Diao, X.	The impact of acute benzo(a)pyrene on antioxidant enzyme and stress-related genes in tropical stony corals (Acropora spp.)	2019	Science of the Total Environment	10.1016/j.scitotenv.2019.07.280	694	NA	NA	DYO	5	Laboratory_experiment	No	DYO	CE	No (25 corals in one tank per treatment)	Yes	Yes	No	No	No	No	No	N/A	unclear	China	NA	NA	NA	Hainan Island	Acropora nasuta	Acropora nasuta	Species	Hydrocarbon	No	Bleaching	Tissue	N/A	DYO	Tank	28	8	Fragment (5cm diameter)	Adult
Xiang2019	Yes	9	7589	ScreenTA_12878	map	Scopus	Xiang, N. and Jiang, C. and Huang, W. and Nordhaus, I. and Zhou, H. and Drews, M. and Diao, X.	The impact of acute benzo(a)pyrene on antioxidant enzyme and stress-related genes in tropical stony corals (Acropora spp.)	2019	Science of the Total Environment	10.1016/j.scitotenv.2019.07.280	694	NA	NA	DYO	5	Laboratory_experiment	No	DYO	CE	No (25 corals in one tank per treatment)	Yes	Yes	No	No	No	No	No	N/A	unclear	China	NA	NA	NA	Hainan Island	Acropora nasuta	Acropora nasuta	Species	Hydrocarbon	No	Bleaching	Tissue	N/A	DYO	Tank	28	8	Fragment (5cm diameter)	Adult
Ramos2007	Yes	10	5435	ScreenTA_6865	map	Scopus	Ramos, R. and Garca, E.	Induction of mixed-function oxygenase system and antioxidant enzymes in the coral Montastraea faveolata on acute exposure to benzo(a)pyrene	2007	Comparative Biochemistry and Physiology - C Toxicology and Pharmacology	10.1016/j.cbpc.2006.11.006	144	4	348-355	RM	7	Laboratory_experiment	No	DYO	CE	Yes	Yes	No	No	No	No	No	No	N/A	unclear	Venezuela (Bolivarian Republic of)	10° 52' N	69° 16' W	degrees-minutes	Cayo Paicla, Morrocoy National Park	Montastraea faveolata	Orbicella faveolata	Species	Hydrocarbon	No	Microbiome	Tissue	N/A	HM/DYO	3.5L glass aquaria	26.07	8.21	Fragments (~9.93cm²)	Adult
Ramos2007	Yes	10	5435	ScreenTA_6865	map	Scopus	Ramos, R. and Garca, E.	Induction of mixed-function oxygenase system and antioxidant enzymes in the coral Montastraea faveolata on acute exposure to benzo(a)pyrene	2007	Comparative Biochemistry and Physiology - C Toxicology and Pharmacology	10.1016/j.cbpc.2006.11.006	144	4	348-355	RM	7	Laboratory_experiment	No	DYO	CE	Yes	Yes	No	No	No	No	No	No	N/A	unclear	Venezuela (Bolivarian Republic of)	10° 52' N	69° 16' W	degrees-minutes	Cayo Paicla, Morrocoy National Park	Montastraea faveolata	Orbicella faveolata	Species	Hydrocarbon	No	Microbiome	Tissue	N/A	HM/DYO	3.5L glass aquaria	26.07	8.21	Fragments (~9.93cm²)	Adult
Ramos2007	Yes	10	5435	ScreenTA_6865	map	Scopus	Ramos, R. and Garca, E.	Induction of mixed-function oxygenase system and antioxidant enzymes in the coral Montastraea faveolata on acute exposure to benzo(a)pyrene	2007	Comparative Biochemistry and Physiology - C Toxicology and Pharmacology	10.1016/j.cbpc.2006.11.006	144	4	348-355	RM	7	Laboratory_experiment	No	DYO	CE	Yes	Yes	No	No	No	No	No	No	N/A	unclear	Venezuela (Bolivarian Republic of)	10° 52' N	69° 16' W	degrees-minutes	Cayo Paicla, Morrocoy National Park	Montastraea faveolata	Orbicella faveolata	Species	Hydrocarbon	No	Microbiome	Tissue	N/A	HM/DYO	3.5L glass aquaria	26.07	8.21	Fragments (~9.93cm²)	Adult
Ramos2007	Yes	10	5435	ScreenTA_6865	map	Scopus	Ramos, R. and Garca, E.	Induction of mixed-function oxygenase system and antioxidant enzymes in the coral Montastraea faveolata on acute exposure to benzo(a)pyrene	2007	Comparative Biochemistry and Physiology - C Toxicology and Pharmacology	10.1016/j.cbpc.2006.11.006	144	4	348-355	RM	7	Laboratory_experiment	No	DYO	CE	Yes	Yes	No	No	No	No	No	No	N/A	unclear	Venezuela (Bolivarian Republic of)	10° 52' N	69° 16' W	degrees-minutes	Cayo Paicla, Morrocoy National Park	Montastraea faveolata	Orbicella faveolata	Species	Hydrocarbon	No	Microbiome	Tissue	N/A	HM/DYO	3.5L glass aquaria	26.07	8.21	Fragments (~9.93cm²)	Adult
Farina2008	Yes	275	2136	ScreenTA_1669	map	Scopus	Farina, O. and Ramos, R. and Bastidas, C. and Garca, E.	Biochemical responses of cnidarian larvae to mercury and benzo(a)pyrene exposure	2008	Bulletin of Environmental Contamination and Toxicology	10.1007/s00128-008-9534-2	81	6	553-557	MD	1	Laboratory_experiment	No	MD	CE	Yes	N/A	Unknown	No	No	No	No	No	N/A	unclear	Venezuela (Bolivarian Republic of)	10°48'83''N	68°16'16''W	degrees-minutes-seconds	Cayo Paicla at National Park Morrocoy	Porites astreoides	Porites astreoides	Species	Hydrocarbon	No	Mortality	Colony	experiment on planulae (larvae)	HM	0.7L beaker	27.23	NA	Larvae	Larvae
May2020	Yes	30	4379	ScreenTA_4643	map	Scopus	May, L.A. and Burnett, A.R. and Miller, C.V. and Pisarski, E. and Webster, L.F. and Moffitt, Z.J. and Pennington, P. and Wirth, E. and Baker, G. and Ricker, R. and Woodley, C.M.	Effect of Louisiana sweet crude oil on a Pacific coral, Pocillopora damicornis	2020	Aquatic Toxicology	10.1016/j.aquatox.2020.105454	222	NA	NA	IDC	5	Laboratory_experiment	No	MD	CE	Yes	N/A	Yes	No	No	No	No	No	N/A	low	NA	NA	NA	NA	commercial provider of coral colonies : purchased from Pacific East Aquaculture (Mardela Springs, MD)	Pocillopora damicornis	Pocillopora damicornis	Species	Hydrocarbon	Yes	Bleaching	Colony	acute (4d) exposure; acute short-term repeated exposure(6-12-24h), followed by a recovery period	HM	350mL dosing jars	26	8.27	Nubbins (2cm)	Adult
May2020	No	30	4379	ScreenTA_4643	map	Scopus	May, L.A. and Burnett, A.R. and Miller, C.V. and Pisarski, E. and Webster, L.F. and Moffitt, Z.J. and Pennington, P. and Wirth, E. and Baker, G. and Ricker, R. and Woodley, C.M.	Effect of Louisiana sweet crude oil on a Pacific coral, Pocillopora damicornis	2020	Aquatic Toxicology	10.1016/j.aquatox.2020.105454	222	NA	NA	IDC	5	Laboratory_experiment	No	MD	CE	Yes	N/A	Yes	No	No	No	No	No	N/A	low	NA	NA	NA	NA	commercial provider of coral colonies : purchased from Pacific East Aquaculture (Mardela Springs, MD)	Pocillopora damicornis	Pocillopora damicornis	Species	Hydrocarbon	Yes	Bleaching	Colony	acute (4d) exposure; acute short-term repeated exposure(6-12-24h), followed by a recovery period	HM	350mL dosing jars	26	8.27	Nubbins (2cm)	Adult
May2020	Yes	30	4379	ScreenTA_4643	map	Scopus	May, L.A. and Burnett, A.R. and Miller, C.V. and Pisarski, E. and Webster, L.F. and Moffitt, Z.J. and Pennington, P. and Wirth, E. and Baker, G. and Ricker, R. and Woodley, C.M.	Effect of Louisiana sweet crude oil on a Pacific coral, Pocillopora damicornis	2020	Aquatic Toxicology	10.1016/j.aquatox.2020.105454	222	NA	NA	IDC	5	Laboratory_experiment	No	MD	CE	Yes	N/A	Yes	No	No	No	No	No	N/A	low	NA	NA	NA	NA	commercial provider of coral colonies : purchased from Pacific East Aquaculture (Mardela Springs, MD)	Pocillopora damicornis	Pocillopora damicornis	Species	Hydrocarbon	Yes	Bleaching	Colony	acute (4d) exposure; acute short-term repeated exposure(6-12-24h), followed by a recovery period	HM	350mL dosing jars	26	8.27	Nubbins (2cm)	Adult
May2020	Yes	30	4379	ScreenTA_4643	map	Scopus	May, L.A. and Burnett, A.R. and Miller, C.V. and Pisarski, E. and Webster, L.F. and Moffitt, Z.J. and Pennington, P. and Wirth, E. and Baker, G. and Ricker, R. and Woodley, C.M.	Effect of Louisiana sweet crude oil on a Pacific coral, Pocillopora damicornis	2020	Aquatic Toxicology	10.1016/j.aquatox.2020.105454	222	NA	NA	IDC	5	Laboratory_experiment	No	MD	CE	Yes	N/A	Yes	No	No	No	No	No	N/A	low	NA	NA	NA	NA	commercial provider of coral colonies : purchased from Pacific East Aquaculture (Mardela Springs, MD)	Pocillopora damicornis	Pocillopora damicornis	Species	Hydrocarbon	Yes	Bleaching	Colony	acute (4d) exposure; acute short-term repeated exposure(6-12-24h), followed by a recovery period	HM	350mL dosing jars	26	8.27	Nubbins (2cm)	Adult
May2020	Yes	30	4379	ScreenTA_4643	map	Scopus	May, L.A. and Burnett, A.R. and Miller, C.V. and Pisarski, E. and Webster, L.F. and Moffitt, Z.J. and Pennington, P. and Wirth, E. and Baker, G. and Ricker, R. and Woodley, C.M.	Effect of Louisiana sweet crude oil on a Pacific coral, Pocillopora damicornis	2020	Aquatic Toxicology	10.1016/j.aquatox.2020.105454	222	NA	NA	IDC	5	Laboratory_experiment	No	MD	CE	Yes	N/A	Yes	No	No	No	No	No	N/A	low	NA	NA	NA	NA	commercial provider of coral colonies : purchased from Pacific East Aquaculture (Mardela Springs, MD)	Pocillopora damicornis	Pocillopora damicornis	Species	Hydrocarbon	Yes	Bleaching	Colony	acute (4d) exposure; acute short-term repeated exposure(6-12-24h), followed by a recovery period	HM	350mL dosing jars	26	8.27	Nubbins (2cm)	Adult
May2020	No	30	4379	ScreenTA_4643	map	Scopus	May, L.A. and Burnett, A.R. and Miller, C.V. and Pisarski, E. and Webster, L.F. and Moffitt, Z.J. and Pennington, P. and Wirth, E. and Baker, G. and Ricker, R. and Woodley, C.M.	Effect of Louisiana sweet crude oil on a Pacific coral, Pocillopora damicornis	2020	Aquatic Toxicology	10.1016/j.aquatox.2020.105454	222	NA	NA	IDC	5	Laboratory_experiment	No	MD	CE	Yes	N/A	Yes	No	No	No	No	No	N/A	low	NA	NA	NA	NA	commercial provider of coral colonies : purchased from Pacific East Aquaculture (Mardela Springs, MD)	Pocillopora damicornis	Pocillopora damicornis	Species	Hydrocarbon	Yes	Bleaching	Colony	acute (4d) exposure; acute short-term repeated exposure(6-12-24h), followed by a recovery period	HM	350mL dosing jars	26	8.27	Nubbins (2cm)	Adult
May2020	Yes	30	4379	ScreenTA_4643	map	Scopus	May, L.A. and Burnett, A.R. and Miller, C.V. and Pisarski, E. and Webster, L.F. and Moffitt, Z.J. and Pennington, P. and Wirth, E. and Baker, G. and Ricker, R. and Woodley, C.M.	Effect of Louisiana sweet crude oil on a Pacific coral, Pocillopora damicornis	2020	Aquatic Toxicology	10.1016/j.aquatox.2020.105454	222	NA	NA	IDC	5	Laboratory_experiment	No	MD	CE	Yes	N/A	Yes	No	No	No	No	No	N/A	low	NA	NA	NA	NA	commercial provider of coral colonies : purchased from Pacific East Aquaculture (Mardela Springs, MD)	Pocillopora damicornis	Pocillopora damicornis	Species	Hydrocarbon	Yes	Bleaching	Colony	acute (4d) exposure; acute short-term repeated exposure(6-12-24h), followed by a recovery period	HM	350mL dosing jars	26	8.27	Nubbins (2cm)	Adult
May2020	Yes	30	4379	ScreenTA_4643	map	Scopus	May, L.A. and Burnett, A.R. and Miller, C.V. and Pisarski, E. and Webster, L.F. and Moffitt, Z.J. and Pennington, P. and Wirth, E. and Baker, G. and Ricker, R. and Woodley, C.M.	Effect of Louisiana sweet crude oil on a Pacific coral, Pocillopora damicornis	2020	Aquatic Toxicology	10.1016/j.aquatox.2020.105454	222	NA	NA	IDC	5	Laboratory_experiment	No	MD	CE	Yes	N/A	Yes	No	No	No	No	No	N/A	low	NA	NA	NA	NA	commercial provider of coral colonies : purchased from Pacific East Aquaculture (Mardela Springs, MD)	Pocillopora damicornis	Pocillopora damicornis	Species	Hydrocarbon	Yes	Bleaching	Colony	acute (4d) exposure; acute short-term repeated exposure(6-12-24h), followed by a recovery period	HM	350mL dosing jars	26	8.27	Nubbins (2cm)	Adult
May2020	Yes	30	4379	ScreenTA_4643	map	Scopus	May, L.A. and Burnett, A.R. and Miller, C.V. and Pisarski, E. and Webster, L.F. and Moffitt, Z.J. and Pennington, P. and Wirth, E. and Baker, G. and Ricker, R. and Woodley, C.M.	Effect of Louisiana sweet crude oil on a Pacific coral, Pocillopora damicornis	2020	Aquatic Toxicology	10.1016/j.aquatox.2020.105454	222	NA	NA	IDC	5	Laboratory_experiment	No	MD	CE	Yes	N/A	Yes	No	No	No	No	No	N/A	low	NA	NA	NA	NA	commercial provider of coral colonies : purchased from Pacific East Aquaculture (Mardela Springs, MD)	Pocillopora damicornis	Pocillopora damicornis	Species	Hydrocarbon	Yes	Bleaching	Colony	acute (4d) exposure; acute short-term repeated exposure(6-12-24h), followed by a recovery period	HM	350mL dosing jars	26	8.27	Nubbins (2cm)	Adult
May2020	Yes	30	4379	ScreenTA_4643	map	Scopus	May, L.A. and Burnett, A.R. and Miller, C.V. and Pisarski, E. and Webster, L.F. and Moffitt, Z.J. and Pennington, P. and Wirth, E. and Baker, G. and Ricker, R. and Woodley, C.M.	Effect of Louisiana sweet crude oil on a Pacific coral, Pocillopora damicornis	2020	Aquatic Toxicology	10.1016/j.aquatox.2020.105454	222	NA	NA	IDC	5	Laboratory_experiment	No	MD	CE	Yes	N/A	Yes	No	No	No	No	No	N/A	low	NA	NA	NA	NA	commercial provider of coral colonies : purchased from Pacific East Aquaculture (Mardela Springs, MD)	Pocillopora damicornis	Pocillopora damicornis	Species	Hydrocarbon	Yes	Bleaching	Colony	acute (4d) exposure; acute short-term repeated exposure(6-12-24h), followed by a recovery period	HM	350mL dosing jars	26	8.27	Nubbins (2cm)	Adult
May2020	Yes	30	4379	ScreenTA_4643	map	Scopus	May, L.A. and Burnett, A.R. and Miller, C.V. and Pisarski, E. and Webster, L.F. and Moffitt, Z.J. and Pennington, P. and Wirth, E. and Baker, G. and Ricker, R. and Woodley, C.M.	Effect of Louisiana sweet crude oil on a Pacific coral, Pocillopora damicornis	2020	Aquatic Toxicology	10.1016/j.aquatox.2020.105454	222	NA	NA	IDC	5	Laboratory_experiment	No	MD	CE	Yes	N/A	Yes	No	No	No	No	No	N/A	low	NA	NA	NA	NA	commercial provider of coral colonies : purchased from Pacific East Aquaculture (Mardela Springs, MD)	Pocillopora damicornis	Pocillopora damicornis	Species	Hydrocarbon	Yes	Bleaching	Colony	acute (4d) exposure; acute short-term repeated exposure(6-12-24h), followed by a recovery period	HM	350mL dosing jars	26	8.27	Nubbins (2cm)	Adult
Negri2000	Yes	145	4993	ScreenTA_6954	map	Scopus	Negri, A.P. and Heyward, A.J.	Inhibition of fertilization and larval metamorphosis of the coral Acropora millepora (Ehrenberg, 1834) by petroleum products	2000	Marine Pollution Bulletin	10.1016/S0025-326X(00)00139-9	41	07-dec	420-427	DYO	1	Laboratory_experiment	No	MD	CE	Yes	N/A	Unknown	No	No	No	No	No	N/A	unclear	Australia	14°40'S	145°26'E	degrees-minutes	Lizard Island, Great Barrier Reef	Acropora millepora	Acropora millepora	Species	Hydrocarbon	Yes	Reproduction	Individual	N/A	HM	6-well polystyrene cell culture plates	28	NA	Eggs/Sperm	Gametes
Negri2000	Yes	145	4993	ScreenTA_6954	map	Scopus	Negri, A.P. and Heyward, A.J.	Inhibition of fertilization and larval metamorphosis of the coral Acropora millepora (Ehrenberg, 1834) by petroleum products	2000	Marine Pollution Bulletin	10.1016/S0025-326X(00)00139-9	41	07-dec	420-427	DYO	1	Laboratory_experiment	No	MD	CE	Yes	N/A	Unknown	No	No	No	No	No	N/A	unclear	Australia	14°40'S	145°26'E	degrees-minutes	Lizard Island, Great Barrier Reef	Acropora millepora	Acropora millepora	Species	Hydrocarbon	Yes	Reproduction	Individual	N/A	HM	6-well polystyrene cell culture plates	28	NA	Eggs/Sperm	Gametes
Negri2000	Yes	145	4993	ScreenTA_6954	map	Scopus	Negri, A.P. and Heyward, A.J.	Inhibition of fertilization and larval metamorphosis of the coral Acropora millepora (Ehrenberg, 1834) by petroleum products	2000	Marine Pollution Bulletin	10.1016/S0025-326X(00)00139-9	41	07-dec	420-427	DYO	1	Laboratory_experiment	No	MD	CE	Yes	N/A	Unknown	No	No	No	No	No	N/A	unclear	Australia	14°40'S	145°26'E	degrees-minutes	Lizard Island, Great Barrier Reef	Acropora millepora	Acropora millepora	Species	Hydrocarbon	Yes	Reproduction	Individual	N/A	HM	6-well polystyrene cell culture plates	28	NA	Eggs/Sperm	Gametes
Negri2000	Yes	145	4993	ScreenTA_6954	map	Scopus	Negri, A.P. and Heyward, A.J.	Inhibition of fertilization and larval metamorphosis of the coral Acropora millepora (Ehrenberg, 1834) by petroleum products	2000	Marine Pollution Bulletin	10.1016/S0025-326X(00)00139-9	41	07-dec	420-427	DYO	1	Laboratory_experiment	No	MD	CE	Yes	N/A	Unknown	No	No	No	No	No	N/A	unclear	Australia	14°40'S	145°26'E	degrees-minutes	Lizard Island, Great Barrier Reef	Acropora millepora	Acropora millepora	Species	Hydrocarbon	Yes	Reproduction	Individual	N/A	HM	6-well polystyrene cell culture plates	28	NA	Eggs/Sperm	Gametes
Negri2000	Yes	145	4993	ScreenTA_6954	map	Scopus	Negri, A.P. and Heyward, A.J.	Inhibition of fertilization and larval metamorphosis of the coral Acropora millepora (Ehrenberg, 1834) by petroleum products	2000	Marine Pollution Bulletin	10.1016/S0025-326X(00)00139-9	41	07-dec	420-427	DYO	1	Laboratory_experiment	No	MD	CE	Yes	N/A	Unknown	No	No	No	No	No	N/A	unclear	Australia	14°40'S	145°26'E	degrees-minutes	Lizard Island, Great Barrier Reef	Acropora millepora	Acropora millepora	Species	Hydrocarbon	Yes	Reproduction	Individual	N/A	HM	6-well polystyrene cell culture plates	28	NA	Eggs/Sperm	Gametes
Turner2020c3	Yes	214	6883	WebEnginesSpecWeb_678	map	GS	Turner, NR	Understanding the Toxicity of Single Hydrocarbons, Oil, and Dispersed Oil A Species Sensitivity Assessment for Five Atlantic Coral Species / Chap. 3	2020	NA	NA	NA	NA	NA	DYO	4	Laboratory_experiment	Linked Turner 2020 thesis	MD	CE	Yes	N/A	Yes	No	No	No	No	No	N/A	low	United States of America	NA	NA	NA	Nova Southeastern University’s Offshore Coral Nursery, Florida	Acropora cervicornis	Acropora cervicornis	Species	Hydrocarbon	Yes	Calcification	Colony	N/A	DYO	500 mL chamber	26	NA	2-3 cm fragment	Adult
Turner2020c3	Yes	214	6883	WebEnginesSpecWeb_678	map	GS	Turner, NR	Understanding the Toxicity of Single Hydrocarbons, Oil, and Dispersed Oil A Species Sensitivity Assessment for Five Atlantic Coral Species / Chap. 3	2020	NA	NA	NA	NA	NA	DYO	4	Laboratory_experiment	Linked Turner 2020 thesis	MD	CE	Yes	N/A	Yes	No	No	No	No	No	N/A	low	United States of America	NA	NA	NA	Nova Southeastern University’s Offshore Coral Nursery, Florida	Acropora cervicornis	Acropora cervicornis	Species	Hydrocarbon	Yes	Calcification	Colony	N/A	DYO	500 mL chamber	26	NA	2-3 cm fragment	Adult
Turner2020c3	Yes	214	6883	WebEnginesSpecWeb_678	map	GS	Turner, NR	Understanding the Toxicity of Single Hydrocarbons, Oil, and Dispersed Oil A Species Sensitivity Assessment for Five Atlantic Coral Species / Chap. 3	2020	NA	NA	NA	NA	NA	DYO	4	Laboratory_experiment	Linked Turner 2020 thesis	MD	CE	Yes	N/A	Yes	No	No	No	No	No	N/A	low	United States of America	NA	NA	NA	Nova Southeastern University’s Offshore Coral Nursery, Florida	Acropora cervicornis	Acropora cervicornis	Species	Hydrocarbon	Yes	Calcification	Colony	N/A	DYO	500 mL chamber	26	NA	2-3 cm fragment	Adult
Turner2020c3	Yes	214	6883	WebEnginesSpecWeb_678	map	GS	Turner, NR	Understanding the Toxicity of Single Hydrocarbons, Oil, and Dispersed Oil A Species Sensitivity Assessment for Five Atlantic Coral Species / Chap. 3	2020	NA	NA	NA	NA	NA	DYO	4	Laboratory_experiment	Linked Turner 2020 thesis	MD	CE	Yes	N/A	Yes	No	No	No	No	No	N/A	low	United States of America	NA	NA	NA	Nova Southeastern University’s Offshore Coral Nursery, Florida	Acropora cervicornis	Acropora cervicornis	Species	Hydrocarbon	Yes	Calcification	Colony	N/A	DYO	500 mL chamber	26	NA	2-3 cm fragment	Adult
Turner2020c3	Yes	214	6883	WebEnginesSpecWeb_678	map	GS	Turner, NR	Understanding the Toxicity of Single Hydrocarbons, Oil, and Dispersed Oil A Species Sensitivity Assessment for Five Atlantic Coral Species / Chap. 3	2020	NA	NA	NA	NA	NA	DYO	4	Laboratory_experiment	Linked Turner 2020 thesis	MD	CE	Yes	N/A	Yes	No	No	No	No	No	N/A	low	United States of America	NA	NA	NA	Nova Southeastern University’s Offshore Coral Nursery, Florida	Acropora cervicornis	Acropora cervicornis	Species	Hydrocarbon	Yes	Calcification	Colony	N/A	DYO	500 mL chamber	26	NA	2-3 cm fragment	Adult
Ballou1987	Yes	215	294	WebEnginesSpecWeb_40	map	CORE	Ballou, T. G. and Dodge, Richard E. and Hess, S. C. and Knap, A. H. and Sleeter, Thomas D.	Effects of a Dispersed and Undispersed Crude Oil on Mangroves, Seagrasses and Corals	1987	NA	NA	NA	NA	NA	DYO	4	Field_experiment	TROPICS experiment	DYO	CE	No	N/A	Yes	For in situ studies: yes but an attempt to minimize differences is made	No	No	No	No	N/A	medium	Panama	NA	NA	NA	northwestern Laguna de Chiriqui	Agaricia tennuifolia	Agaricia tenuifolia	Species	Hydrocarbon	Yes	Growth	Colony	Period 1984-1986	DYO	In situ	NA	NA	Specimen	Adult
Turner2020c3	Yes	216	6891	WebEnginesSpecWeb_678	map	GS	Turner, NR	Understanding the Toxicity of Single Hydrocarbons, Oil, and Dispersed Oil A Species Sensitivity Assessment for Five Atlantic Coral Species / Chap. 3	2020	NA	NA	NA	NA	NA	DYO	12	Laboratory_experiment	Linked Turner 2020 thesis	MD	CE	Yes	N/A	Yes	No	No	No	No	No	N/A	low	United States of America	NA	NA	NA	Broward County, Florida	Porites astreoides	Porites astreoides	Species	Hydrocarbon	Yes	Calcification	Colony	N/A	DYO	500 mL chamber	26	NA	4 cm2 fragment	Adult
Turner2020c3	Yes	216	6891	WebEnginesSpecWeb_678	map	GS	Turner, NR	Understanding the Toxicity of Single Hydrocarbons, Oil, and Dispersed Oil A Species Sensitivity Assessment for Five Atlantic Coral Species / Chap. 3	2020	NA	NA	NA	NA	NA	DYO	12	Laboratory_experiment	Linked Turner 2020 thesis	MD	CE	Yes	N/A	Yes	No	No	No	No	No	N/A	low	United States of America	NA	NA	NA	Broward County, Florida	Porites astreoides	Porites astreoides	Species	Hydrocarbon	Yes	Calcification	Colony	N/A	DYO	500 mL chamber	26	NA	4 cm2 fragment	Adult
Turner2020c3	Yes	216	6891	WebEnginesSpecWeb_678	map	GS	Turner, NR	Understanding the Toxicity of Single Hydrocarbons, Oil, and Dispersed Oil A Species Sensitivity Assessment for Five Atlantic Coral Species / Chap. 3	2020	NA	NA	NA	NA	NA	DYO	12	Laboratory_experiment	Linked Turner 2020 thesis	MD	CE	Yes	N/A	Yes	No	No	No	No	No	N/A	low	United States of America	NA	NA	NA	Broward County, Florida	Porites astreoides	Porites astreoides	Species	Hydrocarbon	Yes	Calcification	Colony	N/A	DYO	500 mL chamber	26	NA	4 cm2 fragment	Adult
Turner2020c3	Yes	216	6891	WebEnginesSpecWeb_678	map	GS	Turner, NR	Understanding the Toxicity of Single Hydrocarbons, Oil, and Dispersed Oil A Species Sensitivity Assessment for Five Atlantic Coral Species / Chap. 3	2020	NA	NA	NA	NA	NA	DYO	12	Laboratory_experiment	Linked Turner 2020 thesis	MD	CE	Yes	N/A	Yes	No	No	No	No	No	N/A	low	United States of America	NA	NA	NA	Broward County, Florida	Porites astreoides	Porites astreoides	Species	Hydrocarbon	Yes	Calcification	Colony	N/A	DYO	500 mL chamber	26	NA	4 cm2 fragment	Adult
Turner2020c3	Yes	216	6891	WebEnginesSpecWeb_678	map	GS	Turner, NR	Understanding the Toxicity of Single Hydrocarbons, Oil, and Dispersed Oil A Species Sensitivity Assessment for Five Atlantic Coral Species / Chap. 3	2020	NA	NA	NA	NA	NA	DYO	12	Laboratory_experiment	Linked Turner 2020 thesis	MD	CE	Yes	N/A	Yes	No	No	No	No	No	N/A	low	United States of America	NA	NA	NA	Broward County, Florida	Porites astreoides	Porites astreoides	Species	Hydrocarbon	Yes	Calcification	Colony	N/A	DYO	500 mL chamber	26	NA	4 cm2 fragment	Adult
Ballou1987	Yes	217	302	WebEnginesSpecWeb_40	map	CORE	Ballou, T. G. and Dodge, Richard E. and Hess, S. C. and Knap, A. H. and Sleeter, Thomas D.	Effects of a Dispersed and Undispersed Crude Oil on Mangroves, Seagrasses and Corals	1987	NA	NA	NA	NA	NA	DYO	12	Field_experiment	TROPICS experiment	DYO	CE	No	N/A	Yes	For in situ studies: yes but an attempt to minimize differences is made	No	No	No	No	N/A	medium	Panama	NA	NA	NA	northwestern Laguna de Chiriqui	Porites porites	Porites porites	Species	Hydrocarbon	Yes	Growth	Colony	Period 1984-1986	DYO	In situ	NA	NA	Specimen	Adult
Dodge1984	Yes	218	1521	ScreenTA_12759	map	Scopus	Dodge, R.E. and Wyers, S.C. and Frith, H.R. and Knap, A.H. and Smith, S.R. and Sleeter, T.D.	The effects of oil and oil dispersants on the skeletal growth of the hermatypic coral Diploria strigosa	1984	Coral Reefs	10.1007/BF00288254	3	4	191-198	MD	1	Laboratory_experiment	Linked Coroil project Bermuda	DYO	CE	Yes	N/A	Yes	No	No	No	No	No	Four experiments testing various concentrations, without (exp. A and B) and with (exp. C and D) replicates	low	Bermuda	NA	NA	NA	North Ledge Flat reefs	Diploria strigosa	Pseudodiploria strigosa	Species	Hydrocarbon	Yes	Growth	Individual	N/A	DYO/HM	Aquarium	28.4	NA	Specimens ca. 12 cm diameter	Adult
Dodge1984	Yes	218	1525	ScreenTA_12759	map	Scopus	Dodge, R.E. and Wyers, S.C. and Frith, H.R. and Knap, A.H. and Smith, S.R. and Sleeter, T.D.	The effects of oil and oil dispersants on the skeletal growth of the hermatypic coral Diploria strigosa	1984	Coral Reefs	10.1007/BF00288254	3	4	191-198	MD	5	Field_experiment	Linked Coroil project Bermuda	DYO	CE	Yes	N/A	Yes	Unknown	No	No	No	No	No information on how corals were chosen	high	Bermuda	NA	NA	NA	North Ledge Flat reefs	Diploria strigosa	Pseudodiploria strigosa	Species	Hydrocarbon	Yes	Growth	Individual	N/A	DYO/HM	41cm cube plexiglass chamber	NA	NA	Single colonies	Adult
Dodge1984	Yes	218	1521	ScreenTA_12759	map	Scopus	Dodge, R.E. and Wyers, S.C. and Frith, H.R. and Knap, A.H. and Smith, S.R. and Sleeter, T.D.	The effects of oil and oil dispersants on the skeletal growth of the hermatypic coral Diploria strigosa	1984	Coral Reefs	10.1007/BF00288254	3	4	191-198	MD	1	Laboratory_experiment	Linked Coroil project Bermuda	DYO	CE	Yes	N/A	Yes	No	No	No	No	No	Four experiments testing various concentrations, without (exp. A and B) and with (exp. C and D) replicates	low	Bermuda	NA	NA	NA	North Ledge Flat reefs	Diploria strigosa	Pseudodiploria strigosa	Species	Hydrocarbon	Yes	Growth	Individual	N/A	DYO/HM	Aquarium	28.4	NA	Specimens ca. 12 cm diameter	Adult
Dodge1984	Yes	218	1521	ScreenTA_12759	map	Scopus	Dodge, R.E. and Wyers, S.C. and Frith, H.R. and Knap, A.H. and Smith, S.R. and Sleeter, T.D.	The effects of oil and oil dispersants on the skeletal growth of the hermatypic coral Diploria strigosa	1984	Coral Reefs	10.1007/BF00288254	3	4	191-198	MD	1	Laboratory_experiment	Linked Coroil project Bermuda	DYO	CE	Yes	N/A	Yes	No	No	No	No	No	Four experiments testing various concentrations, without (exp. A and B) and with (exp. C and D) replicates	low	Bermuda	NA	NA	NA	North Ledge Flat reefs	Diploria strigosa	Pseudodiploria strigosa	Species	Hydrocarbon	Yes	Growth	Individual	N/A	DYO/HM	Aquarium	28.4	NA	Specimens ca. 12 cm diameter	Adult
Dodge1984	Yes	218	1521	ScreenTA_12759	map	Scopus	Dodge, R.E. and Wyers, S.C. and Frith, H.R. and Knap, A.H. and Smith, S.R. and Sleeter, T.D.	The effects of oil and oil dispersants on the skeletal growth of the hermatypic coral Diploria strigosa	1984	Coral Reefs	10.1007/BF00288254	3	4	191-198	MD	1	Laboratory_experiment	Linked Coroil project Bermuda	DYO	CE	Yes	N/A	Yes	No	No	No	No	No	Four experiments testing various concentrations, without (exp. A and B) and with (exp. C and D) replicates	low	Bermuda	NA	NA	NA	North Ledge Flat reefs	Diploria strigosa	Pseudodiploria strigosa	Species	Hydrocarbon	Yes	Growth	Individual	N/A	DYO/HM	Aquarium	27.6	NA	Specimens ca. 12 cm diameter	Adult
Dodge1984	Yes	218	1521	ScreenTA_12759	map	Scopus	Dodge, R.E. and Wyers, S.C. and Frith, H.R. and Knap, A.H. and Smith, S.R. and Sleeter, T.D.	The effects of oil and oil dispersants on the skeletal growth of the hermatypic coral Diploria strigosa	1984	Coral Reefs	10.1007/BF00288254	3	4	191-198	MD	1	Laboratory_experiment	Linked Coroil project Bermuda	DYO	CE	Yes	N/A	Yes	No	No	No	No	No	Four experiments testing various concentrations, without (exp. A and B) and with (exp. C and D) replicates	low	Bermuda	NA	NA	NA	North Ledge Flat reefs	Diploria strigosa	Pseudodiploria strigosa	Species	Hydrocarbon	Yes	Growth	Individual	N/A	DYO/HM	Aquarium	18.6	NA	Specimens ca. 12 cm diameter	Adult
Dodge1984	Yes	218	1521	ScreenTA_12759	map	Scopus	Dodge, R.E. and Wyers, S.C. and Frith, H.R. and Knap, A.H. and Smith, S.R. and Sleeter, T.D.	The effects of oil and oil dispersants on the skeletal growth of the hermatypic coral Diploria strigosa	1984	Coral Reefs	10.1007/BF00288254	3	4	191-198	MD	1	Laboratory_experiment	Linked Coroil project Bermuda	DYO	CE	Yes	N/A	Yes	No	No	No	No	No	Four experiments testing various concentrations, without (exp. A and B) and with (exp. C and D) replicates	low	Bermuda	NA	NA	NA	North Ledge Flat reefs	Diploria strigosa	Pseudodiploria strigosa	Species	Hydrocarbon	Yes	Growth	Individual	N/A	DYO/HM	Aquarium	NA	NA	Specimens ca. 12 cm diameter	Adult
Turner2020c3	No	303	6881	WebEnginesSpecWeb_678	map	GS	Turner, NR	Understanding the Toxicity of Single Hydrocarbons, Oil, and Dispersed Oil A Species Sensitivity Assessment for Five Atlantic Coral Species / Chap. 3	2020	NA	NA	NA	NA	NA	DYO	2	Laboratory_experiment	Linked Turner 2020 thesis	MD	CE	Yes	N/A	Yes	No	No	No	No	No	N/A	low	United States of America	NA	NA	NA	Nova Southeastern University’s Offshore Coral Nursery, Florida	Acropora cervicornis	Acropora cervicornis	Species	Hydrocarbon	Yes	Mortality	Colony	N/A	DYO	500 mL chamber	26	NA	2-3 cm fragment	Adult
Turner2020c3	No	303	6881	WebEnginesSpecWeb_678	map	GS	Turner, NR	Understanding the Toxicity of Single Hydrocarbons, Oil, and Dispersed Oil A Species Sensitivity Assessment for Five Atlantic Coral Species / Chap. 3	2020	NA	NA	NA	NA	NA	DYO	2	Laboratory_experiment	Linked Turner 2020 thesis	MD	CE	Yes	N/A	Yes	No	No	No	No	No	N/A	low	United States of America	NA	NA	NA	Nova Southeastern University’s Offshore Coral Nursery, Florida	Acropora cervicornis	Acropora cervicornis	Species	Hydrocarbon	Yes	Mortality	Colony	N/A	DYO	500 mL chamber	26	NA	2-3 cm fragment	Adult
Turner2020c3	No	303	6881	WebEnginesSpecWeb_678	map	GS	Turner, NR	Understanding the Toxicity of Single Hydrocarbons, Oil, and Dispersed Oil A Species Sensitivity Assessment for Five Atlantic Coral Species / Chap. 3	2020	NA	NA	NA	NA	NA	DYO	2	Laboratory_experiment	Linked Turner 2020 thesis	MD	CE	Yes	N/A	Yes	No	No	No	No	No	N/A	low	United States of America	NA	NA	NA	Nova Southeastern University’s Offshore Coral Nursery, Florida	Acropora cervicornis	Acropora cervicornis	Species	Hydrocarbon	Yes	Mortality	Colony	N/A	DYO	500 mL chamber	26	NA	2-3 cm fragment	Adult
Turner2020c3	No	303	6881	WebEnginesSpecWeb_678	map	GS	Turner, NR	Understanding the Toxicity of Single Hydrocarbons, Oil, and Dispersed Oil A Species Sensitivity Assessment for Five Atlantic Coral Species / Chap. 3	2020	NA	NA	NA	NA	NA	DYO	2	Laboratory_experiment	Linked Turner 2020 thesis	MD	CE	Yes	N/A	Yes	No	No	No	No	No	N/A	low	United States of America	NA	NA	NA	Nova Southeastern University’s Offshore Coral Nursery, Florida	Acropora cervicornis	Acropora cervicornis	Species	Hydrocarbon	Yes	Mortality	Colony	N/A	DYO	500 mL chamber	26	NA	2-3 cm fragment	Adult
Turner2020c3	Yes	303	6881	WebEnginesSpecWeb_678	map	GS	Turner, NR	Understanding the Toxicity of Single Hydrocarbons, Oil, and Dispersed Oil A Species Sensitivity Assessment for Five Atlantic Coral Species / Chap. 3	2020	NA	NA	NA	NA	NA	DYO	2	Laboratory_experiment	Linked Turner 2020 thesis	MD	CE	Yes	N/A	Yes	No	No	No	No	No	N/A	low	United States of America	NA	NA	NA	Nova Southeastern University’s Offshore Coral Nursery, Florida	Acropora cervicornis	Acropora cervicornis	Species	Hydrocarbon	Yes	Mortality	Colony	N/A	DYO	500 mL chamber	26	NA	2-3 cm fragment	Adult
Hartmann2015	Yes	304	2818	ScreenTA_3661	map	Scopus	Hartmann, A.C. and Sandin, S.A. and Chamberland, V.F. and Marhaver, K.L. and De Goeij, J.M. and Vermeij, M.J.A.	Crude oil contamination interrupts settlement of coral larvae after direct exposure ends	2015	Marine Ecology Progress Series	10.3354/meps11437	536	NA	163-173	MD	3	Laboratory_experiment	No	MD	CE	Yes	N/A	Yes	No	No	No	No	No	N/A	low	Curaçao	12°11'35''N	69°2'14''W	degrees-minutes-seconds	Jan Kok Bay	Agaricia humilis	Agaricia humilis	Species	Hydrocarbon	Yes	Mortality	Colony	N/A	HM	15mL glass scintillation vials	NA	NA	1d old Larvae	Larvae
Hartmann2015	Yes	305b	2816	ScreenTA_3661	map	Scopus	Hartmann, A.C. and Sandin, S.A. and Chamberland, V.F. and Marhaver, K.L. and De Goeij, J.M. and Vermeij, M.J.A.	Crude oil contamination interrupts settlement of coral larvae after direct exposure ends	2015	Marine Ecology Progress Series	10.3354/meps11437	536	NA	163-173	MD	1	Laboratory_experiment	No	MD	CE	Yes	N/A	Yes	No	No	No	No	No	N/A	low	Curaçao	12°11'35''N	69°2'14''W	degrees-minutes-seconds	Jan Kok Bay	Orbicella faveolata	Orbicella faveolata	Species	Hydrocarbon	Yes	Mortality	Colony	N/A	HM	15mL glass scintillation vials	NA	NA	1d old Larvae	Larvae
Goodbody2013	Yes	305a	2526	ScreenTA_13489	map	Scopus	Goodbody-Gringley, G. and Wetzel, D.L. and Gillon, D. and Pulster, E. and Miller, A. and Ritchie, K.B.	Toxicity of Deepwater Horizon Source Oil and the Chemical Dispersant, Corexit 9500, to Coral Larvae	2013	PLoS ONE	10.1371/journal.pone.0045574	8	1	NA	RM/DYO	14	Laboratory_experiment	No	MD	CE	Yes	N/A	Yes	No	No	No	No	No	N/A	low	United States of America	24°54.4'N	81°37.6'W	degrees-minutes	Cheeca Rocks, Florida Keys	Montastraea faveolata	Orbicella faveolata	Species	Hydrocarbon	Yes	Mortality	Individual	N/A	HM/DYO	250 mL beakers	24	NA	Planulae	Larvae
Goodbody2013	Yes	305a	2526	ScreenTA_13489	map	Scopus	Goodbody-Gringley, G. and Wetzel, D.L. and Gillon, D. and Pulster, E. and Miller, A. and Ritchie, K.B.	Toxicity of Deepwater Horizon Source Oil and the Chemical Dispersant, Corexit 9500, to Coral Larvae	2013	PLoS ONE	10.1371/journal.pone.0045574	8	1	NA	RM/DYO	14	Laboratory_experiment	No	MD	CE	Yes	N/A	Yes	No	No	No	No	No	N/A	low	United States of America	24°54.4'N	81°37.6'W	degrees-minutes	Cheeca Rocks, Florida Keys	Montastraea faveolata	Orbicella faveolata	Species	Hydrocarbon	Yes	Mortality	Individual	N/A	HM/DYO	270 mL chambers	24	NA	Planulae	Larvae
Goodbody2013	Yes	305a	2526	ScreenTA_13489	map	Scopus	Goodbody-Gringley, G. and Wetzel, D.L. and Gillon, D. and Pulster, E. and Miller, A. and Ritchie, K.B.	Toxicity of Deepwater Horizon Source Oil and the Chemical Dispersant, Corexit 9500, to Coral Larvae	2013	PLoS ONE	10.1371/journal.pone.0045574	8	1	NA	RM/DYO	14	Laboratory_experiment	No	MD	CE	Yes	N/A	Yes	No	No	No	No	No	N/A	low	United States of America	24°54.4'N	81°37.6'W	degrees-minutes	Cheeca Rocks, Florida Keys	Montastraea faveolata	Orbicella faveolata	Species	Hydrocarbon	Yes	Mortality	Individual	N/A	HM/DYO	270 mL chambers	24	NA	Planulae	Larvae
Goodbody2013	Yes	305a	2526	ScreenTA_13489	map	Scopus	Goodbody-Gringley, G. and Wetzel, D.L. and Gillon, D. and Pulster, E. and Miller, A. and Ritchie, K.B.	Toxicity of Deepwater Horizon Source Oil and the Chemical Dispersant, Corexit 9500, to Coral Larvae	2013	PLoS ONE	10.1371/journal.pone.0045574	8	1	NA	RM/DYO	14	Laboratory_experiment	No	MD	CE	Yes	N/A	Yes	No	No	No	No	No	N/A	low	United States of America	24°54.4'N	81°37.6'W	degrees-minutes	Cheeca Rocks, Florida Keys	Montastraea faveolata	Orbicella faveolata	Species	Hydrocarbon	Yes	Mortality	Individual	N/A	HM/DYO	250 mL beakers	24	NA	Planulae	Larvae
Goodbody2013	Yes	305a	2526	ScreenTA_13489	map	Scopus	Goodbody-Gringley, G. and Wetzel, D.L. and Gillon, D. and Pulster, E. and Miller, A. and Ritchie, K.B.	Toxicity of Deepwater Horizon Source Oil and the Chemical Dispersant, Corexit 9500, to Coral Larvae	2013	PLoS ONE	10.1371/journal.pone.0045574	8	1	NA	RM/DYO	14	Laboratory_experiment	No	MD	CE	Yes	N/A	Yes	No	No	No	No	No	N/A	low	United States of America	24°54.4'N	81°37.6'W	degrees-minutes	Cheeca Rocks, Florida Keys	Montastraea faveolata	Orbicella faveolata	Species	Hydrocarbon	Yes	Mortality	Individual	N/A	HM/DYO	250 mL beakers	24	NA	Planulae	Larvae
Goodbody2013	Yes	305a	2526	ScreenTA_13489	map	Scopus	Goodbody-Gringley, G. and Wetzel, D.L. and Gillon, D. and Pulster, E. and Miller, A. and Ritchie, K.B.	Toxicity of Deepwater Horizon Source Oil and the Chemical Dispersant, Corexit 9500, to Coral Larvae	2013	PLoS ONE	10.1371/journal.pone.0045574	8	1	NA	RM/DYO	14	Laboratory_experiment	No	MD	CE	Yes	N/A	Yes	No	No	No	No	No	N/A	low	United States of America	24°54.4'N	81°37.6'W	degrees-minutes	Cheeca Rocks, Florida Keys	Montastraea faveolata	Orbicella faveolata	Species	Hydrocarbon	Yes	Mortality	Individual	N/A	HM/DYO	270 mL chambers	24	NA	Planulae	Larvae
Shafir2007	Yes	306	6256	ScreenTA_11353	map	Scopus	Shafir, S. and Van Rijn, J. and Rinkevich, B.	Short and long term toxicity of crude oil and oil dispersants to two representative coral species	2007	Environmental Science and Technology	10.1021/es0704582	41	15	5571-5574	DYO	21	Laboratory_experiment	No	MD	CE	Yes	N/A	Unknown	No	No	No	No	No	N/A	unclear	Israel	NA	NA	NA	Eilat, Red Sea	Pocillopora damicornis	Pocillopora damicornis	Species	Hydrocarbon	Yes	Mortality	Colony	N/A	HM	NA	NA	NA	Nubbins (~31mm²)	Adult
Shafir2007	Yes	306	6256	ScreenTA_11353	map	Scopus	Shafir, S. and Van Rijn, J. and Rinkevich, B.	Short and long term toxicity of crude oil and oil dispersants to two representative coral species	2007	Environmental Science and Technology	10.1021/es0704582	41	15	5571-5574	DYO	21	Laboratory_experiment	No	MD	CE	Yes	N/A	Unknown	No	No	No	No	No	N/A	unclear	Israel	NA	NA	NA	Eilat, Red Sea	Pocillopora damicornis	Pocillopora damicornis	Species	Hydrocarbon	Yes	Mortality	Colony	N/A	HM	NA	NA	NA	Nubbins (~31mm²)	Adult
Shafir2007	Yes	306	6256	ScreenTA_11353	map	Scopus	Shafir, S. and Van Rijn, J. and Rinkevich, B.	Short and long term toxicity of crude oil and oil dispersants to two representative coral species	2007	Environmental Science and Technology	10.1021/es0704582	41	15	5571-5574	DYO	21	Laboratory_experiment	No	MD	CE	Yes	N/A	Unknown	No	No	No	No	No	N/A	unclear	Israel	NA	NA	NA	Eilat, Red Sea	Pocillopora damicornis	Pocillopora damicornis	Species	Hydrocarbon	Yes	Mortality	Colony	N/A	HM	NA	NA	NA	Nubbins (~31mm²)	Adult
Shafir2007	Yes	306	6256	ScreenTA_11353	map	Scopus	Shafir, S. and Van Rijn, J. and Rinkevich, B.	Short and long term toxicity of crude oil and oil dispersants to two representative coral species	2007	Environmental Science and Technology	10.1021/es0704582	41	15	5571-5574	DYO	21	Laboratory_experiment	No	MD	CE	Yes	N/A	Unknown	No	No	No	No	No	N/A	unclear	Israel	NA	NA	NA	Eilat, Red Sea	Pocillopora damicornis	Pocillopora damicornis	Species	Hydrocarbon	Yes	Mortality	Colony	N/A	HM	NA	NA	NA	Nubbins (~31mm²)	Adult
Shafir2007	Yes	306	6256	ScreenTA_11353	map	Scopus	Shafir, S. and Van Rijn, J. and Rinkevich, B.	Short and long term toxicity of crude oil and oil dispersants to two representative coral species	2007	Environmental Science and Technology	10.1021/es0704582	41	15	5571-5574	DYO	21	Laboratory_experiment	No	MD	CE	Yes	N/A	Unknown	No	No	No	No	No	N/A	unclear	Israel	NA	NA	NA	Eilat, Red Sea	Pocillopora damicornis	Pocillopora damicornis	Species	Hydrocarbon	Yes	Mortality	Colony	N/A	HM	NA	NA	NA	Nubbins (~31mm²)	Adult
Shafir2007	Yes	306	6256	ScreenTA_11353	map	Scopus	Shafir, S. and Van Rijn, J. and Rinkevich, B.	Short and long term toxicity of crude oil and oil dispersants to two representative coral species	2007	Environmental Science and Technology	10.1021/es0704582	41	15	5571-5574	DYO	21	Laboratory_experiment	No	MD	CE	Yes	N/A	Unknown	No	No	No	No	No	N/A	unclear	Israel	NA	NA	NA	Eilat, Red Sea	Pocillopora damicornis	Pocillopora damicornis	Species	Hydrocarbon	Yes	Mortality	Colony	N/A	HM	NA	NA	NA	Nubbins (~31mm²)	Adult
Shafir2007	Yes	306	6256	ScreenTA_11353	map	Scopus	Shafir, S. and Van Rijn, J. and Rinkevich, B.	Short and long term toxicity of crude oil and oil dispersants to two representative coral species	2007	Environmental Science and Technology	10.1021/es0704582	41	15	5571-5574	DYO	21	Laboratory_experiment	No	MD	CE	Yes	N/A	Unknown	No	No	No	No	No	N/A	unclear	Israel	NA	NA	NA	Eilat, Red Sea	Pocillopora damicornis	Pocillopora damicornis	Species	Hydrocarbon	Yes	Mortality	Colony	N/A	HM	NA	NA	NA	Nubbins (~31mm²)	Adult
Shafir2007	Yes	306	6256	ScreenTA_11353	map	Scopus	Shafir, S. and Van Rijn, J. and Rinkevich, B.	Short and long term toxicity of crude oil and oil dispersants to two representative coral species	2007	Environmental Science and Technology	10.1021/es0704582	41	15	5571-5574	DYO	21	Laboratory_experiment	No	MD	CE	Yes	N/A	Unknown	No	No	No	No	No	N/A	unclear	Israel	NA	NA	NA	Eilat, Red Sea	Pocillopora damicornis	Pocillopora damicornis	Species	Hydrocarbon	Yes	Mortality	Colony	N/A	HM	NA	NA	NA	Nubbins (~31mm²)	Adult
Goodbody2013	Yes	307	2517	ScreenTA_13489	map	Scopus	Goodbody-Gringley, G. and Wetzel, D.L. and Gillon, D. and Pulster, E. and Miller, A. and Ritchie, K.B.	Toxicity of Deepwater Horizon Source Oil and the Chemical Dispersant, Corexit 9500, to Coral Larvae	2013	PLoS ONE	10.1371/journal.pone.0045574	8	1	NA	RM/DYO	5	Laboratory_experiment	No	MD	CE	Yes	N/A	Yes	No	No	No	No	No	N/A	low	United States of America	24°33.69'	81°30.1' W	degrees-minutes	mid-channel reef in the Lower Keys portion Florida Keys National Marine Sanctuary	Porites astreoides	Porites astreoides	Species	Hydrocarbon	Yes	Mortality	Individual	N/A	HM/DYO	250 mL beakers	24	NA	Planulae	Larvae
Goodbody2013	Yes	307	2517	ScreenTA_13489	map	Scopus	Goodbody-Gringley, G. and Wetzel, D.L. and Gillon, D. and Pulster, E. and Miller, A. and Ritchie, K.B.	Toxicity of Deepwater Horizon Source Oil and the Chemical Dispersant, Corexit 9500, to Coral Larvae	2013	PLoS ONE	10.1371/journal.pone.0045574	8	1	NA	RM/DYO	5	Laboratory_experiment	No	MD	CE	Yes	N/A	Yes	No	No	No	No	No	N/A	low	United States of America	24°33.69'	81°30.1' W	degrees-minutes	mid-channel reef in the Lower Keys portion Florida Keys National Marine Sanctuary	Porites astreoides	Porites astreoides	Species	Hydrocarbon	Yes	Mortality	Individual	N/A	HM/DYO	250 mL beakers	24	NA	Planulae	Larvae
Goodbody2013	Yes	307	2517	ScreenTA_13489	map	Scopus	Goodbody-Gringley, G. and Wetzel, D.L. and Gillon, D. and Pulster, E. and Miller, A. and Ritchie, K.B.	Toxicity of Deepwater Horizon Source Oil and the Chemical Dispersant, Corexit 9500, to Coral Larvae	2013	PLoS ONE	10.1371/journal.pone.0045574	8	1	NA	RM/DYO	5	Laboratory_experiment	No	MD	CE	Yes	N/A	Yes	No	No	No	No	No	N/A	low	United States of America	24°33.69'	81°30.1' W	degrees-minutes	mid-channel reef in the Lower Keys portion Florida Keys National Marine Sanctuary	Porites astreoides	Porites astreoides	Species	Hydrocarbon	Yes	Mortality	Individual	N/A	HM/DYO	250 mL beakers	24	NA	Planulae	Larvae
Shafir2007	No	308a	6236	ScreenTA_11353	map	Scopus	Shafir, S. and Van Rijn, J. and Rinkevich, B.	Short and long term toxicity of crude oil and oil dispersants to two representative coral species	2007	Environmental Science and Technology	10.1021/es0704582	41	15	5571-5574	DYO	1	Laboratory_experiment	No	MD	CE	Yes	N/A	Unknown	No	No	No	No	No	N/A	unclear	Israel	NA	NA	NA	Eilat, Red Sea	Stylophora pistillata	Stylophora pistillata	Species	Hydrocarbon	Yes	Mortality	Colony	N/A	HM	NA	NA	NA	Nubbins (~31mm²)	Adult
Shafir2007	Yes	308a	6236	ScreenTA_11353	map	Scopus	Shafir, S. and Van Rijn, J. and Rinkevich, B.	Short and long term toxicity of crude oil and oil dispersants to two representative coral species	2007	Environmental Science and Technology	10.1021/es0704582	41	15	5571-5574	DYO	1	Laboratory_experiment	No	MD	CE	Yes	N/A	Unknown	No	No	No	No	No	N/A	unclear	Israel	NA	NA	NA	Eilat, Red Sea	Stylophora pistillata	Stylophora pistillata	Species	Hydrocarbon	Yes	Mortality	Colony	N/A	HM	NA	NA	NA	Nubbins (~31mm²)	Adult
Shafir2007	Yes	308a	6236	ScreenTA_11353	map	Scopus	Shafir, S. and Van Rijn, J. and Rinkevich, B.	Short and long term toxicity of crude oil and oil dispersants to two representative coral species	2007	Environmental Science and Technology	10.1021/es0704582	41	15	5571-5574	DYO	1	Laboratory_experiment	No	MD	CE	Yes	N/A	Unknown	No	No	No	No	No	N/A	unclear	Israel	NA	NA	NA	Eilat, Red Sea	Stylophora pistillata	Stylophora pistillata	Species	Hydrocarbon	Yes	Mortality	Colony	N/A	HM	NA	NA	NA	Nubbins (~31mm²)	Adult
Shafir2007	Yes	308a	6236	ScreenTA_11353	map	Scopus	Shafir, S. and Van Rijn, J. and Rinkevich, B.	Short and long term toxicity of crude oil and oil dispersants to two representative coral species	2007	Environmental Science and Technology	10.1021/es0704582	41	15	5571-5574	DYO	1	Laboratory_experiment	No	MD	CE	Yes	N/A	Unknown	No	No	No	No	No	N/A	unclear	Israel	NA	NA	NA	Eilat, Red Sea	Stylophora pistillata	Stylophora pistillata	Species	Hydrocarbon	Yes	Mortality	Colony	N/A	HM	NA	NA	NA	Nubbins (~31mm²)	Adult
Shafir2007	Yes	308a	6236	ScreenTA_11353	map	Scopus	Shafir, S. and Van Rijn, J. and Rinkevich, B.	Short and long term toxicity of crude oil and oil dispersants to two representative coral species	2007	Environmental Science and Technology	10.1021/es0704582	41	15	5571-5574	DYO	1	Laboratory_experiment	No	MD	CE	Yes	N/A	Unknown	No	No	No	No	No	N/A	unclear	Israel	NA	NA	NA	Eilat, Red Sea	Stylophora pistillata	Stylophora pistillata	Species	Hydrocarbon	Yes	Mortality	Colony	N/A	HM	NA	NA	NA	Nubbins (~31mm²)	Adult
Shafir2007	Yes	308a	6236	ScreenTA_11353	map	Scopus	Shafir, S. and Van Rijn, J. and Rinkevich, B.	Short and long term toxicity of crude oil and oil dispersants to two representative coral species	2007	Environmental Science and Technology	10.1021/es0704582	41	15	5571-5574	DYO	1	Laboratory_experiment	No	MD	CE	Yes	N/A	Unknown	No	No	No	No	No	N/A	unclear	Israel	NA	NA	NA	Eilat, Red Sea	Stylophora pistillata	Stylophora pistillata	Species	Hydrocarbon	Yes	Mortality	Colony	N/A	HM	NA	NA	NA	Nubbins (~31mm²)	Adult
Shafir2007	Yes	308a	6236	ScreenTA_11353	map	Scopus	Shafir, S. and Van Rijn, J. and Rinkevich, B.	Short and long term toxicity of crude oil and oil dispersants to two representative coral species	2007	Environmental Science and Technology	10.1021/es0704582	41	15	5571-5574	DYO	1	Laboratory_experiment	No	MD	CE	Yes	N/A	Unknown	No	No	No	No	No	N/A	unclear	Israel	NA	NA	NA	Eilat, Red Sea	Stylophora pistillata	Stylophora pistillata	Species	Hydrocarbon	Yes	Mortality	Colony	N/A	HM	NA	NA	NA	Nubbins (~31mm²)	Adult
Shafir2007	Yes	308a	6236	ScreenTA_11353	map	Scopus	Shafir, S. and Van Rijn, J. and Rinkevich, B.	Short and long term toxicity of crude oil and oil dispersants to two representative coral species	2007	Environmental Science and Technology	10.1021/es0704582	41	15	5571-5574	DYO	1	Laboratory_experiment	No	MD	CE	Yes	N/A	Unknown	No	No	No	No	No	N/A	unclear	Israel	NA	NA	NA	Eilat, Red Sea	Stylophora pistillata	Stylophora pistillata	Species	Hydrocarbon	Yes	Mortality	Colony	N/A	HM	NA	NA	NA	Nubbins (~31mm²)	Adult
Rinkevich1979	Yes	308b	5999	ScreenTA_7349	map	Scopus	Rinkevich, B. and Loya, Y.	Laboratory experiments on the effects of crude oil on the Red Sea coral Stylophora pistillata	1979	Marine Pollution Bulletin	10.1016/0025-326X(79)90402-8	10	11	328-330	IDC	2	Laboratory_experiment	No	MD	CE	Yes	N/A	Unknown	No	No	No	No	No	N/A	unclear	Israel	NA	NA	NA	Eilat Marine Biology Laboratory / IUI reef	Stylophora pistillata	Stylophora pistillata	Species	Hydrocarbon	Yes	Mortality	Colony	long-term exposure, sublethal effects	HM	1500L fiberglass tanks	NA	NA	Colonies	Adult
Turner2020c3	Yes	418	6882	WebEnginesSpecWeb_678	map	GS	Turner, NR	Understanding the Toxicity of Single Hydrocarbons, Oil, and Dispersed Oil A Species Sensitivity Assessment for Five Atlantic Coral Species / Chap. 3	2020	NA	NA	NA	NA	NA	DYO	3	Laboratory_experiment	Linked Turner 2020 thesis	MD	CE	Yes	N/A	Yes	No	No	No	No	No	N/A	low	United States of America	NA	NA	NA	Nova Southeastern University’s Offshore Coral Nursery, Florida	Acropora cervicornis	Acropora cervicornis	Species	Hydrocarbon	Yes	Physiology	Colony	N/A	DYO	500 mL chamber	26	NA	2-3 cm fragment	Adult
Turner2020c3	Yes	418	6882	WebEnginesSpecWeb_678	map	GS	Turner, NR	Understanding the Toxicity of Single Hydrocarbons, Oil, and Dispersed Oil A Species Sensitivity Assessment for Five Atlantic Coral Species / Chap. 3	2020	NA	NA	NA	NA	NA	DYO	3	Laboratory_experiment	Linked Turner 2020 thesis	MD	CE	Yes	N/A	Yes	No	No	No	No	No	N/A	low	United States of America	NA	NA	NA	Nova Southeastern University’s Offshore Coral Nursery, Florida	Acropora cervicornis	Acropora cervicornis	Species	Hydrocarbon	Yes	Physiology	Colony	N/A	DYO	500 mL chamber	26	NA	2-3 cm fragment	Adult
Turner2020c3	Yes	418	6882	WebEnginesSpecWeb_678	map	GS	Turner, NR	Understanding the Toxicity of Single Hydrocarbons, Oil, and Dispersed Oil A Species Sensitivity Assessment for Five Atlantic Coral Species / Chap. 3	2020	NA	NA	NA	NA	NA	DYO	3	Laboratory_experiment	Linked Turner 2020 thesis	MD	CE	Yes	N/A	Yes	No	No	No	No	No	N/A	low	United States of America	NA	NA	NA	Nova Southeastern University’s Offshore Coral Nursery, Florida	Acropora cervicornis	Acropora cervicornis	Species	Hydrocarbon	Yes	Physiology	Colony	N/A	DYO	500 mL chamber	26	NA	2-3 cm fragment	Adult
Turner2020c3	Yes	418	6882	WebEnginesSpecWeb_678	map	GS	Turner, NR	Understanding the Toxicity of Single Hydrocarbons, Oil, and Dispersed Oil A Species Sensitivity Assessment for Five Atlantic Coral Species / Chap. 3	2020	NA	NA	NA	NA	NA	DYO	3	Laboratory_experiment	Linked Turner 2020 thesis	MD	CE	Yes	N/A	Yes	No	No	No	No	No	N/A	low	United States of America	NA	NA	NA	Nova Southeastern University’s Offshore Coral Nursery, Florida	Acropora cervicornis	Acropora cervicornis	Species	Hydrocarbon	Yes	Physiology	Colony	N/A	DYO	500 mL chamber	26	NA	2-3 cm fragment	Adult
Turner2020c3	Yes	418	6882	WebEnginesSpecWeb_678	map	GS	Turner, NR	Understanding the Toxicity of Single Hydrocarbons, Oil, and Dispersed Oil A Species Sensitivity Assessment for Five Atlantic Coral Species / Chap. 3	2020	NA	NA	NA	NA	NA	DYO	3	Laboratory_experiment	Linked Turner 2020 thesis	MD	CE	Yes	N/A	Yes	No	No	No	No	No	N/A	low	United States of America	NA	NA	NA	Nova Southeastern University’s Offshore Coral Nursery, Florida	Acropora cervicornis	Acropora cervicornis	Species	Hydrocarbon	Yes	Physiology	Colony	N/A	DYO	500 mL chamber	26	NA	2-3 cm fragment	Adult
Silva2021	Yes	419	update_30_1	ScreenTA_UP_967	update	Scopus	Silva, D.P. and Villela, H.D.M. and Santos, H.F. and Duarte, G.A.S. and Ribeiro, J.R. and Ghizelini, A.M. and Vilela, C.L.S. and Rosado, P.M. and Fazolato, C.S. and Santoro, E.P. and Carmo, F.L. and Ximenes, D.S. and Soriano, A.U. and Rachid, C.T.C.C. and Vega Thurber, R.L. and Peixoto, R.S.	Multi-domain probiotic consortium as an alternative to chemical remediation of oil spills at coral reefs and adjacent sites	2021	Microbiome	10.1186/s40168-021-01041-w	9	1	NA	DYO	1	Laboratory_experiment	No	DYO	CE	Yes	N/A	Yes	No	No	No	No	No	N/A	low	Brazil	22°44'29.95''S	41°52'35.62''W	degrees-minutes-seconds	Joao Fernandes Beach, Armaçao dos Buzios, Rio de Janeiro	Millepora alcicornis	Millepora alcicornis	Species	Hydrocarbon	Yes	Physiology	Colony	N/A	DYO	1.2L aquaria	24	8.257	Nubbins (ca. 5 cm length)	Adult
Silva2019	Yes	419	6405	ScreenTA_692	map	Scopus	Silva, D.P. and Duarte, G. and Villela, H.D.M. and Santos, H.F. and Rosado, P.M. and Rosado, J.G. and Rosado, A.S. and Ferreira, E.M. and Soriano, A.U. and Peixoto, R.S.	Adaptable mesocosm facility to study oil spill impacts on corals	2019	Ecology and Evolution	10.1002/ece3.5095	9	9	5172-5185	RM	1	Laboratory_experiment	No	DYO	CE	Yes	N/A	Yes	No	No	No	No	Yes major (in trial 2 hydrocarbon exposure detected in control groups)	First trial = no exposure (hydrocarbon below detection limits)	high	Brazil	22°44'29.95''S	41°52'35.62''W	degrees-minutes-seconds	João Fernandes Beach, Armação dos Búzios (22°44?29.95?S; 41°52?35.62?W)	Millepora alcicornis	Millepora alcicornis	Species	Hydrocarbon	Yes	Physiology	Colony	Laboratory experiment --> mesocosm. At the PROCORAIS mesocosm, the colonies of M. alcicornis were fragmented into pieces approximately 5 cm long. The coral was handled only by the tips to avoid obstructing and possibly damaging the polyps. The 5?cm nubbins were placed in each experimental aquarium (1.2 L). pH, temperature, and salinity checked during assays	HM/DYO	Mesocosm (1.2L aquarium)	24	8.40696649029982	Nubbins (5cm)	Adult
May2020	Yes	420	4375	ScreenTA_4643	map	Scopus	May, L.A. and Burnett, A.R. and Miller, C.V. and Pisarski, E. and Webster, L.F. and Moffitt, Z.J. and Pennington, P. and Wirth, E. and Baker, G. and Ricker, R. and Woodley, C.M.	Effect of Louisiana sweet crude oil on a Pacific coral, Pocillopora damicornis	2020	Aquatic Toxicology	10.1016/j.aquatox.2020.105454	222	NA	NA	IDC	1	Laboratory_experiment	No	MD	CE	Yes	N/A	Yes	No	No	No	No	No	N/A	low	NA	NA	NA	NA	commercial provider of coral colonies : purchased from Pacific East Aquaculture (Mardela Springs, MD)	Pocillopora damicornis	Pocillopora damicornis	Species	Hydrocarbon	Yes	Physiology	Colony	acute (4d) exposure; acute short-term repeated exposure(6-12-24h), followed by a recovery period	HM	350mL dosing jars	26	8.27	Nubbins (2cm)	Adult
May2020	Yes	420	4375	ScreenTA_4643	map	Scopus	May, L.A. and Burnett, A.R. and Miller, C.V. and Pisarski, E. and Webster, L.F. and Moffitt, Z.J. and Pennington, P. and Wirth, E. and Baker, G. and Ricker, R. and Woodley, C.M.	Effect of Louisiana sweet crude oil on a Pacific coral, Pocillopora damicornis	2020	Aquatic Toxicology	10.1016/j.aquatox.2020.105454	222	NA	NA	IDC	1	Laboratory_experiment	No	MD	CE	Yes	N/A	Yes	No	No	No	No	No	N/A	low	NA	NA	NA	NA	commercial provider of coral colonies : purchased from Pacific East Aquaculture (Mardela Springs, MD)	Pocillopora damicornis	Pocillopora damicornis	Species	Hydrocarbon	Yes	Physiology	Colony	acute (4d) exposure; acute short-term repeated exposure(6-12-24h), followed by a recovery period	HM	350mL dosing jars	26	8.27	Nubbins (2cm)	Adult
May2020	Yes	420	4375	ScreenTA_4643	map	Scopus	May, L.A. and Burnett, A.R. and Miller, C.V. and Pisarski, E. and Webster, L.F. and Moffitt, Z.J. and Pennington, P. and Wirth, E. and Baker, G. and Ricker, R. and Woodley, C.M.	Effect of Louisiana sweet crude oil on a Pacific coral, Pocillopora damicornis	2020	Aquatic Toxicology	10.1016/j.aquatox.2020.105454	222	NA	NA	IDC	1	Laboratory_experiment	No	MD	CE	Yes	N/A	Yes	No	No	No	No	No	N/A	low	NA	NA	NA	NA	commercial provider of coral colonies : purchased from Pacific East Aquaculture (Mardela Springs, MD)	Pocillopora damicornis	Pocillopora damicornis	Species	Hydrocarbon	Yes	Physiology	Colony	acute (4d) exposure; acute short-term repeated exposure(6-12-24h), followed by a recovery period	HM	350mL dosing jars	26	8.27	Nubbins (2cm)	Adult
May2020	Yes	420	4375	ScreenTA_4643	map	Scopus	May, L.A. and Burnett, A.R. and Miller, C.V. and Pisarski, E. and Webster, L.F. and Moffitt, Z.J. and Pennington, P. and Wirth, E. and Baker, G. and Ricker, R. and Woodley, C.M.	Effect of Louisiana sweet crude oil on a Pacific coral, Pocillopora damicornis	2020	Aquatic Toxicology	10.1016/j.aquatox.2020.105454	222	NA	NA	IDC	1	Laboratory_experiment	No	MD	CE	Yes	N/A	Yes	No	No	No	No	No	N/A	low	NA	NA	NA	NA	commercial provider of coral colonies : purchased from Pacific East Aquaculture (Mardela Springs, MD)	Pocillopora damicornis	Pocillopora damicornis	Species	Hydrocarbon	Yes	Physiology	Colony	acute (4d) exposure; acute short-term repeated exposure(6-12-24h), followed by a recovery period	HM	350mL dosing jars	26	8.27	Nubbins (2cm)	Adult
May2020	Yes	420	4375	ScreenTA_4643	map	Scopus	May, L.A. and Burnett, A.R. and Miller, C.V. and Pisarski, E. and Webster, L.F. and Moffitt, Z.J. and Pennington, P. and Wirth, E. and Baker, G. and Ricker, R. and Woodley, C.M.	Effect of Louisiana sweet crude oil on a Pacific coral, Pocillopora damicornis	2020	Aquatic Toxicology	10.1016/j.aquatox.2020.105454	222	NA	NA	IDC	1	Laboratory_experiment	No	MD	CE	Yes	N/A	Yes	No	No	No	No	No	N/A	low	NA	NA	NA	NA	commercial provider of coral colonies : purchased from Pacific East Aquaculture (Mardela Springs, MD)	Pocillopora damicornis	Pocillopora damicornis	Species	Hydrocarbon	Yes	Physiology	Colony	acute (4d) exposure; acute short-term repeated exposure(6-12-24h), followed by a recovery period	HM	350mL dosing jars	26	8.27	Nubbins (2cm)	Adult
May2020	Yes	420	4375	ScreenTA_4643	map	Scopus	May, L.A. and Burnett, A.R. and Miller, C.V. and Pisarski, E. and Webster, L.F. and Moffitt, Z.J. and Pennington, P. and Wirth, E. and Baker, G. and Ricker, R. and Woodley, C.M.	Effect of Louisiana sweet crude oil on a Pacific coral, Pocillopora damicornis	2020	Aquatic Toxicology	10.1016/j.aquatox.2020.105454	222	NA	NA	IDC	1	Laboratory_experiment	No	MD	CE	Yes	N/A	Yes	No	No	No	No	No	N/A	low	NA	NA	NA	NA	commercial provider of coral colonies : purchased from Pacific East Aquaculture (Mardela Springs, MD)	Pocillopora damicornis	Pocillopora damicornis	Species	Hydrocarbon	Yes	Physiology	Colony	acute (4d) exposure; acute short-term repeated exposure(6-12-24h), followed by a recovery period	HM	350mL dosing jars	26	8.27	Nubbins (2cm)	Adult
May2020	Yes	420	4375	ScreenTA_4643	map	Scopus	May, L.A. and Burnett, A.R. and Miller, C.V. and Pisarski, E. and Webster, L.F. and Moffitt, Z.J. and Pennington, P. and Wirth, E. and Baker, G. and Ricker, R. and Woodley, C.M.	Effect of Louisiana sweet crude oil on a Pacific coral, Pocillopora damicornis	2020	Aquatic Toxicology	10.1016/j.aquatox.2020.105454	222	NA	NA	IDC	1	Laboratory_experiment	No	MD	CE	Yes	N/A	Yes	No	No	No	No	No	N/A	low	NA	NA	NA	NA	commercial provider of coral colonies : purchased from Pacific East Aquaculture (Mardela Springs, MD)	Pocillopora damicornis	Pocillopora damicornis	Species	Hydrocarbon	Yes	Physiology	Colony	acute (4d) exposure; acute short-term repeated exposure(6-12-24h), followed by a recovery period	HM	350mL dosing jars	26	8.27	Nubbins (2cm)	Adult
May2020	Yes	420	4375	ScreenTA_4643	map	Scopus	May, L.A. and Burnett, A.R. and Miller, C.V. and Pisarski, E. and Webster, L.F. and Moffitt, Z.J. and Pennington, P. and Wirth, E. and Baker, G. and Ricker, R. and Woodley, C.M.	Effect of Louisiana sweet crude oil on a Pacific coral, Pocillopora damicornis	2020	Aquatic Toxicology	10.1016/j.aquatox.2020.105454	222	NA	NA	IDC	1	Laboratory_experiment	No	MD	CE	Yes	N/A	Yes	No	No	No	No	No	N/A	low	NA	NA	NA	NA	commercial provider of coral colonies : purchased from Pacific East Aquaculture (Mardela Springs, MD)	Pocillopora damicornis	Pocillopora damicornis	Species	Hydrocarbon	Yes	Physiology	Colony	acute (4d) exposure; acute short-term repeated exposure(6-12-24h), followed by a recovery period	HM	350mL dosing jars	26	8.27	Nubbins (2cm)	Adult
May2020	Yes	420	4375	ScreenTA_4643	map	Scopus	May, L.A. and Burnett, A.R. and Miller, C.V. and Pisarski, E. and Webster, L.F. and Moffitt, Z.J. and Pennington, P. and Wirth, E. and Baker, G. and Ricker, R. and Woodley, C.M.	Effect of Louisiana sweet crude oil on a Pacific coral, Pocillopora damicornis	2020	Aquatic Toxicology	10.1016/j.aquatox.2020.105454	222	NA	NA	IDC	1	Laboratory_experiment	No	MD	CE	Yes	N/A	Yes	No	No	No	No	No	N/A	low	NA	NA	NA	NA	commercial provider of coral colonies : purchased from Pacific East Aquaculture (Mardela Springs, MD)	Pocillopora damicornis	Pocillopora damicornis	Species	Hydrocarbon	Yes	Physiology	Colony	acute (4d) exposure; acute short-term repeated exposure(6-12-24h), followed by a recovery period	HM	350mL dosing jars	26	8.27	Nubbins (2cm)	Adult
May2020	Yes	420	4375	ScreenTA_4643	map	Scopus	May, L.A. and Burnett, A.R. and Miller, C.V. and Pisarski, E. and Webster, L.F. and Moffitt, Z.J. and Pennington, P. and Wirth, E. and Baker, G. and Ricker, R. and Woodley, C.M.	Effect of Louisiana sweet crude oil on a Pacific coral, Pocillopora damicornis	2020	Aquatic Toxicology	10.1016/j.aquatox.2020.105454	222	NA	NA	IDC	1	Laboratory_experiment	No	MD	CE	Yes	N/A	Yes	No	No	No	No	No	N/A	low	NA	NA	NA	NA	commercial provider of coral colonies : purchased from Pacific East Aquaculture (Mardela Springs, MD)	Pocillopora damicornis	Pocillopora damicornis	Species	Hydrocarbon	Yes	Physiology	Colony	acute (4d) exposure; acute short-term repeated exposure(6-12-24h), followed by a recovery period	HM	350mL dosing jars	26	8.27	Nubbins (2cm)	Adult
May2020	Yes	420	4375	ScreenTA_4643	map	Scopus	May, L.A. and Burnett, A.R. and Miller, C.V. and Pisarski, E. and Webster, L.F. and Moffitt, Z.J. and Pennington, P. and Wirth, E. and Baker, G. and Ricker, R. and Woodley, C.M.	Effect of Louisiana sweet crude oil on a Pacific coral, Pocillopora damicornis	2020	Aquatic Toxicology	10.1016/j.aquatox.2020.105454	222	NA	NA	IDC	1	Laboratory_experiment	No	MD	CE	Yes	N/A	Yes	No	No	No	No	No	N/A	low	NA	NA	NA	NA	commercial provider of coral colonies : purchased from Pacific East Aquaculture (Mardela Springs, MD)	Pocillopora damicornis	Pocillopora damicornis	Species	Hydrocarbon	Yes	Physiology	Colony	acute (4d) exposure; acute short-term repeated exposure(6-12-24h), followed by a recovery period	HM	350mL dosing jars	26	8.27	Nubbins (2cm)	Adult
Turner2020c3	Yes	421	6890	WebEnginesSpecWeb_678	map	GS	Turner, NR	Understanding the Toxicity of Single Hydrocarbons, Oil, and Dispersed Oil A Species Sensitivity Assessment for Five Atlantic Coral Species / Chap. 3	2020	NA	NA	NA	NA	NA	DYO	11	Laboratory_experiment	Linked Turner 2020 thesis	MD	CE	Yes	N/A	Yes	No	No	No	No	No	N/A	low	United States of America	NA	NA	NA	Broward County, Florida	Porites astreoides	Porites astreoides	Species	Hydrocarbon	Yes	Physiology	Colony	N/A	DYO	500 mL chamber	26	NA	4 cm2 fragment	Adult
Turner2020c3	Yes	421	6890	WebEnginesSpecWeb_678	map	GS	Turner, NR	Understanding the Toxicity of Single Hydrocarbons, Oil, and Dispersed Oil A Species Sensitivity Assessment for Five Atlantic Coral Species / Chap. 3	2020	NA	NA	NA	NA	NA	DYO	11	Laboratory_experiment	Linked Turner 2020 thesis	MD	CE	Yes	N/A	Yes	No	No	No	No	No	N/A	low	United States of America	NA	NA	NA	Broward County, Florida	Porites astreoides	Porites astreoides	Species	Hydrocarbon	Yes	Physiology	Colony	N/A	DYO	500 mL chamber	26	NA	4 cm2 fragment	Adult
Turner2020c3	Yes	421	6890	WebEnginesSpecWeb_678	map	GS	Turner, NR	Understanding the Toxicity of Single Hydrocarbons, Oil, and Dispersed Oil A Species Sensitivity Assessment for Five Atlantic Coral Species / Chap. 3	2020	NA	NA	NA	NA	NA	DYO	11	Laboratory_experiment	Linked Turner 2020 thesis	MD	CE	Yes	N/A	Yes	No	No	No	No	No	N/A	low	United States of America	NA	NA	NA	Broward County, Florida	Porites astreoides	Porites astreoides	Species	Hydrocarbon	Yes	Physiology	Colony	N/A	DYO	500 mL chamber	26	NA	4 cm2 fragment	Adult
Turner2020c3	Yes	421	6890	WebEnginesSpecWeb_678	map	GS	Turner, NR	Understanding the Toxicity of Single Hydrocarbons, Oil, and Dispersed Oil A Species Sensitivity Assessment for Five Atlantic Coral Species / Chap. 3	2020	NA	NA	NA	NA	NA	DYO	11	Laboratory_experiment	Linked Turner 2020 thesis	MD	CE	Yes	N/A	Yes	No	No	No	No	No	N/A	low	United States of America	NA	NA	NA	Broward County, Florida	Porites astreoides	Porites astreoides	Species	Hydrocarbon	Yes	Physiology	Colony	N/A	DYO	500 mL chamber	26	NA	4 cm2 fragment	Adult
Turner2020c3	Yes	421	6890	WebEnginesSpecWeb_678	map	GS	Turner, NR	Understanding the Toxicity of Single Hydrocarbons, Oil, and Dispersed Oil A Species Sensitivity Assessment for Five Atlantic Coral Species / Chap. 3	2020	NA	NA	NA	NA	NA	DYO	11	Laboratory_experiment	Linked Turner 2020 thesis	MD	CE	Yes	N/A	Yes	No	No	No	No	No	N/A	low	United States of America	NA	NA	NA	Broward County, Florida	Porites astreoides	Porites astreoides	Species	Hydrocarbon	Yes	Physiology	Colony	N/A	DYO	500 mL chamber	26	NA	4 cm2 fragment	Adult
Cook1983	Yes	422	1093	ScreenTA_4760	map	Scopus	Cook, C.B. and Knap, A.H.	Effects of crude oil and chemical dispersant on photosynthesis in the brain coral Diploria strigosa	1983	Marine Biology	10.1007/BF00392967	78	1	21-27	MG/DYO	1	Laboratory_experiment	Linked Coroil project Bermuda	DYO	CE	Yes	N/A	Yes	No	No	No	No	No	N/A	low	Bermuda	NA	NA	NA	Snapper Rocks	Diploria strigosa (Dana)	Pseudodiploria strigosa	Species	Hydrocarbon	Yes	Physiology	Colony	N/A	DYO	Aquarium	22	NA	Rectangular pieces 3x3x2 cm	Adult
Jensen2016	Yes	423	3367	DissertationsCall_33	map	OATD	Jensen, Brittany A	Use of Microplate Respirometry to Measure Respiration of Individual Adult Coral Polyps Exposed to Deepwater Horizon Oil	2016	NA	NA	NA	NA	NA	DYO	5	Laboratory_experiment	No	DYO	BACE	Yes	N/A	Yes	No	No	No	No	No	N/A	low	United States of America	25°40.450’N	80°5.920’W	degrees-decimal minutes	Emerald Reef, Florida Keys	Siderastrea siderea	Siderastrea siderea	Species	Hydrocarbon	Yes	Physiology	Individual	Combined with temperature. Measurement on individual polyp	HM	Glass aquaria	30	NA	Polyps	Adult
Jensen2016	Yes	423	3367	DissertationsCall_33	map	OATD	Jensen, Brittany A	Use of Microplate Respirometry to Measure Respiration of Individual Adult Coral Polyps Exposed to Deepwater Horizon Oil	2016	NA	NA	NA	NA	NA	DYO	5	Laboratory_experiment	No	DYO	BACE	Yes	N/A	Yes	No	No	No	No	No	N/A	low	United States of America	25°40.450’N	80°5.920’W	degrees-decimal minutes	Emerald Reef, Florida Keys	Siderastrea siderea	Siderastrea siderea	Species	Hydrocarbon	Yes	Physiology	Individual	Combined with temperature. Measurement on individual polyp	HM	Glass aquaria	30	NA	Polyps	Adult
Jensen2016	Yes	423	3367	DissertationsCall_33	map	OATD	Jensen, Brittany A	Use of Microplate Respirometry to Measure Respiration of Individual Adult Coral Polyps Exposed to Deepwater Horizon Oil	2016	NA	NA	NA	NA	NA	DYO	5	Laboratory_experiment	No	DYO	BACE	Yes	N/A	Yes	No	No	No	No	No	N/A	low	United States of America	25°40.450’N	80°5.920’W	degrees-decimal minutes	Emerald Reef, Florida Keys	Siderastrea siderea	Siderastrea siderea	Species	Hydrocarbon	Yes	Physiology	Individual	Combined with temperature. Measurement on individual polyp	HM	Glass aquaria	30	NA	Polyps	Adult
Jensen2016	Yes	424	3365	DissertationsCall_33	map	OATD	Jensen, Brittany A	Use of Microplate Respirometry to Measure Respiration of Individual Adult Coral Polyps Exposed to Deepwater Horizon Oil	2016	NA	NA	NA	NA	NA	DYO	3	Laboratory_experiment	No	DYO	BACE	Yes	N/A	Yes	No	No	No	No	No	N/A	low	United States of America	25°40.450’N	80°5.920’W	degrees-decimal minutes	Emerald Reef, Florida Keys	Siderastrea siderea	Siderastrea siderea	Species	Hydrocarbon	Yes	Physiology	Individual	Measurement on individual polyp	HM	Glass aquaria	25	NA	Polyps	Adult
Jensen2016	Yes	424	3365	DissertationsCall_33	map	OATD	Jensen, Brittany A	Use of Microplate Respirometry to Measure Respiration of Individual Adult Coral Polyps Exposed to Deepwater Horizon Oil	2016	NA	NA	NA	NA	NA	DYO	3	Laboratory_experiment	No	DYO	BACE	Yes	N/A	Yes	No	No	No	No	No	N/A	low	United States of America	25°40.450’N	80°5.920’W	degrees-decimal minutes	Emerald Reef, Florida Keys	Siderastrea siderea	Siderastrea siderea	Species	Hydrocarbon	Yes	Physiology	Individual	Measurement on individual polyp	HM	Glass aquaria	25	NA	Polyps	Adult
Jensen2016	Yes	424	3365	DissertationsCall_33	map	OATD	Jensen, Brittany A	Use of Microplate Respirometry to Measure Respiration of Individual Adult Coral Polyps Exposed to Deepwater Horizon Oil	2016	NA	NA	NA	NA	NA	DYO	3	Laboratory_experiment	No	DYO	BACE	Yes	N/A	Yes	No	No	No	No	No	N/A	low	United States of America	25°40.450’N	80°5.920’W	degrees-decimal minutes	Emerald Reef, Florida Keys	Siderastrea siderea	Siderastrea siderea	Species	Hydrocarbon	Yes	Physiology	Individual	Measurement on individual polyp	HM	Glass aquaria	25	NA	Polyps	Adult
Negri2000	Yes	569	4994	ScreenTA_6954	map	Scopus	Negri, A.P. and Heyward, A.J.	Inhibition of fertilization and larval metamorphosis of the coral Acropora millepora (Ehrenberg, 1834) by petroleum products	2000	Marine Pollution Bulletin	10.1016/S0025-326X(00)00139-9	41	07-dec	420-427	DYO	2	Laboratory_experiment	No	MD	CE	Yes	N/A	Unknown	No	No	No	No	No	N/A	unclear	Australia	14°40'S	145°26'E	degrees-minutes	Lizard Island, Great Barrier Reef	Acropora millepora	Acropora millepora	Species	Hydrocarbon	Yes	Recruitment	Individual	N/A	HM	6-well polystyrene cell culture plates	29	NA	8d old larvae	Larvae
Negri2000	Yes	569	4994	ScreenTA_6954	map	Scopus	Negri, A.P. and Heyward, A.J.	Inhibition of fertilization and larval metamorphosis of the coral Acropora millepora (Ehrenberg, 1834) by petroleum products	2000	Marine Pollution Bulletin	10.1016/S0025-326X(00)00139-9	41	07-dec	420-427	DYO	2	Laboratory_experiment	No	MD	CE	Yes	N/A	Unknown	No	No	No	No	No	N/A	unclear	Australia	14°40'S	145°26'E	degrees-minutes	Lizard Island, Great Barrier Reef	Acropora millepora	Acropora millepora	Species	Hydrocarbon	Yes	Recruitment	Individual	N/A	HM	6-well polystyrene cell culture plates	29	NA	8d old larvae	Larvae
Negri2000	Yes	569	4994	ScreenTA_6954	map	Scopus	Negri, A.P. and Heyward, A.J.	Inhibition of fertilization and larval metamorphosis of the coral Acropora millepora (Ehrenberg, 1834) by petroleum products	2000	Marine Pollution Bulletin	10.1016/S0025-326X(00)00139-9	41	07-dec	420-427	DYO	2	Laboratory_experiment	No	MD	CE	Yes	N/A	Unknown	No	No	No	No	No	N/A	unclear	Australia	14°40'S	145°26'E	degrees-minutes	Lizard Island, Great Barrier Reef	Acropora millepora	Acropora millepora	Species	Hydrocarbon	Yes	Recruitment	Individual	N/A	HM	6-well polystyrene cell culture plates	29	NA	8d old larvae	Larvae
Negri2000	Yes	569	4994	ScreenTA_6954	map	Scopus	Negri, A.P. and Heyward, A.J.	Inhibition of fertilization and larval metamorphosis of the coral Acropora millepora (Ehrenberg, 1834) by petroleum products	2000	Marine Pollution Bulletin	10.1016/S0025-326X(00)00139-9	41	07-dec	420-427	DYO	2	Laboratory_experiment	No	MD	CE	Yes	N/A	Unknown	No	No	No	No	No	N/A	unclear	Australia	14°40'S	145°26'E	degrees-minutes	Lizard Island, Great Barrier Reef	Acropora millepora	Acropora millepora	Species	Hydrocarbon	Yes	Recruitment	Individual	N/A	HM	6-well polystyrene cell culture plates	29	NA	8d old larvae	Larvae
Negri2000	Yes	569	4994	ScreenTA_6954	map	Scopus	Negri, A.P. and Heyward, A.J.	Inhibition of fertilization and larval metamorphosis of the coral Acropora millepora (Ehrenberg, 1834) by petroleum products	2000	Marine Pollution Bulletin	10.1016/S0025-326X(00)00139-9	41	07-dec	420-427	DYO	2	Laboratory_experiment	No	MD	CE	Yes	N/A	Unknown	No	No	No	No	No	N/A	unclear	Australia	14°40'S	145°26'E	degrees-minutes	Lizard Island, Great Barrier Reef	Acropora millepora	Acropora millepora	Species	Hydrocarbon	Yes	Recruitment	Individual	N/A	HM	6-well polystyrene cell culture plates	29	NA	8d old larvae	Larvae
Negri2000	Yes	569	4994	ScreenTA_6954	map	Scopus	Negri, A.P. and Heyward, A.J.	Inhibition of fertilization and larval metamorphosis of the coral Acropora millepora (Ehrenberg, 1834) by petroleum products	2000	Marine Pollution Bulletin	10.1016/S0025-326X(00)00139-9	41	07-dec	420-427	DYO	2	Laboratory_experiment	No	MD	CE	Yes	N/A	Unknown	No	No	No	No	No	N/A	unclear	Australia	14°40'S	145°26'E	degrees-minutes	Lizard Island, Great Barrier Reef	Acropora millepora	Acropora millepora	Species	Hydrocarbon	Yes	Recruitment	Individual	N/A	HM	6-well polystyrene cell culture plates	29	NA	8d old larvae	Larvae
Hartmann2015	Yes	570	2819	ScreenTA_3661	map	Scopus	Hartmann, A.C. and Sandin, S.A. and Chamberland, V.F. and Marhaver, K.L. and De Goeij, J.M. and Vermeij, M.J.A.	Crude oil contamination interrupts settlement of coral larvae after direct exposure ends	2015	Marine Ecology Progress Series	10.3354/meps11437	536	NA	163-173	MD	4	Laboratory_experiment	No	MD	CE	Yes	N/A	Yes	No	No	No	No	No	N/A	low	Curaçao	12°11'35''N	69°2'14''W	degrees-minutes-seconds	Jan Kok Bay	Agaricia humilis	Agaricia humilis	Species	Hydrocarbon	Yes	Recruitment	Colony	N/A	HM	15mL glass scintillation vials	NA	NA	1d old Larvae	Larvae
Hartmann2015	Yes	571b	2817	ScreenTA_3661	map	Scopus	Hartmann, A.C. and Sandin, S.A. and Chamberland, V.F. and Marhaver, K.L. and De Goeij, J.M. and Vermeij, M.J.A.	Crude oil contamination interrupts settlement of coral larvae after direct exposure ends	2015	Marine Ecology Progress Series	10.3354/meps11437	536	NA	163-173	MD	2	Laboratory_experiment	No	MD	CE	Yes	N/A	Yes	No	No	No	No	No	N/A	low	Curaçao	12°11'35''N	69°2'14''W	degrees-minutes-seconds	Jan Kok Bay	Orbicella faveolata	Orbicella faveolata	Species	Hydrocarbon	Yes	Recruitment	Colony	N/A	HM	15mL glass scintillation vials	NA	NA	1d old Larvae	Larvae
Goodbody2013	Yes	571a	2525	ScreenTA_13489	map	Scopus	Goodbody-Gringley, G. and Wetzel, D.L. and Gillon, D. and Pulster, E. and Miller, A. and Ritchie, K.B.	Toxicity of Deepwater Horizon Source Oil and the Chemical Dispersant, Corexit 9500, to Coral Larvae	2013	PLoS ONE	10.1371/journal.pone.0045574	8	1	NA	RM/DYO	13	Laboratory_experiment	No	MD	CE	Yes	N/A	Yes	No	No	No	No	No	N/A	low	United States of America	24°54.4'N	81°37.6'W	degrees-minutes	Cheeca Rocks, Florida Keys	Montastraea faveolata	Orbicella faveolata	Species	Hydrocarbon	Yes	Recruitment	Individual	N/A	HM/DYO	250 mL beakers	24	NA	Planulae	Larvae
Goodbody2013	Yes	571a	2525	ScreenTA_13489	map	Scopus	Goodbody-Gringley, G. and Wetzel, D.L. and Gillon, D. and Pulster, E. and Miller, A. and Ritchie, K.B.	Toxicity of Deepwater Horizon Source Oil and the Chemical Dispersant, Corexit 9500, to Coral Larvae	2013	PLoS ONE	10.1371/journal.pone.0045574	8	1	NA	RM/DYO	13	Laboratory_experiment	No	MD	CE	Yes	N/A	Yes	No	No	No	No	No	N/A	low	United States of America	24°54.4'N	81°37.6'W	degrees-minutes	Cheeca Rocks, Florida Keys	Montastraea faveolata	Orbicella faveolata	Species	Hydrocarbon	Yes	Recruitment	Individual	N/A	HM/DYO	250 mL beakers	24	NA	Planulae	Larvae
Goodbody2013	Yes	571a	2525	ScreenTA_13489	map	Scopus	Goodbody-Gringley, G. and Wetzel, D.L. and Gillon, D. and Pulster, E. and Miller, A. and Ritchie, K.B.	Toxicity of Deepwater Horizon Source Oil and the Chemical Dispersant, Corexit 9500, to Coral Larvae	2013	PLoS ONE	10.1371/journal.pone.0045574	8	1	NA	RM/DYO	13	Laboratory_experiment	No	MD	CE	Yes	N/A	Yes	No	No	No	No	No	N/A	low	United States of America	24°54.4'N	81°37.6'W	degrees-minutes	Cheeca Rocks, Florida Keys	Montastraea faveolata	Orbicella faveolata	Species	Hydrocarbon	Yes	Recruitment	Individual	N/A	HM/DYO	250 mL beakers	24	NA	Planulae	Larvae
Goodbody2013	Yes	572	2516	ScreenTA_13489	map	Scopus	Goodbody-Gringley, G. and Wetzel, D.L. and Gillon, D. and Pulster, E. and Miller, A. and Ritchie, K.B.	Toxicity of Deepwater Horizon Source Oil and the Chemical Dispersant, Corexit 9500, to Coral Larvae	2013	PLoS ONE	10.1371/journal.pone.0045574	8	1	NA	RM/DYO	4	Laboratory_experiment	No	MD	CE	Yes	N/A	Yes	No	No	No	No	No	N/A	low	United States of America	24°33.69'	81°30.1' W	degrees-minutes	mid-channel reef in the Lower Keys portion Florida Keys National Marine Sanctuary	Porites astreoides	Porites astreoides	Species	Hydrocarbon	Yes	Recruitment	Individual	N/A	HM/DYO	250 mL beakers	24	NA	Planulae	Larvae
Goodbody2013	Yes	572	2516	ScreenTA_13489	map	Scopus	Goodbody-Gringley, G. and Wetzel, D.L. and Gillon, D. and Pulster, E. and Miller, A. and Ritchie, K.B.	Toxicity of Deepwater Horizon Source Oil and the Chemical Dispersant, Corexit 9500, to Coral Larvae	2013	PLoS ONE	10.1371/journal.pone.0045574	8	1	NA	RM/DYO	4	Laboratory_experiment	No	MD	CE	Yes	N/A	Yes	No	No	No	No	No	N/A	low	United States of America	24°33.69'	81°30.1' W	degrees-minutes	mid-channel reef in the Lower Keys portion Florida Keys National Marine Sanctuary	Porites astreoides	Porites astreoides	Species	Hydrocarbon	Yes	Recruitment	Individual	N/A	HM/DYO	250 mL beakers	24	NA	Planulae	Larvae
Goodbody2013	Yes	572	2516	ScreenTA_13489	map	Scopus	Goodbody-Gringley, G. and Wetzel, D.L. and Gillon, D. and Pulster, E. and Miller, A. and Ritchie, K.B.	Toxicity of Deepwater Horizon Source Oil and the Chemical Dispersant, Corexit 9500, to Coral Larvae	2013	PLoS ONE	10.1371/journal.pone.0045574	8	1	NA	RM/DYO	4	Laboratory_experiment	No	MD	CE	Yes	N/A	Yes	No	No	No	No	No	N/A	low	United States of America	24°33.69'	81°30.1' W	degrees-minutes	mid-channel reef in the Lower Keys portion Florida Keys National Marine Sanctuary	Porites astreoides	Porites astreoides	Species	Hydrocarbon	Yes	Recruitment	Individual	N/A	HM/DYO	250 mL beakers	24	NA	Planulae	Larvae
Epstein2000	Yes	573	1846	ScreenTA_13493	map	Scopus	Epstein, N. and Bak, R.P.M. and Rinkevich, B.	Toxicity of third generation dispersants and dispersed Egyptian crude oil on Red Sea coral larvae	2000	Marine Pollution Bulletin	10.1016/S0025-326X(99)00232-5	40	6	497-503	KB/DYO	2	Laboratory_experiment	No	MD	CE	Yes	N/A	Unknown	No	No	No	No	No	N/A	unclear	Egypt	NA	NA	NA	northern Gulf of Eilat	Stylophora pistillata	Stylophora pistillata	Species	Hydrocarbon	Yes	Recruitment	Individual	N/A	HM	5mL Tissue culture dishes	24	NA	Planulae	Larvae
Epstein2000	Yes	573	1846	ScreenTA_13493	map	Scopus	Epstein, N. and Bak, R.P.M. and Rinkevich, B.	Toxicity of third generation dispersants and dispersed Egyptian crude oil on Red Sea coral larvae	2000	Marine Pollution Bulletin	10.1016/S0025-326X(99)00232-5	40	6	497-503	KB/DYO	2	Laboratory_experiment	No	MD	CE	Yes	N/A	Unknown	No	No	No	No	No	N/A	unclear	Egypt	NA	NA	NA	northern Gulf of Eilat	Stylophora pistillata	Stylophora pistillata	Species	Hydrocarbon	Yes	Recruitment	Individual	N/A	HM	5mL Tissue culture dishes	24	NA	Planulae	Larvae
Epstein2000	Yes	573	1846	ScreenTA_13493	map	Scopus	Epstein, N. and Bak, R.P.M. and Rinkevich, B.	Toxicity of third generation dispersants and dispersed Egyptian crude oil on Red Sea coral larvae	2000	Marine Pollution Bulletin	10.1016/S0025-326X(99)00232-5	40	6	497-503	KB/DYO	2	Laboratory_experiment	No	MD	CE	Yes	N/A	Unknown	No	No	No	No	No	N/A	unclear	Egypt	NA	NA	NA	northern Gulf of Eilat	Stylophora pistillata	Stylophora pistillata	Species	Hydrocarbon	Yes	Recruitment	Individual	N/A	HM	5mL Tissue culture dishes	24	NA	Planulae	Larvae
Epstein2000	Yes	573	1846	ScreenTA_13493	map	Scopus	Epstein, N. and Bak, R.P.M. and Rinkevich, B.	Toxicity of third generation dispersants and dispersed Egyptian crude oil on Red Sea coral larvae	2000	Marine Pollution Bulletin	10.1016/S0025-326X(99)00232-5	40	6	497-503	KB/DYO	2	Laboratory_experiment	No	MD	CE	Yes	N/A	Unknown	No	No	No	No	No	N/A	unclear	Egypt	NA	NA	NA	northern Gulf of Eilat	Stylophora pistillata	Stylophora pistillata	Species	Hydrocarbon	Yes	Recruitment	Individual	N/A	HM	5mL Tissue culture dishes	24	NA	Planulae	Larvae
Kegler2015	Yes	443	3593	ScreenTA_9745	map	Scopus	Kegler, P. and Baum, G. and Indriana, L.F. and Wild, C. and Kunzmann, A.	Physiological response of the hard coral pocillopora verrucosa from Lombok, Indonesia, to two common pollutants in combination with high temperature	2015	PLoS ONE	10.1371/journal.pone.0142744	10	11	NA	DYO	6	Laboratory_experiment	No	MD	CE	Yes	N/A	Yes	No	No	No	No	No	N/A	low	Indonesia	08°20.259'S | 08°21.768'S	116°02.260'E | 116°01.897'E	degrees-decimal minutes	Lombok	Pocillopora verrucosa	Pocillopora verrucosa	Species	Hydrocarbon	Yes	Physiology	Colony	Combined with temperature	HM/DYO	Tank	30.9	8.1	Fragments (5cm)	Adult
Kegler2015	Yes	444	3589	ScreenTA_9745	map	Scopus	Kegler, P. and Baum, G. and Indriana, L.F. and Wild, C. and Kunzmann, A.	Physiological response of the hard coral pocillopora verrucosa from Lombok, Indonesia, to two common pollutants in combination with high temperature	2015	PLoS ONE	10.1371/journal.pone.0142744	10	11	NA	DYO	2	Laboratory_experiment	No	MD	CE	Yes	N/A	Yes	No	No	No	No	No	N/A	low	Indonesia	08°20.259'S | 08°21.768'S	116°02.260'E | 116°01.897'E	degrees-decimal minutes	Lombok	Pocillopora verrucosa	Pocillopora verrucosa	Species	Hydrocarbon	Yes	Physiology	Colony	N/A	HM/DYO	Tank	27.9	8.1	Fragments (5cm)	Adult
Nordborg2018	Yes	584	5043	ScreenTA_9702	map	Scopus	Nordborg, F.M. and Flores, F. and Brinkman, D.L. and Agust, S. and Negri, A.P.	Phototoxic effects of two common marine fuels on the settlement success of the coral Acropora tenuis	2018	Scientific Reports	10.1038/s41598-018-26972-7	8	1	NA	IDC	1	Laboratory_experiment	No	DYO	CE	Yes	N/A	Yes	No	No	No	No	No	N/A	low	Australia	19.157°S	146.861°E	decimal degrees	Magnetic Island (GBR)	Acropora tenuis	Acropora tenuis	Species	Hydrocarbon	Yes	Recruitment	Individual	Summary table of the phototoxic effects of petroleum hydrocarbons on scleractinian (adult & larvae) corals. Study methodology, species tested, chemical analysis performed (if applicable), toxic endpoint and main results	HM	20mL glass vials	27.6	8.1	8d old larvae	Larvae
Nordborg2018	Yes	584	5043	ScreenTA_9702	map	Scopus	Nordborg, F.M. and Flores, F. and Brinkman, D.L. and Agust, S. and Negri, A.P.	Phototoxic effects of two common marine fuels on the settlement success of the coral Acropora tenuis	2018	Scientific Reports	10.1038/s41598-018-26972-7	8	1	NA	IDC	1	Laboratory_experiment	No	DYO	CE	Yes	N/A	Yes	No	No	No	No	No	N/A	low	Australia	19.157°S	146.861°E	decimal degrees	Magnetic Island (GBR)	Acropora tenuis	Acropora tenuis	Species	Hydrocarbon	Yes	Recruitment	Individual	Summary table of the phototoxic effects of petroleum hydrocarbons on scleractinian (adult & larvae) corals. Study methodology, species tested, chemical analysis performed (if applicable), toxic endpoint and main results	HM	20mL glass vials	27.6	8.1	8d old larvae	Larvae
Nordborg2018	Yes	584	5043	ScreenTA_9702	map	Scopus	Nordborg, F.M. and Flores, F. and Brinkman, D.L. and Agust, S. and Negri, A.P.	Phototoxic effects of two common marine fuels on the settlement success of the coral Acropora tenuis	2018	Scientific Reports	10.1038/s41598-018-26972-7	8	1	NA	IDC	1	Laboratory_experiment	No	DYO	CE	Yes	N/A	Yes	No	No	No	No	No	N/A	low	Australia	19.157°S	146.861°E	decimal degrees	Magnetic Island (GBR)	Acropora tenuis	Acropora tenuis	Species	Hydrocarbon	Yes	Recruitment	Individual	Summary table of the phototoxic effects of petroleum hydrocarbons on scleractinian (adult & larvae) corals. Study methodology, species tested, chemical analysis performed (if applicable), toxic endpoint and main results	HM	20mL glass vials	27.6	8.1	8d old larvae	Larvae
Nordborg2018	Yes	584	5043	ScreenTA_9702	map	Scopus	Nordborg, F.M. and Flores, F. and Brinkman, D.L. and Agust, S. and Negri, A.P.	Phototoxic effects of two common marine fuels on the settlement success of the coral Acropora tenuis	2018	Scientific Reports	10.1038/s41598-018-26972-7	8	1	NA	IDC	1	Laboratory_experiment	No	DYO	CE	Yes	N/A	Yes	No	No	No	No	No	N/A	low	Australia	19.157°S	146.861°E	decimal degrees	Magnetic Island (GBR)	Acropora tenuis	Acropora tenuis	Species	Hydrocarbon	Yes	Recruitment	Individual	Summary table of the phototoxic effects of petroleum hydrocarbons on scleractinian (adult & larvae) corals. Study methodology, species tested, chemical analysis performed (if applicable), toxic endpoint and main results	HM	20mL glass vials	27.6	8.1	8d old larvae	Larvae
Nordborg2018	Yes	584	5043	ScreenTA_9702	map	Scopus	Nordborg, F.M. and Flores, F. and Brinkman, D.L. and Agust, S. and Negri, A.P.	Phototoxic effects of two common marine fuels on the settlement success of the coral Acropora tenuis	2018	Scientific Reports	10.1038/s41598-018-26972-7	8	1	NA	IDC	1	Laboratory_experiment	No	DYO	CE	Yes	N/A	Yes	No	No	No	No	No	N/A	low	Australia	19.157°S	146.861°E	decimal degrees	Magnetic Island (GBR)	Acropora tenuis	Acropora tenuis	Species	Hydrocarbon	Yes	Recruitment	Individual	Summary table of the phototoxic effects of petroleum hydrocarbons on scleractinian (adult & larvae) corals. Study methodology, species tested, chemical analysis performed (if applicable), toxic endpoint and main results	HM	20mL glass vials	27.6	8.1	8d old larvae	Larvae
Nordborg2018	Yes	584	5043	ScreenTA_9702	map	Scopus	Nordborg, F.M. and Flores, F. and Brinkman, D.L. and Agust, S. and Negri, A.P.	Phototoxic effects of two common marine fuels on the settlement success of the coral Acropora tenuis	2018	Scientific Reports	10.1038/s41598-018-26972-7	8	1	NA	IDC	1	Laboratory_experiment	No	DYO	CE	Yes	N/A	Yes	No	No	No	No	No	N/A	low	Australia	19.157°S	146.861°E	decimal degrees	Magnetic Island (GBR)	Acropora tenuis	Acropora tenuis	Species	Hydrocarbon	Yes	Recruitment	Individual	Summary table of the phototoxic effects of petroleum hydrocarbons on scleractinian (adult & larvae) corals. Study methodology, species tested, chemical analysis performed (if applicable), toxic endpoint and main results	HM	20mL glass vials	27.6	8.1	8d old larvae	Larvae
Nordborg2018	Yes	584	5043	ScreenTA_9702	map	Scopus	Nordborg, F.M. and Flores, F. and Brinkman, D.L. and Agust, S. and Negri, A.P.	Phototoxic effects of two common marine fuels on the settlement success of the coral Acropora tenuis	2018	Scientific Reports	10.1038/s41598-018-26972-7	8	1	NA	IDC	1	Laboratory_experiment	No	DYO	CE	Yes	N/A	Yes	No	No	No	No	No	N/A	low	Australia	19.157°S	146.861°E	decimal degrees	Magnetic Island (GBR)	Acropora tenuis	Acropora tenuis	Species	Hydrocarbon	Yes	Recruitment	Individual	Summary table of the phototoxic effects of petroleum hydrocarbons on scleractinian (adult & larvae) corals. Study methodology, species tested, chemical analysis performed (if applicable), toxic endpoint and main results	HM	20mL glass vials	27.6	8.1	8d old larvae	Larvae
Nordborg2018	Yes	584	5043	ScreenTA_9702	map	Scopus	Nordborg, F.M. and Flores, F. and Brinkman, D.L. and Agust, S. and Negri, A.P.	Phototoxic effects of two common marine fuels on the settlement success of the coral Acropora tenuis	2018	Scientific Reports	10.1038/s41598-018-26972-7	8	1	NA	IDC	1	Laboratory_experiment	No	DYO	CE	Yes	N/A	Yes	No	No	No	No	No	N/A	low	Australia	19.157°S	146.861°E	decimal degrees	Magnetic Island (GBR)	Acropora tenuis	Acropora tenuis	Species	Hydrocarbon	Yes	Recruitment	Individual	Summary table of the phototoxic effects of petroleum hydrocarbons on scleractinian (adult & larvae) corals. Study methodology, species tested, chemical analysis performed (if applicable), toxic endpoint and main results	HM	20mL glass vials	27.6	8.1	8d old larvae	Larvae
Nordborg2018	Yes	584	5043	ScreenTA_9702	map	Scopus	Nordborg, F.M. and Flores, F. and Brinkman, D.L. and Agust, S. and Negri, A.P.	Phototoxic effects of two common marine fuels on the settlement success of the coral Acropora tenuis	2018	Scientific Reports	10.1038/s41598-018-26972-7	8	1	NA	IDC	1	Laboratory_experiment	No	DYO	CE	Yes	N/A	Yes	No	No	No	No	No	N/A	low	Australia	19.157°S	146.861°E	decimal degrees	Magnetic Island (GBR)	Acropora tenuis	Acropora tenuis	Species	Hydrocarbon	Yes	Recruitment	Individual	Summary table of the phototoxic effects of petroleum hydrocarbons on scleractinian (adult & larvae) corals. Study methodology, species tested, chemical analysis performed (if applicable), toxic endpoint and main results	HM	20mL glass vials	27.6	8.1	8d old larvae	Larvae
Nordborg2021	Yes	167	update_24_1	ScreenTA_UP_326	update	Scopus	Nordborg, F.M. and Brinkman, D.L. and Ricardo, G.F. and AgustÃ­, S. and Negri, A.P.	Comparative sensitivity of the early life stages of a coral to heavy fuel oil and UV radiation	2021	Science of the Total Environment	10.1016/j.scitotenv.2021.146676	781	NA	NA	DYO	1	Laboratory_experiment	No	DYO	CE	Yes	N/A	Yes (for 100% WAF)	No	No	No	No	No	N/A	low	Australia	18°49.072'S | 18°30.788'S | 18°45.796'S	147°38.879E | 147°9.094'E | 146°31.926'E	degrees-decimal minutes	Davies Reef, Backnumbers Reef, Falcon Island, central Great Barrier Reef	Acropora millepora	Acropora millepora	Species	Hydrocarbon	No	Reproduction	Cellular	N/A	DYO	Glass vials	26.9	NA	Eggs/sperm	Gametes
Nordborg2021	Yes	167	update_24_1	ScreenTA_UP_326	update	Scopus	Nordborg, F.M. and Brinkman, D.L. and Ricardo, G.F. and AgustÃ­, S. and Negri, A.P.	Comparative sensitivity of the early life stages of a coral to heavy fuel oil and UV radiation	2021	Science of the Total Environment	10.1016/j.scitotenv.2021.146676	781	NA	NA	DYO	1	Laboratory_experiment	No	DYO	CE	Yes	N/A	Yes (for 100% WAF)	No	No	No	No	No	N/A	low	Australia	18°49.072'S | 18°30.788'S | 18°45.796'S	147°38.879E | 147°9.094'E | 146°31.926'E	degrees-decimal minutes	Davies Reef, Backnumbers Reef, Falcon Island, central Great Barrier Reef	Acropora millepora	Acropora millepora	Species	Hydrocarbon	No	Reproduction	Cellular	N/A	DYO	Glass vials	26.9	NA	Eggs/sperm	Gametes
Nordborg2021	Yes	167	update_24_1	ScreenTA_UP_326	update	Scopus	Nordborg, F.M. and Brinkman, D.L. and Ricardo, G.F. and AgustÃ­, S. and Negri, A.P.	Comparative sensitivity of the early life stages of a coral to heavy fuel oil and UV radiation	2021	Science of the Total Environment	10.1016/j.scitotenv.2021.146676	781	NA	NA	DYO	1	Laboratory_experiment	No	DYO	CE	Yes	N/A	Yes (for 100% WAF)	No	No	No	No	No	N/A	low	Australia	18°49.072'S | 18°30.788'S | 18°45.796'S	147°38.879E | 147°9.094'E | 146°31.926'E	degrees-decimal minutes	Davies Reef, Backnumbers Reef, Falcon Island, central Great Barrier Reef	Acropora millepora	Acropora millepora	Species	Hydrocarbon	No	Reproduction	Cellular	N/A	DYO	Glass vials	27.63	NA	Eggs/sperm	Gametes
Nordborg2021	Yes	167	update_24_1	ScreenTA_UP_326	update	Scopus	Nordborg, F.M. and Brinkman, D.L. and Ricardo, G.F. and AgustÃ­, S. and Negri, A.P.	Comparative sensitivity of the early life stages of a coral to heavy fuel oil and UV radiation	2021	Science of the Total Environment	10.1016/j.scitotenv.2021.146676	781	NA	NA	DYO	1	Laboratory_experiment	No	DYO	CE	Yes	N/A	Yes (for 100% WAF)	No	No	No	No	No	N/A	low	Australia	18°49.072'S | 18°30.788'S | 18°45.796'S	147°38.879E | 147°9.094'E | 146°31.926'E	degrees-decimal minutes	Davies Reef, Backnumbers Reef, Falcon Island, central Great Barrier Reef	Acropora millepora	Acropora millepora	Species	Hydrocarbon	No	Reproduction	Cellular	N/A	DYO	Glass vials	26.9	NA	Eggs/sperm	Gametes
Nordborg2021	Yes	167	update_24_1	ScreenTA_UP_326	update	Scopus	Nordborg, F.M. and Brinkman, D.L. and Ricardo, G.F. and AgustÃ­, S. and Negri, A.P.	Comparative sensitivity of the early life stages of a coral to heavy fuel oil and UV radiation	2021	Science of the Total Environment	10.1016/j.scitotenv.2021.146676	781	NA	NA	DYO	1	Laboratory_experiment	No	DYO	CE	Yes	N/A	Yes (for 100% WAF)	No	No	No	No	No	N/A	low	Australia	18°49.072'S | 18°30.788'S | 18°45.796'S	147°38.879E | 147°9.094'E | 146°31.926'E	degrees-decimal minutes	Davies Reef, Backnumbers Reef, Falcon Island, central Great Barrier Reef	Acropora millepora	Acropora millepora	Species	Hydrocarbon	No	Reproduction	Cellular	N/A	DYO	Glass vials	27.63	NA	Eggs/sperm	Gametes
Nordborg2021	Yes	167	update_24_1	ScreenTA_UP_326	update	Scopus	Nordborg, F.M. and Brinkman, D.L. and Ricardo, G.F. and AgustÃ­, S. and Negri, A.P.	Comparative sensitivity of the early life stages of a coral to heavy fuel oil and UV radiation	2021	Science of the Total Environment	10.1016/j.scitotenv.2021.146676	781	NA	NA	DYO	1	Laboratory_experiment	No	DYO	CE	Yes	N/A	Yes (for 100% WAF)	No	No	No	No	No	N/A	low	Australia	18°49.072'S | 18°30.788'S | 18°45.796'S	147°38.879E | 147°9.094'E | 146°31.926'E	degrees-decimal minutes	Davies Reef, Backnumbers Reef, Falcon Island, central Great Barrier Reef	Acropora millepora	Acropora millepora	Species	Hydrocarbon	No	Reproduction	Cellular	N/A	DYO	Glass vials	26.9	NA	Eggs/sperm	Gametes
[truncated: 2,463 more rows]
[truncated: 44 more columns]

## Sheet: Toxicity_threshold
ref_short_name	indexTT	set_studies	nbarticle	nbstudy	nbcas	nbcxd	bias	exposure	cat_expo	cat_ES	taxon_short	Life_stage	fac_temp	fac_pH	TT	TT_duree_h	TT_c_eff_microgL	TT_c_microg	TTdetermined	comment
Shafir2014	342	low	1	1	6	6	low	Detergent	Linear alkylbenzene sulfonate	mortality	Poc.dam	Adult	normal_T	normal_pH	0.75mg/L	24	750	750	yes	NA
Shafir2014	342	all	1	2	14	12	low, high	Detergent	Linear alkylbenzene sulfonate	mortality	Poc.dam	Adult	normal_T	normal_pH	NA	NA	NA	NA	no	No monotony
[truncated: 661 more rows]

## Sheet: Cases_narrative_synthesis
map_ID	article_ID	search_update	source	author	title	year	journal	doi	volume	issue	pages	metacod_name	study_ID	study_type	linked_study	Screener_CriticalApp	experimental_design	replication	Control_solvent_ok	conc_eff_measured	CT_baseline_diff	CT_handling_diff	CT_assessment_diff	attrition	Other_bias	Comments_CriticalApp	global_bias	country	latitude	longitude	coord_unit	location	taxon_init	taxon	taxonlevel	exposure	combined	outcome	outcome_level	metacod_comment	Name_data_extraction	Type_system	Temperature	pH	Population_exposed	Life_stage	Treatment_description	Control_description	Solvent
[truncated: 447 more rows]
[truncated: 12 more columns]
